# Supplementary material for: Molecular genotype-phenotype correlation in ACTB- and ACTG1-related non-muscle actinopathies
Source: Am J Hum Genet. 2026 Jan 12;113(2):324–41. doi: 10.1016/j.ajhg.2025.12.007 (PMC13087417; doi:10.1016/j.ajhg.2025.12.007)
Supplement: Table S1. Actin variant database [file mmc2.xlsx]

## Sheet: Coding region
	Characterization of reference allele										Characterization of variant allele											Codon usage						Origin of variants and links to databases						Variants in the ClinVar Database							Variant recurrences			Variants in databaes with potential clinical relevance
Gene	Codon #	Chr	POS (hg38)	POS (hg19)	REF nucleotide(s)	UCSC Cons 100 Verts (max = 10)	paralogous POS	paralogous REF	Exon	REF AA	ALT AA	ALT nucleotide(s)	variation type	HGSVc	HGVSp (with Link to VarSite)	dbSNP ID	Consequence	IMPACT	SIFT	PolyPhen	CADD	REF Codon	relative REF codon usage (per 1000)	absolute REF codon usage	ALT Codon	relative ALT codon usage (per 1000)	absolute ALT codon usage	Origin of Variant	Link to gnomAD v2	Link to gnomAD v3	Link to TopMed	Link to PGG	Link to Cosmic	ClinVar Accession	ClinVar VariationID	ClinVar AlleleID(s)	ClinVar # of pathogenic recurrs	ClinVar Clinical significance (Last reviewed)	ClinVar Condition(s)	ClinVar Review status	# of recurrs in clinical databases	# or recurrs in somatic databases	# of recurrs in controls	predACTINg # of recurrs	predACTINg ID	predACTINg Testing Method	predACTINg Inheritance	predACTINg Sex	predACTINg Age Basket
ACTB, ACTG1	1	Possible AACs common to ACTB and ACTG1: ?
ACTB	1	7	5529657	5569288	T	7.2279	hg38-17-81512354	T	2/6	Met	?	A	Tv	NM_001101.5:c.1A>T	NP_001092.1:p.Met1?		start_lost	HIGH	deleterious_low_confidence(0.03)	benign(0)	23.9	ATG	21.48	1677888	TTG	13.47	1052279
ACTB	1	7	5529657	5569288	T	7.2279	hg38-17-81512354	T	2/6	Met	?	C	Ti	NM_001101.5:c.1A>G	NP_001092.1:p.Met1?		start_lost	HIGH	tolerated_low_confidence(0.06)	benign(0)	22.5	ATG	21.48	1677888	GTG	25.75	2011761	predACTINg(1)													1			1	169-B	WES/WGS	mat (affected)	Male	0-10 y
ACTB	1	7	5529657	5569288	T	7.2279	hg38-17-81512354	T	2/6	Met	?	G	Tv	NM_001101.5:c.1A>C	NP_001092.1:p.Met1?		start_lost	HIGH	deleterious_low_confidence(0.03)	benign(0)	24.0	ATG	21.48	1677888	CTG	36.01	2813643
ACTB	1	7	5529656	5569287	A	8.42539	hg38-17-81512353	A	2/6	Met	?	C	Tv	NM_001101.5:c.2T>G	NP_001092.1:p.Met1?		start_lost	HIGH	deleterious_low_confidence(0)	benign(0.024)	25.1	ATG	21.48	1677888	AGG	12.17	951166
ACTB	1	7	5529656	5569287	A	8.42539	hg38-17-81512353	A	2/6	Met	?	G	Ti	NM_001101.5:c.2T>C	NP_001092.1:p.Met1?		start_lost	HIGH	deleterious_low_confidence(0)	benign(0.006)	23.9	ATG	21.48	1677888	ACG	5.59	436790	predACTINg(1)													1			1	130-B	WES/WGS	de novo	Male	0-10 y
ACTB	1	7	5529656	5569287	A	8.42539	hg38-17-81512353	A	2/6	Met	?	T	Tv	NM_001101.5:c.2T>A	NP_001092.1:p.Met1?		start_lost	HIGH	deleterious_low_confidence(0)	benign(0.012)	24.5	ATG	21.48	1677888	AAG	31.79	2483951
ACTB	1	7	5529655	5569286	C	7.09484	hg38-17-81512352	C	2/6	Met	?	A	Tv	NM_001101.5:c.3G>T	NP_001092.1:p.Met1?		start_lost	HIGH	deleterious_low_confidence(0.04)	benign(0)	23.8	ATG	21.48	1677888	ATT	16.58	1295762	cBio(1)														1
ACTB	1	7	5529655	5569286	C	7.09484	hg38-17-81512352	C	2/6	Met	?	G	Tv	NM_001101.5:c.3G>C	NP_001092.1:p.Met1?		start_lost	HIGH	deleterious_low_confidence(0.04)	benign(0)	23.6	ATG	21.48	1677888	ATC	18.68	1459807
ACTB	1	7	5529655	5569286	C	7.09484	hg38-17-81512352	C	2/6	Met	?	T	Ti	NM_001101.5:c.3G>A	NP_001092.1:p.Met1?		start_lost	HIGH	deleterious_low_confidence(0.04)	benign(0)	24.2	ATG	21.48	1677888	ATA	8.16	637556
ACTG1	1	17	81512354	79479380	T	4.20357	hg38-7-5529657	T	2/6	Met	?	A	Tv	NM_001614.5:c.1A>T	NP_001605.1:p.Met1?		start_lost	HIGH	deleterious_low_confidence(0.01)	benign(0.354)	22.6	ATG	21.48	1677888	TTG	13.47	1052279
ACTG1	1	17	81512354	79479380	T	4.20357	hg38-7-5529657	T	2/6	Met	?	C	Ti	NM_001614.5:c.1A>G	NP_001605.1:p.Met1?	rs782562844	start_lost	HIGH	tolerated_low_confidence(0.06)	benign(0.354)	19.76	ATG	21.48	1677888	GTG	25.75	2011761	dbSNP | gnADv2-nonTopMed(1) | PGG(1)	gnAD2			PGG											2
ACTG1	1	17	81512354	79479380	T	4.20357	hg38-7-5529657	T	2/6	Met	?	G	Tv	NM_001614.5:c.1A>C	NP_001605.1:p.Met1?		start_lost	HIGH	deleterious_low_confidence(0.01)	benign(0.354)	22.7	ATG	21.48	1677888	CTG	36.01	2813643
ACTG1	1	17	81512353	79479379	A	5.22216	hg38-7-5529656	A	2/6	Met	?	C	Tv	NM_001614.5:c.2T>G	NP_001605.1:p.Met1?		start_lost	HIGH	deleterious_low_confidence(0)	possibly_damaging(0.692)	24.8	ATG	21.48	1677888	AGG	12.17	951166	cBio(1)														1
ACTG1	1	17	81512353	79479379	A	5.22216	hg38-7-5529656	A	2/6	Met	?	G	Ti	NM_001614.5:c.2T>C	NP_001605.1:p.Met1?	rs1555667301	start_lost	HIGH	deleterious_low_confidence(0)	possibly_damaging(0.692)	23.8	ATG	21.48	1677888	ACG	5.59	436790	dbSNP | gnADv2-nonTopMed(1) | PGG(1)	gnAD2			PGG											2
ACTG1	1	17	81512353	79479379	A	5.22216	hg38-7-5529656	A	2/6	Met	?	T	Tv	NM_001614.5:c.2T>A	NP_001605.1:p.Met1?		start_lost	HIGH	deleterious_low_confidence(0)	possibly_damaging(0.692)	24.6	ATG	21.48	1677888	AAG	31.79	2483951
ACTG1	1	17	81512352	79479378	C	5.07665	hg38-7-5529655	C	2/6	Met	?	A	Tv	NM_001614.5:c.3G>T	NP_001605.1:p.Met1?		start_lost	HIGH	deleterious_low_confidence(0.04)	possibly_damaging(0.48)	23.5	ATG	21.48	1677888	ATT	16.58	1295762
ACTG1	1	17	81512352	79479378	C	5.07665	hg38-7-5529655	C	2/6	Met	?	G	Tv	NM_001614.5:c.3G>C	NP_001605.1:p.Met1?		start_lost	HIGH	deleterious_low_confidence(0.04)	possibly_damaging(0.48)	23.5	ATG	21.48	1677888	ATC	18.68	1459807
ACTG1	1	17	81512352	79479378	C	5.07665	hg38-7-5529655	C	2/6	Met	?	T	Ti	NM_001614.5:c.3G>A	NP_001605.1:p.Met1?		start_lost	HIGH	deleterious_low_confidence(0.04)	possibly_damaging(0.48)	24.0	ATG	21.48	1677888	ATA	8.16	637556	cBio(1)														1
ACTB, ACTG1	2	Possible AACs common to ACTB and ACTG1: Val, Gly, Ala, = | AACs specific for ACTB: Glu, His, Tyr, Asn | AACs specific for ACTG1: Ter, Lys, Gln, Asp
ACTB	2	7	5529654	5569285	C	7.36095	hg38-17-81512351	C	2/6	Asp	Tyr	A	Tv	NM_001101.5:c.4G>T	NP_001092.1:p.Asp2Tyr		missense_variant	MODERATE	deleterious_low_confidence(0)	possibly_damaging(0.869)	30	GAT	24.09	1882177	TAT	12.15	949353	ClinVar						VCV000976684	976684	964834	1	Likely pathogenic(Last reviewed: Jan 16, 2020)	Baraitser-Winter syndrome 1	criteria provided, single submitter	1
ACTB	2	7	5529654	5569285	C	7.36095	hg38-17-81512351	C	2/6	Asp	His	G	Tv	NM_001101.5:c.4G>C	NP_001092.1:p.Asp2His		missense_variant	MODERATE	deleterious_low_confidence(0)	possibly_damaging(0.828)	29.0	GAT	24.09	1882177	CAT	11.9	929989
ACTB	2	7	5529654	5569285	C	7.36095	hg38-17-81512351	C	2/6	Asp	Asn	T	Ti	NM_001101.5:c.4G>A	NP_001092.1:p.Asp2Asn		missense_variant	MODERATE	tolerated_low_confidence(0.07)	benign(0.026)	23.5	GAT	24.09	1882177	AAT	18.52	1446611	cBio(2) | Cosmic(1)					Cosmic									3
ACTB	2	7	5529653	5569284	T	7.49401	hg38-17-81512350	T	2/6	Asp	Val	A	Tv	NM_001101.5:c.5A>T	NP_001092.1:p.Asp2Val		missense_variant	MODERATE	deleterious_low_confidence(0.01)	possibly_damaging(0.635)	31	GAT	24.09	1882177	GTT	11.8	922234
ACTB	2	7	5529653	5569284	T	7.49401	hg38-17-81512350	T	2/6	Asp	Gly	C	Ti	NM_001101.5:c.5A>G	NP_001092.1:p.Asp2Gly		missense_variant	MODERATE	deleterious_low_confidence(0.04)	benign(0.347)	26.6	GAT	24.09	1882177	GGT	10.82	845041
ACTB	2	7	5529653	5569284	T	7.49401	hg38-17-81512350	T	2/6	Asp	Ala	G	Tv	NM_001101.5:c.5A>C	NP_001092.1:p.Asp2Ala		missense_variant	MODERATE	tolerated_low_confidence(0.09)	benign(0.239)	24.1	GAT	24.09	1882177	GCT	18.89	1475932	cBio(1) | Cosmic(1)					Cosmic									2
ACTB	2	7	5529652	5569283	A	0.309031	hg38-17-81512349	T	2/6	Asp	Glu	C	Tv	NM_001101.5:c.6T>G	NP_001092.1:p.Asp2Glu		missense_variant	MODERATE	tolerated_low_confidence(0.65)	benign(0.015)	19.28	GAT	24.09	1882177	GAG	39.4	3078049	cBio(1)														1
ACTB	2	7	5529652	5569283	A	0.309031	hg38-17-81512349	T	2/6	Asp	=	G	Ti	NM_001101.5:c.6T>C	NP_001092.1:p.Asp2=		synonymous_variant	LOW			14.22	GAT	24.09	1882177	GAC	24.25	1894516
ACTB	2	7	5529652	5569283	A	0.309031	hg38-17-81512349	T	2/6	Asp	Glu	T	Tv	NM_001101.5:c.6T>A	NP_001092.1:p.Asp2Glu		missense_variant	MODERATE	tolerated_low_confidence(0.65)	benign(0.015)	19.17	GAT	24.09	1882177	GAA	33.85	2644966
ACTG1	2	17	81512351	79479377	C	7.25932	hg38-7-5529654	C	2/6	Glu	Ter	A	Tv	NM_001614.5:c.4G>T	NP_001605.1:p.Glu2Ter		stop_gained	HIGH			49	GAA	33.85	2644966	TAA	0.44	34502
ACTG1	2	17	81512351	79479377	C	7.25932	hg38-7-5529654	C	2/6	Glu	Gln	G	Tv	NM_001614.5:c.4G>C	NP_001605.1:p.Glu2Gln		missense_variant	MODERATE	deleterious_low_confidence(0.01)	benign(0.104)	22.8	GAA	33.85	2644966	CAA	14.17	1106752
ACTG1	2	17	81512351	79479377	C	7.25932	hg38-7-5529654	C	2/6	Glu	Lys	T	Ti	NM_001614.5:c.4G>A	NP_001605.1:p.Glu2Lys		missense_variant	MODERATE	deleterious_low_confidence(0.01)	benign(0.038)	23.3	GAA	33.85	2644966	AAA	27.77	2169279	cBio(1)														1
ACTG1	2	17	81512350	79479376	T	7.40483	hg38-7-5529653	T	2/6	Glu	Val	A	Tv	NM_001614.5:c.5A>T	NP_001605.1:p.Glu2Val		missense_variant	MODERATE	deleterious_low_confidence(0.02)	benign(0.104)	24.4	GAA	33.85	2644966	GTA	7.71	602084	TOPMed(1)			TopMed												1
ACTG1	2	17	81512350	79479376	T	7.40483	hg38-7-5529653	T	2/6	Glu	Gly	C	Ti	NM_001614.5:c.5A>G	NP_001605.1:p.Glu2Gly	rs11549194	missense_variant	MODERATE	deleterious_low_confidence(0.03)	benign(0.038)	23.9	GAA	33.85	2644966	GGA	17.19	1343257	dbSNP
ACTG1	2	17	81512350	79479376	T	7.40483	hg38-7-5529653	T	2/6	Glu	Ala	G	Tv	NM_001614.5:c.5A>C	NP_001605.1:p.Glu2Ala		missense_variant	MODERATE	tolerated_low_confidence(0.09)	benign(0.038)	22.6	GAA	33.85	2644966	GCA	17.09	1335414
ACTG1	2	17	81512349	79479375	T	-0.452803	hg38-7-5529652	A	2/6	Glu	Asp	A	Tv	NM_001614.5:c.6A>T	NP_001605.1:p.Glu2Asp		missense_variant	MODERATE	tolerated_low_confidence(1)	benign(0)	14.09	GAA	33.85	2644966	GAT	24.09	1882177
ACTG1	2	17	81512349	79479375	T	-0.452803	hg38-7-5529652	A	2/6	Glu	=	C	Ti	NM_001614.5:c.6A>G	NP_001605.1:p.Glu2=	rs782546771	synonymous_variant	LOW			8659	GAA	33.85	2644966	GAG	39.4	3078049	dbSNP | gnADv3-nonTopMed(1) | gnADv2-nonTopMed(5) | TOPMed(1) | PGG(6)	gnAD2	gnAD3	TopMed	PGG											13
ACTG1	2	17	81512349	79479375	T	-0.452803	hg38-7-5529652	A	2/6	Glu	Asp	G	Tv	NM_001614.5:c.6A>C	NP_001605.1:p.Glu2Asp		missense_variant	MODERATE	tolerated_low_confidence(1)	benign(0)	14.40	GAA	33.85	2644966	GAC	24.25	1894516
ACTB, ACTG1	3	Possible AACs common to ACTB and ACTG1: Val, Gly, Ala, = | AACs specific for ACTB: Glu, His, Tyr, Asn | AACs specific for ACTG1: Ter, Lys, Gln, Asp
ACTB	3	7	5529651	5569282	C	7.36095	hg38-17-81512348	C	2/6	Asp	Tyr	A	Tv	NM_001101.5:c.7G>T	NP_001092.1:p.Asp3Tyr		missense_variant	MODERATE	deleterious_low_confidence(0.01)	probably_damaging(0.926)	29.8	GAT	24.09	1882177	TAT	12.15	949353
ACTB	3	7	5529651	5569282	C	7.36095	hg38-17-81512348	C	2/6	Asp	His	G	Tv	NM_001101.5:c.7G>C	NP_001092.1:p.Asp3His		missense_variant	MODERATE	deleterious_low_confidence(0)	possibly_damaging(0.79)	28.1	GAT	24.09	1882177	CAT	11.9	929989
ACTB	3	7	5529651	5569282	C	7.36095	hg38-17-81512348	C	2/6	Asp	Asn	T	Ti	NM_001101.5:c.7G>A	NP_001092.1:p.Asp3Asn	rs1420193633	missense_variant	MODERATE	tolerated_low_confidence(0.09)	benign(0.013)	23.7	GAT	24.09	1882177	AAT	18.52	1446611	dbSNP | cBio(1) | Cosmic(1)					Cosmic									2
ACTB	3	7	5529650	5569281	T	7.49401	hg38-17-81512347	T	2/6	Asp	Val	A	Tv	NM_001101.5:c.8A>T	NP_001092.1:p.Asp3Val		missense_variant	MODERATE	deleterious_low_confidence(0)	possibly_damaging(0.65)	31	GAT	24.09	1882177	GTT	11.8	922234
ACTB	3	7	5529650	5569281	T	7.49401	hg38-17-81512347	T	2/6	Asp	Gly	C	Ti	NM_001101.5:c.8A>G	NP_001092.1:p.Asp3Gly		missense_variant	MODERATE	deleterious_low_confidence(0.04)	benign(0.376)	25.7	GAT	24.09	1882177	GGT	10.82	845041
ACTB	3	7	5529650	5569281	T	7.49401	hg38-17-81512347	T	2/6	Asp	Ala	G	Tv	NM_001101.5:c.8A>C	NP_001092.1:p.Asp3Ala		missense_variant	MODERATE	deleterious_low_confidence(0.02)	benign(0.212)	25.5	GAT	24.09	1882177	GCT	18.89	1475932
ACTB	3	7	5529650	5569281	TC				2/6	Asp	Phe	AA		NM_001101.5:c.7_8delinsTT	NP_001092.1:p.Asp3Phe		missense_variant	MODERATE	deleterious_low_confidence(0)	probably_damaging(0.929)		GAT	24.09	1882177	TTT	17.22	1345484	ClinVar						VCV000968546	968546	955181	1	Likely pathogenic(Last reviewed: Aug 19, 2019)	Baraitser-Winter syndrome 1	criteria provided, single submitter	1
ACTB	3	7	5529649	5569280	A	0.0429213	hg38-17-81512346	T	2/6	Asp	Glu	C	Tv	NM_001101.5:c.9T>G	NP_001092.1:p.Asp3Glu		missense_variant	MODERATE	tolerated_low_confidence(0.74)	benign(0.003)	13.78	GAT	24.09	1882177	GAG	39.4	3078049
ACTB	3	7	5529649	5569280	A	0.0429213	hg38-17-81512346	T	2/6	Asp	=	G	Ti	NM_001101.5:c.9T>C	NP_001092.1:p.Asp3=		synonymous_variant	LOW			11.42	GAT	24.09	1882177	GAC	24.25	1894516
ACTB	3	7	5529649	5569280	A	0.0429213	hg38-17-81512346	T	2/6	Asp	Glu	T	Tv	NM_001101.5:c.9T>A	NP_001092.1:p.Asp3Glu		missense_variant	MODERATE	tolerated_low_confidence(0.74)	benign(0.003)	13.43	GAT	24.09	1882177	GAA	33.85	2644966	cBio(1)														1
ACTG1	3	17	81512348	79479374	C	7.25932	hg38-7-5529651	C	2/6	Glu	Ter	A	Tv	NM_001614.5:c.7G>T	NP_001605.1:p.Glu3Ter		stop_gained	HIGH			48	GAA	33.85	2644966	TAA	0.44	34502
ACTG1	3	17	81512348	79479374	C	7.25932	hg38-7-5529651	C	2/6	Glu	Gln	G	Tv	NM_001614.5:c.7G>C	NP_001605.1:p.Glu3Gln		missense_variant	MODERATE	deleterious_low_confidence(0.01)	benign(0.104)	22.9	GAA	33.85	2644966	CAA	14.17	1106752
ACTG1	3	17	81512348	79479374	C	7.25932	hg38-7-5529651	C	2/6	Glu	Lys	T	Ti	NM_001614.5:c.7G>A	NP_001605.1:p.Glu3Lys		missense_variant	MODERATE	tolerated_low_confidence(0.07)	benign(0.038)	22.6	GAA	33.85	2644966	AAA	27.77	2169279	Cosmic(1)					Cosmic									1
ACTG1	3	17	81512347	79479373	T	7.40483	hg38-7-5529650	T	2/6	Glu	Val	A	Tv	NM_001614.5:c.8A>T	NP_001605.1:p.Glu3Val		missense_variant	MODERATE	deleterious_low_confidence(0)	benign(0.104)	24.3	GAA	33.85	2644966	GTA	7.71	602084
ACTG1	3	17	81512347	79479373	T	7.40483	hg38-7-5529650	T	2/6	Glu	Gly	C	Ti	NM_001614.5:c.8A>G	NP_001605.1:p.Glu3Gly		missense_variant	MODERATE	deleterious_low_confidence(0.01)	benign(0.038)	23.9	GAA	33.85	2644966	GGA	17.19	1343257	TOPMed(1)			TopMed												1
ACTG1	3	17	81512347	79479373	T	7.40483	hg38-7-5529650	T	2/6	Glu	Ala	G	Tv	NM_001614.5:c.8A>C	NP_001605.1:p.Glu3Ala	rs1555667296	missense_variant	MODERATE	deleterious_low_confidence(0.01)	benign(0.038)	23.6	GAA	33.85	2644966	GCA	17.09	1335414	dbSNP | gnADv2-nonTopMed(1) | PGG(1) | cBio(1) | Cosmic(1)	gnAD2			PGG	Cosmic									2	2
ACTG1	3	17	81512346	79479372	T	-1.32587	hg38-7-5529649	A	2/6	Glu	Asp	A	Tv	NM_001614.5:c.9A>T	NP_001605.1:p.Glu3Asp	rs375069806	missense_variant	MODERATE	tolerated_low_confidence(1)	benign(0)	1709	GAA	33.85	2644966	GAT	24.09	1882177	dbSNP
ACTG1	3	17	81512346	79479372	T	-1.32587	hg38-7-5529649	A	2/6	Glu	=	C	Ti	NM_001614.5:c.9A>G	NP_001605.1:p.Glu3=	rs375069806	synonymous_variant	LOW			3372	GAA	33.85	2644966	GAG	39.4	3078049	dbSNP | gnADv3-nonTopMed(1) | gnADv2-nonTopMed(5) | TOPMed(2) | PGG(6)	gnAD2	gnAD3	TopMed	PGG											14
ACTG1	3	17	81512346	79479372	T	-1.32587	hg38-7-5529649	A	2/6	Glu	Asp	G	Tv	NM_001614.5:c.9A>C	NP_001605.1:p.Glu3Asp	rs375069806	missense_variant	MODERATE	tolerated_low_confidence(1)	benign(0)	1279	GAA	33.85	2644966	GAC	24.25	1894516	dbSNP
ACTB, ACTG1	4	Possible AACs common to ACTB and ACTG1: Val, Gly, Ala, = | AACs specific for ACTB: Glu, His, Tyr, Asn | AACs specific for ACTG1: Ter, Lys, Gln, Asp
ACTB	4	7	5529648	5569279	C	7.36095	hg38-17-81512345	C	2/6	Asp	Tyr	A	Tv	NM_001101.5:c.10G>T	NP_001092.1:p.Asp4Tyr		missense_variant	MODERATE	deleterious_low_confidence(0)	possibly_damaging(0.778)	29.0	GAT	24.09	1882177	TAT	12.15	949353
ACTB	4	7	5529648	5569279	C	7.36095	hg38-17-81512345	C	2/6	Asp	His	G	Tv	NM_001101.5:c.10G>C	NP_001092.1:p.Asp4His		missense_variant	MODERATE	deleterious_low_confidence(0)	possibly_damaging(0.514)	27.3	GAT	24.09	1882177	CAT	11.9	929989
ACTB	4	7	5529648	5569279	C	7.36095	hg38-17-81512345	C	2/6	Asp	Asn	T	Ti	NM_001101.5:c.10G>A	NP_001092.1:p.Asp4Asn		missense_variant	MODERATE	tolerated_low_confidence(0.1)	benign(0.003)	23.6	GAT	24.09	1882177	AAT	18.52	1446611	cBio(2)														2
ACTB	4	7	5529647	5569278	T	7.49401	hg38-17-81512344	T	2/6	Asp	Val	A	Tv	NM_001101.5:c.11A>T	NP_001092.1:p.Asp4Val		missense_variant	MODERATE	deleterious_low_confidence(0.02)	benign(0.412)	25.8	GAT	24.09	1882177	GTT	11.8	922234
ACTB	4	7	5529647	5569278	T	7.49401	hg38-17-81512344	T	2/6	Asp	Gly	C	Ti	NM_001101.5:c.11A>G	NP_001092.1:p.Asp4Gly		missense_variant	MODERATE	tolerated_low_confidence(0.06)	benign(0)	23.9	GAT	24.09	1882177	GGT	10.82	845041
ACTB	4	7	5529647	5569278	T	7.49401	hg38-17-81512344	T	2/6	Asp	Ala	G	Tv	NM_001101.5:c.11A>C	NP_001092.1:p.Asp4Ala		missense_variant	MODERATE	deleterious_low_confidence(0.05)	benign(0.062)	25.3	GAT	24.09	1882177	GCT	18.89	1475932
ACTB	4	7	5529646	5569277	A	0.309031	hg38-17-81512343	C	2/6	Asp	Glu	C	Tv	NM_001101.5:c.12T>G	NP_001092.1:p.Asp4Glu		missense_variant	MODERATE	tolerated_low_confidence(1)	benign(0)	16.89	GAT	24.09	1882177	GAG	39.4	3078049
ACTB	4	7	5529646	5569277	A	0.309031	hg38-17-81512343	C	2/6	Asp	=	G	Ti	NM_001101.5:c.12T>C	NP_001092.1:p.Asp4=		synonymous_variant	LOW			13.61	GAT	24.09	1882177	GAC	24.25	1894516
ACTB	4	7	5529646	5569277	A	0.309031	hg38-17-81512343	C	2/6	Asp	Glu	T	Tv	NM_001101.5:c.12T>A	NP_001092.1:p.Asp4Glu		missense_variant	MODERATE	tolerated_low_confidence(1)	benign(0)	16.98	GAT	24.09	1882177	GAA	33.85	2644966
ACTG1	4	17	81512345	79479371	C	7.25932	hg38-7-5529648	C	2/6	Glu	Ter	A	Tv	NM_001614.5:c.10G>T	NP_001605.1:p.Glu4Ter		stop_gained	HIGH			49	GAG	39.4	3078049	TAG	0.35	27354
ACTG1	4	17	81512345	79479371	C	7.25932	hg38-7-5529648	C	2/6	Glu	Gln	G	Tv	NM_001614.5:c.10G>C	NP_001605.1:p.Glu4Gln		missense_variant	MODERATE	deleterious_low_confidence(0.04)	benign(0.104)	22.9	GAG	39.4	3078049	CAG	35.28	2756517
ACTG1	4	17	81512345	79479371	C	7.25932	hg38-7-5529648	C	2/6	Glu	Lys	T	Ti	NM_001614.5:c.10G>A	NP_001605.1:p.Glu4Lys	rs1555667295	missense_variant	MODERATE	deleterious_low_confidence(0.04)	benign(0.038)	23.3	GAG	39.4	3078049	AAG	31.79	2483951	dbSNP | gnADv2-nonTopMed(1) | PGG(1) | cBio(1) | Cosmic(1)	gnAD2			PGG	Cosmic									2	2
ACTG1	4	17	81512344	79479370	T	7.40483	hg38-7-5529647	T	2/6	Glu	Val	A	Tv	NM_001614.5:c.11A>T	NP_001605.1:p.Glu4Val		missense_variant	MODERATE	deleterious_low_confidence(0.02)	benign(0.104)	23.6	GAG	39.4	3078049	GTG	25.75	2011761
ACTG1	4	17	81512344	79479370	T	7.40483	hg38-7-5529647	T	2/6	Glu	Gly	C	Ti	NM_001614.5:c.11A>G	NP_001605.1:p.Glu4Gly		missense_variant	MODERATE	deleterious_low_confidence(0.05)	benign(0.038)	23.8	GAG	39.4	3078049	GGG	15.26	1192278
ACTG1	4	17	81512344	79479370	T	7.40483	hg38-7-5529647	T	2/6	Glu	Ala	G	Tv	NM_001614.5:c.11A>C	NP_001605.1:p.Glu4Ala		missense_variant	MODERATE	tolerated_low_confidence(0.06)	benign(0.038)	22.4	GAG	39.4	3078049	GCG	5.94	464292
ACTG1	4	17	81512343	79479369	C	-1.6169	hg38-7-5529646	A	2/6	Glu	Asp	A	Tv	NM_001614.5:c.12G>T	NP_001605.1:p.Glu4Asp		missense_variant	MODERATE	tolerated_low_confidence(0.71)	benign(0)	0.144	GAG	39.4	3078049	GAT	24.09	1882177	cBio(1) | Cosmic(1)					Cosmic									2
ACTG1	4	17	81512343	79479369	C	-1.6169	hg38-7-5529646	A	2/6	Glu	Asp	G	Tv	NM_001614.5:c.12G>C	NP_001605.1:p.Glu4Asp	rs201579883	missense_variant	MODERATE	tolerated_low_confidence(0.71)	benign(0)	0.135	GAG	39.4	3078049	GAC	24.25	1894516	dbSNP | gnADv2-nonTopMed(1) | Cosmic(1)	gnAD2				Cosmic									1	1
ACTG1	4	17	81512343	79479369	C	-1.6169	hg38-7-5529646	A	2/6	Glu	=	T	Ti	NM_001614.5:c.12G>A	NP_001605.1:p.Glu4=	rs201579883	synonymous_variant	LOW			0.869	GAG	39.4	3078049	GAA	33.85	2644966	dbSNP | gnADv2-nonTopMed(1) | PGG(1) | Cosmic(1)	gnAD2			PGG	Cosmic									1	2
ACTG1	4	17	81512343	79479369	CTCT				2/6	Glu	del	C		NM_001614.5:c.9_11del	NP_001605.1:p.Glu4del		inframe_deletion	MODERATE										TOPMed(1)			TopMed												1
ACTG1	4	17	81512342	79479368	TC				2/6	Glu	_Il	AG		NM_001614.5:c.12_13delinsCT	NP_001605.1:p.Glu4_Ile5delinsAspPhe		missense_variant	MODERATE										cBio(1)														1
ACTB, ACTG1	5	Possible AACs common to ACTB and ACTG1: Val, Ser, Phe, Leu, Asn, =, Met, Thr
ACTB	5	7	5529645	5569276	T	7.49401	hg38-17-81512342	T	2/6	Ile	Phe	A	Tv	NM_001101.5:c.13A>T	NP_001092.1:p.Ile5Phe		missense_variant	MODERATE	deleterious_low_confidence(0.03)	benign(0.04)	24.6	ATC	18.68	1459807	TTC	17.51	1367806
ACTB	5	7	5529645	5569276	T	7.49401	hg38-17-81512342	T	2/6	Ile	Val	C	Ti	NM_001101.5:c.13A>G	NP_001092.1:p.Ile5Val	rs752528915	missense_variant	MODERATE	tolerated_low_confidence(0.99)	benign(0)	19.86	ATC	18.68	1459807	GTC	13.44	1050009	dbSNP | Cosmic(1)					Cosmic									1
ACTB	5	7	5529645	5569276	T	7.49401	hg38-17-81512342	T	2/6	Ile	Leu	G	Tv	NM_001101.5:c.13A>C	NP_001092.1:p.Ile5Leu		missense_variant	MODERATE	tolerated_low_confidence(0.27)	benign(0)	23.1	ATC	18.68	1459807	CTC	17.81	1391429	cBio(1)														1
ACTB	5	7	5529644	5569275	A	6.96179	hg38-17-81512341	A	2/6	Ile	Ser	C	Tv	NM_001101.5:c.14T>G	NP_001092.1:p.Ile5Ser		missense_variant	MODERATE	tolerated_low_confidence(0.31)	benign(0.003)	23.5	ATC	18.68	1459807	AGC	19.66	1536075
ACTB	5	7	5529644	5569275	A	6.96179	hg38-17-81512341	A	2/6	Ile	Thr	G	Ti	NM_001101.5:c.14T>C	NP_001092.1:p.Ile5Thr		missense_variant	MODERATE	tolerated_low_confidence(0.54)	benign(0)	22.6	ATC	18.68	1459807	ACC	17.77	1388473
ACTB	5	7	5529644	5569275	A	6.96179	hg38-17-81512341	A	2/6	Ile	Asn	T	Tv	NM_001101.5:c.14T>A	NP_001092.1:p.Ile5Asn		missense_variant	MODERATE	tolerated_low_confidence(0.17)	benign(0.003)	23.5	ATC	18.68	1459807	AAC	18.27	1427415
ACTB	5	7	5529643	5569274	G	0.175976	hg38-17-81512340	G	2/6	Ile	=	A	Ti	NM_001101.5:c.15C>T	NP_001092.1:p.Ile5=	rs778469068	synonymous_variant	LOW			10.46	ATC	18.68	1459807	ATT	16.58	1295762	dbSNP | gnADv2-nonTopMed(2) | TOPMed(2) | PGG(2)	gnAD2		TopMed	PGG											6
ACTB	5	7	5529643	5569274	G	0.175976	hg38-17-81512340	G	2/6	Ile	Met	C	Tv	NM_001101.5:c.15C>G	NP_001092.1:p.Ile5Met		missense_variant	MODERATE	tolerated_low_confidence(0.06)	benign(0.152)	15.79	ATC	18.68	1459807	ATG	21.48	1677888	Cosmic(2)					Cosmic									2
ACTB	5	7	5529643	5569274	G	0.175976	hg38-17-81512340	G	2/6	Ile	=	T	Tv	NM_001101.5:c.15C>A	NP_001092.1:p.Ile5=		synonymous_variant	LOW			10.45	ATC	18.68	1459807	ATA	8.16	637556
ACTG1	5	17	81512342	79479368	T	7.40483	hg38-7-5529645	T	2/6	Ile	Phe	A	Tv	NM_001614.5:c.13A>T	NP_001605.1:p.Ile5Phe		missense_variant	MODERATE	deleterious_low_confidence(0.03)	benign(0.083)	23.2	ATC	18.68	1459807	TTC	17.51	1367806	Cosmic(1)					Cosmic									1
ACTG1	5	17	81512342	79479368	T	7.40483	hg38-7-5529645	T	2/6	Ile	Val	C	Ti	NM_001614.5:c.13A>G	NP_001605.1:p.Ile5Val		missense_variant	MODERATE	tolerated_low_confidence(1)	benign(0.001)	15.45	ATC	18.68	1459807	GTC	13.44	1050009
ACTG1	5	17	81512342	79479368	T	7.40483	hg38-7-5529645	T	2/6	Ile	Leu	G	Tv	NM_001614.5:c.13A>C	NP_001605.1:p.Ile5Leu		missense_variant	MODERATE	tolerated_low_confidence(0.27)	benign(0.006)	21.3	ATC	18.68	1459807	CTC	17.81	1391429
ACTG1	5	17	81512341	79479367	A	6.67728	hg38-7-5529644	A	2/6	Ile	Ser	C	Tv	NM_001614.5:c.14T>G	NP_001605.1:p.Ile5Ser	rs781834452	missense_variant	MODERATE	tolerated_low_confidence(0.25)	benign(0.034)	22.2	ATC	18.68	1459807	AGC	19.66	1536075	dbSNP
ACTG1	5	17	81512341	79479367	A	6.67728	hg38-7-5529644	A	2/6	Ile	Thr	G	Ti	NM_001614.5:c.14T>C	NP_001605.1:p.Ile5Thr		missense_variant	MODERATE	tolerated_low_confidence(0.55)	benign(0.001)	19.18	ATC	18.68	1459807	ACC	17.77	1388473
ACTG1	5	17	81512341	79479367	A	6.67728	hg38-7-5529644	A	2/6	Ile	Asn	T	Tv	NM_001614.5:c.14T>A	NP_001605.1:p.Ile5Asn		missense_variant	MODERATE	tolerated_low_confidence(0.11)	benign(0.07)	22.3	ATC	18.68	1459807	AAC	18.27	1427415
ACTG1	5	17	81512340	79479366	G	0.274756	hg38-7-5529643	G	2/6	Ile	=	A	Ti	NM_001614.5:c.15C>T	NP_001605.1:p.Ile5=	rs199657153	synonymous_variant	LOW			7557	ATC	18.68	1459807	ATT	16.58	1295762	dbSNP | gnADv3-nonTopMed(57) | gnADv2-nonTopMed(360) | TOPMed(26) | PGG(16) | ClinVar | LOVD(1)	gnAD2	gnAD3	TopMed	PGG		VCV000210092	210092	208424		Benign(Last reviewed: May 19, 2017)	not specified	criteria provided, multiple submitters, no conflicts			459
ACTG1	5	17	81512340	79479366	G	0.274756	hg38-7-5529643	G	2/6	Ile	Met	C	Tv	NM_001614.5:c.15C>G	NP_001605.1:p.Ile5Met		missense_variant	MODERATE	tolerated_low_confidence(0.06)	benign(0.295)	16.33	ATC	18.68	1459807	ATG	21.48	1677888
ACTG1	5	17	81512340	79479366	G	0.274756	hg38-7-5529643	G	2/6	Ile	=	T	Tv	NM_001614.5:c.15C>A	NP_001605.1:p.Ile5=	rs199657153	synonymous_variant	LOW			7554	ATC	18.68	1459807	ATA	8.16	637556	dbSNP | gnADv3-nonTopMed(6) | gnADv2-nonTopMed(48) | TOPMed(30) | PGG(92) | Cosmic(1) | ClinVar	gnAD2	gnAD3	TopMed	PGG	Cosmic	VCV000561846	561846	553023		Benign(Last reviewed: Jun 4, 2018)	not provided	criteria provided, single submitter		1	176
ACTB, ACTG1	6	Possible AACs common to ACTB and ACTG1: Val, Ser, Gly, Pro, =, Thr, Asp
ACTB	6	7	5529642	5569273	C	5.76429	hg38-17-81512339	C	2/6	Ala	Ser	A	Tv	NM_001101.5:c.16G>T	NP_001092.1:p.Ala6Ser		missense_variant	MODERATE	tolerated_low_confidence(0.36)	benign(0.007)	21.1	GCC	25.64	2003500	TCC	17.29	1350473
ACTB	6	7	5529642	5569273	C	5.76429	hg38-17-81512339	C	2/6	Ala	Pro	G	Tv	NM_001101.5:c.16G>C	NP_001092.1:p.Ala6Pro		missense_variant	MODERATE	tolerated_low_confidence(0.16)	benign(0.001)	22.7	GCC	25.64	2003500	CCC	18.86	1473428
ACTB	6	7	5529642	5569273	C	5.76429	hg38-17-81512339	C	2/6	Ala	Thr	T	Ti	NM_001101.5:c.16G>A	NP_001092.1:p.Ala6Thr		missense_variant	MODERATE	tolerated_low_confidence(0.48)	benign(0.001)	21.9	GCC	25.64	2003500	ACC	17.77	1388473
ACTB	6	7	5529641	5569272	G	7.49401	hg38-17-81512338	G	2/6	Ala	Val	A	Ti	NM_001101.5:c.17C>T	NP_001092.1:p.Ala6Val		missense_variant	MODERATE	tolerated_low_confidence(0.13)	benign(0.003)	22.9	GCC	25.64	2003500	GTC	13.44	1050009
ACTB	6	7	5529641	5569272	G	7.49401	hg38-17-81512338	G	2/6	Ala	Gly	C	Tv	NM_001101.5:c.17C>G	NP_001092.1:p.Ala6Gly		missense_variant	MODERATE	deleterious_low_confidence(0.05)	benign(0)	23.9	GCC	25.64	2003500	GGC	19.73	1541147
ACTB	6	7	5529641	5569272	G	7.49401	hg38-17-81512338	G	2/6	Ala	Asp	T	Tv	NM_001101.5:c.17C>A	NP_001092.1:p.Ala6Asp	rs1264083179	missense_variant	MODERATE	tolerated_low_confidence(0.06)	benign(0.129)	23.0	GCC	25.64	2003500	GAC	24.25	1894516	dbSNP | PGG(2)				PGG											2
ACTB	6	7	5529640	5569271	G	0.175976	hg38-17-81512337	G	2/6	Ala	=	A	Ti	NM_001101.5:c.18C>T	NP_001092.1:p.Ala6=	rs1188078226	synonymous_variant	LOW			10.56	GCC	25.64	2003500	GCT	18.89	1475932	dbSNP | gnADv2-nonTopMed(2) | TOPMed(2) | PGG(2) | Cosmic(1)	gnAD2		TopMed	PGG	Cosmic									1	6
ACTB	6	7	5529640	5569271	G	0.175976	hg38-17-81512337	G	2/6	Ala	=	C	Tv	NM_001101.5:c.18C>G	NP_001092.1:p.Ala6=	rs1188078226	synonymous_variant	LOW			10.05	GCC	25.64	2003500	GCG	5.94	464292	dbSNP | gnADv3-nonTopMed(1) | PGG(1)		gnAD3		PGG											2
ACTB	6	7	5529640	5569271	G	0.175976	hg38-17-81512337	G	2/6	Ala	=	T	Tv	NM_001101.5:c.18C>A	NP_001092.1:p.Ala6=		synonymous_variant	LOW			10.42	GCC	25.64	2003500	GCA	17.09	1335414
ACTG1	6	17	81512339	79479365	C	5.51318	hg38-7-5529642	C	2/6	Ala	Ser	A	Tv	NM_001614.5:c.16G>T	NP_001605.1:p.Ala6Ser		missense_variant	MODERATE	tolerated_low_confidence(0.37)	benign(0.382)	18.68	GCC	25.64	2003500	TCC	17.29	1350473
ACTG1	6	17	81512339	79479365	C	5.51318	hg38-7-5529642	C	2/6	Ala	Pro	G	Tv	NM_001614.5:c.16G>C	NP_001605.1:p.Ala6Pro		missense_variant	MODERATE	tolerated_low_confidence(0.17)	possibly_damaging(0.762)	23.2	GCC	25.64	2003500	CCC	18.86	1473428
ACTG1	6	17	81512339	79479365	C	5.51318	hg38-7-5529642	C	2/6	Ala	Thr	T	Ti	NM_001614.5:c.16G>A	NP_001605.1:p.Ala6Thr	rs1555667286	missense_variant	MODERATE	tolerated_low_confidence(0.55)	benign(0.286)	19.08	GCC	25.64	2003500	ACC	17.77	1388473	dbSNP | gnADv2-nonTopMed(1) | PGG(1)	gnAD2			PGG											2
ACTG1	6	17	81512338	79479364	G	9.15098	hg38-7-5529641	G	2/6	Ala	Val	A	Ti	NM_001614.5:c.17C>T	NP_001605.1:p.Ala6Val	rs1555667283	missense_variant	MODERATE	tolerated_low_confidence(0.16)	benign(0.07)	22.0	GCC	25.64	2003500	GTC	13.44	1050009	dbSNP | Cosmic(1)					Cosmic									1
ACTG1	6	17	81512338	79479364	G	9.15098	hg38-7-5529641	G	2/6	Ala	Gly	C	Tv	NM_001614.5:c.17C>G	NP_001605.1:p.Ala6Gly		missense_variant	MODERATE	tolerated_low_confidence(0.05)	benign(0.108)	22.4	GCC	25.64	2003500	GGC	19.73	1541147
ACTG1	6	17	81512338	79479364	G	9.15098	hg38-7-5529641	G	2/6	Ala	Asp	T	Tv	NM_001614.5:c.17C>A	NP_001605.1:p.Ala6Asp		missense_variant	MODERATE	tolerated_low_confidence(0.07)	possibly_damaging(0.632)	23.6	GCC	25.64	2003500	GAC	24.25	1894516
ACTG1	6	17	81512337	79479363	G	-0.16178	hg38-7-5529640	G	2/6	Ala	=	A	Ti	NM_001614.5:c.18C>T	NP_001605.1:p.Ala6=	rs145211830	synonymous_variant	LOW			7208	GCC	25.64	2003500	GCT	18.89	1475932	dbSNP | gnADv3-nonTopMed(85) | gnADv2-nonTopMed(270) | TOPMed(293) | PGG(395) | ClinVar | LOVD(1)	gnAD2	gnAD3	TopMed	PGG		VCV000227165	227165	231325		Benign/Likely benign(Last reviewed: Dec 31, 2019)	not provided|not specified|Deafness, autosomal dominant 20|Baraitser-Winter Syndrome 2	criteria provided, multiple submitters, no conflicts			1043
ACTG1	6	17	81512337	79479363	G	-0.16178	hg38-7-5529640	G	2/6	Ala	=	C	Tv	NM_001614.5:c.18C>G	NP_001605.1:p.Ala6=		synonymous_variant	LOW			6623	GCC	25.64	2003500	GCG	5.94	464292
ACTG1	6	17	81512337	79479363	G	-0.16178	hg38-7-5529640	G	2/6	Ala	=	T	Tv	NM_001614.5:c.18C>A	NP_001605.1:p.Ala6=		synonymous_variant	LOW			6580	GCC	25.64	2003500	GCA	17.09	1335414
ACTB, ACTG1	7	Possible AACs common to ACTB and ACTG1: Val, Ser, Glu, Gly, Pro, =, Thr
ACTB	7	7	5529639	5569270	C	5.76429	hg38-17-81512336	C	2/6	Ala	Ser	A	Tv	NM_001101.5:c.19G>T	NP_001092.1:p.Ala7Ser		missense_variant	MODERATE	tolerated_low_confidence(0.06)	benign(0.103)	21.7	GCG	5.94	464292	TCG	4.05	316763
ACTB	7	7	5529639	5569270	C	5.76429	hg38-17-81512336	C	2/6	Ala	Pro	G	Tv	NM_001101.5:c.19G>C	NP_001092.1:p.Ala7Pro		missense_variant	MODERATE	tolerated_low_confidence(0.18)	benign(0.092)	22.5	GCG	5.94	464292	CCG	6.15	480590
ACTB	7	7	5529639	5569270	C	5.76429	hg38-17-81512336	C	2/6	Ala	Thr	T	Ti	NM_001101.5:c.19G>A	NP_001092.1:p.Ala7Thr	rs1562720119	missense_variant	MODERATE	tolerated_low_confidence(0.06)	possibly_damaging(0.48)	23.6	GCG	5.94	464292	ACG	5.59	436790	dbSNP | cBio(1) | ClinVar | predACTINg(1)						VCV000577358	577358	561995	2	Likely pathogenic(Last reviewed: Jun 9, 2021)	Intellectual disability|Baraitser-Winter syndrome 1	criteria provided, multiple submitters, no conflicts	3	1		1	0-B	WES/WGS	de novo	Male	30+ y
ACTB	7	7	5529638	5569269	G	9.35678	hg38-17-81512335	G	2/6	Ala	Val	A	Ti	NM_001101.5:c.20C>T	NP_001092.1:p.Ala7Val	rs11546916	missense_variant	MODERATE	tolerated_low_confidence(0.06)	benign(0.026)	22.9	GCG	5.94	464292	GTG	25.75	2011761	dbSNP | ClinVar						VCV001177308	1177308	1166654		Uncertain significance(Last reviewed: Jun 10, 2021)	ACTB-related BAFopathy	criteria provided, single submitter
ACTB	7	7	5529638	5569269	G	9.35678	hg38-17-81512335	G	2/6	Ala	Gly	C	Tv	NM_001101.5:c.20C>G	NP_001092.1:p.Ala7Gly		missense_variant	MODERATE	deleterious_low_confidence(0.01)	benign(0.005)	23.9	GCG	5.94	464292	GGG	15.26	1192278
ACTB	7	7	5529638	5569269	G	9.35678	hg38-17-81512335	G	2/6	Ala	Glu	T	Tv	NM_001101.5:c.20C>A	NP_001092.1:p.Ala7Glu		missense_variant	MODERATE	deleterious_low_confidence(0)	probably_damaging(0.978)	26.6	GCG	5.94	464292	GAG	39.4	3078049
ACTB	7	7	5529637	5569268	C	-0.0901339	hg38-17-81512334	C	2/6	Ala	=	A	Tv	NM_001101.5:c.21G>T	NP_001092.1:p.Ala7=	rs1484740926	synonymous_variant	LOW			9264	GCG	5.94	464292	GCT	18.89	1475932	dbSNP
ACTB	7	7	5529637	5569268	C	-0.0901339	hg38-17-81512334	C	2/6	Ala	=	G	Tv	NM_001101.5:c.21G>C	NP_001092.1:p.Ala7=		synonymous_variant	LOW			9740	GCG	5.94	464292	GCC	25.64	2003500
ACTB	7	7	5529637	5569268	C	-0.0901339	hg38-17-81512334	C	2/6	Ala	=	T	Ti	NM_001101.5:c.21G>A	NP_001092.1:p.Ala7=		synonymous_variant	LOW			9872	GCG	5.94	464292	GCA	17.09	1335414	TOPMed(1)			TopMed												1
ACTG1	7	17	81512336	79479362	C	7.25932	hg38-7-5529639	C	2/6	Ala	Ser	A	Tv	NM_001614.5:c.19G>T	NP_001605.1:p.Ala7Ser		missense_variant	MODERATE	tolerated_low_confidence(0.07)	benign(0.007)	19.73	GCG	5.94	464292	TCG	4.05	316763
ACTG1	7	17	81512336	79479362	C	7.25932	hg38-7-5529639	C	2/6	Ala	Pro	G	Tv	NM_001614.5:c.19G>C	NP_001605.1:p.Ala7Pro		missense_variant	MODERATE	tolerated_low_confidence(0.12)	possibly_damaging(0.905)	23.6	GCG	5.94	464292	CCG	6.15	480590
ACTG1	7	17	81512336	79479362	C	7.25932	hg38-7-5529639	C	2/6	Ala	Thr	T	Ti	NM_001614.5:c.19G>A	NP_001605.1:p.Ala7Thr		missense_variant	MODERATE	tolerated_low_confidence(0.06)	benign(0.069)	21.5	GCG	5.94	464292	ACG	5.59	436790
ACTG1	7	17	81512335	79479361	G	9.15098	hg38-7-5529638	G	2/6	Ala	Val	A	Ti	NM_001614.5:c.20C>T	NP_001605.1:p.Ala7Val		missense_variant	MODERATE	tolerated_low_confidence(0.06)	benign(0.003)	22.3	GCG	5.94	464292	GTG	25.75	2011761
ACTG1	7	17	81512335	79479361	G	9.15098	hg38-7-5529638	G	2/6	Ala	Gly	C	Tv	NM_001614.5:c.20C>G	NP_001605.1:p.Ala7Gly		missense_variant	MODERATE	deleterious_low_confidence(0.01)	benign(0.06)	23.4	GCG	5.94	464292	GGG	15.26	1192278
ACTG1	7	17	81512335	79479361	G	9.15098	hg38-7-5529638	G	2/6	Ala	Glu	T	Tv	NM_001614.5:c.20C>A	NP_001605.1:p.Ala7Glu		missense_variant	MODERATE	deleterious_low_confidence(0)	possibly_damaging(0.768)	25.0	GCG	5.94	464292	GAG	39.4	3078049
ACTG1	7	17	81512334	79479360	C	-1.90792	hg38-7-5529637	C	2/6	Ala	=	A	Tv	NM_001614.5:c.21G>T	NP_001605.1:p.Ala7=		synonymous_variant	LOW			0.648	GCG	5.94	464292	GCT	18.89	1475932
ACTG1	7	17	81512334	79479360	C	-1.90792	hg38-7-5529637	C	2/6	Ala	=	G	Tv	NM_001614.5:c.21G>C	NP_001605.1:p.Ala7=	rs1555667278	synonymous_variant	LOW			0.783	GCG	5.94	464292	GCC	25.64	2003500	dbSNP | gnADv2-nonTopMed(1)	gnAD2														1
ACTG1	7	17	81512334	79479360	C	-1.90792	hg38-7-5529637	C	2/6	Ala	=	T	Ti	NM_001614.5:c.21G>A	NP_001605.1:p.Ala7=	rs1555667278	synonymous_variant	LOW			0.784	GCG	5.94	464292	GCA	17.09	1335414	dbSNP | gnADv2-nonTopMed(2) | PGG(2)	gnAD2			PGG											4
ACTB, ACTG1	8	Possible AACs common to ACTB and ACTG1: Val, Arg, Pro, = | AACs specific for ACTB: Ile, His, Phe | AACs specific for ACTG1: Gln, Met
ACTB	8	7	5529636	5569267	G	9.35678	hg38-17-81512333	G	2/6	Leu	Phe	A	Ti	NM_001101.5:c.22C>T	NP_001092.1:p.Leu8Phe	rs11546895	missense_variant	MODERATE	deleterious_low_confidence(0)	possibly_damaging(0.82)	26.3	CTC	17.81	1391429	TTC	17.51	1367806	dbSNP
ACTB	8	7	5529636	5569267	G	9.35678	hg38-17-81512333	G	2/6	Leu	Val	C	Tv	NM_001101.5:c.22C>G	NP_001092.1:p.Leu8Val		missense_variant	MODERATE	tolerated_low_confidence(0.31)	benign(0.023)	21.8	CTC	17.81	1391429	GTC	13.44	1050009
ACTB	8	7	5529636	5569267	G	9.35678	hg38-17-81512333	G	2/6	Leu	Ile	T	Tv	NM_001101.5:c.22C>A	NP_001092.1:p.Leu8Ile		missense_variant	MODERATE	tolerated_low_confidence(0.26)	benign(0.089)	22.3	CTC	17.81	1391429	ATC	18.68	1459807	Cosmic(1)					Cosmic									1
ACTB	8	7	5529635	5569266	A	8.82456	hg38-17-81512332	A	2/6	Leu	Arg	C	Tv	NM_001101.5:c.23T>G	NP_001092.1:p.Leu8Arg		missense_variant	MODERATE	deleterious_low_confidence(0.03)	probably_damaging(0.942)	27.5	CTC	17.81	1391429	CGC	8.71	680327
ACTB	8	7	5529635	5569266	A	8.82456	hg38-17-81512332	A	2/6	Leu	Pro	G	Ti	NM_001101.5:c.23T>C	NP_001092.1:p.Leu8Pro		missense_variant	MODERATE	deleterious_low_confidence(0)	probably_damaging(0.982)	28.0	CTC	17.81	1391429	CCC	18.86	1473428
ACTB	8	7	5529635	5569266	A	8.82456	hg38-17-81512332	A	2/6	Leu	His	T	Tv	NM_001101.5:c.23T>A	NP_001092.1:p.Leu8His	rs375171849	missense_variant	MODERATE	deleterious_low_confidence(0)	probably_damaging(0.96)	27.2	CTC	17.81	1391429	CAC	14.62	1142446	dbSNP | PGG(2)				PGG											2
ACTB	8	7	5529634	5569265	G	0.575142	hg38-17-81512331	C	2/6	Leu	=	A	Ti	NM_001101.5:c.24C>T	NP_001092.1:p.Leu8=	rs151181948	synonymous_variant	LOW			8829	CTC	17.81	1391429	CTT	14.17	1106851	dbSNP | gnADv2-nonTopMed(3) | TOPMed(2)	gnAD2		TopMed												5
ACTB	8	7	5529634	5569265	G	0.575142	hg38-17-81512331	C	2/6	Leu	=	C	Tv	NM_001101.5:c.24C>G	NP_001092.1:p.Leu8=	rs151181948	synonymous_variant	LOW			8176	CTC	17.81	1391429	CTG	36.01	2813643	dbSNP | gnADv3-nonTopMed(2) | gnADv2-nonTopMed(7) | TOPMed(8) | PGG(2) | ClinVar	gnAD2	gnAD3	TopMed	PGG		VCV000697942	697942	687083		Likely benign(Last reviewed: Jan 9, 2019)	Baraitser-Winter syndrome 1	criteria provided, single submitter			19
ACTB	8	7	5529634	5569265	G	0.575142	hg38-17-81512331	C	2/6	Leu	=	T	Tv	NM_001101.5:c.24C>A	NP_001092.1:p.Leu8=	rs151181948	synonymous_variant	LOW			8722	CTC	17.81	1391429	CTA	7.48	584767	dbSNP | gnADv3-nonTopMed(1) | gnADv2-nonTopMed(3) | TOPMed(6) | PGG(4) | Cosmic(1)	gnAD2	gnAD3	TopMed	PGG	Cosmic									1	14
ACTG1	8	17	81512333	79479359	G	9.15098	hg38-7-5529636	G	2/6	Leu	=	A	Ti	NM_001614.5:c.22C>T	NP_001605.1:p.Leu8=	rs782795413	synonymous_variant	LOW			7031	CTG	36.01	2813643	TTG	13.47	1052279	dbSNP | gnADv3-nonTopMed(4) | gnADv2-nonTopMed(3) | TOPMed(14) | PGG(4) | ClinVar | LOVD(1)	gnAD2	gnAD3	TopMed	PGG		VCV000725968	725968	741202		Likely benign(Last reviewed: Jun 13, 2018)	not provided	criteria provided, single submitter			25
ACTG1	8	17	81512333	79479359	G	9.15098	hg38-7-5529636	G	2/6	Leu	Val	C	Tv	NM_001614.5:c.22C>G	NP_001605.1:p.Leu8Val		missense_variant	MODERATE	tolerated_low_confidence(0.31)	benign(0.001)	18.89	CTG	36.01	2813643	GTG	25.75	2011761	gnADv3-nonTopMed(2) | cBio(1)		gnAD3												1	2
ACTG1	8	17	81512333	79479359	G	9.15098	hg38-7-5529636	G	2/6	Leu	Met	T	Tv	NM_001614.5:c.22C>A	NP_001605.1:p.Leu8Met		missense_variant	MODERATE	deleterious_low_confidence(0)	possibly_damaging(0.592)	24.3	CTG	36.01	2813643	ATG	21.48	1677888
ACTG1	8	17	81512332	79479358	A	8.56893	hg38-7-5529635	A	2/6	Leu	Arg	C	Tv	NM_001614.5:c.23T>G	NP_001605.1:p.Leu8Arg		missense_variant	MODERATE	deleterious_low_confidence(0.03)	possibly_damaging(0.668)	25.1	CTG	36.01	2813643	CGG	10.62	829391
ACTG1	8	17	81512332	79479358	A	8.56893	hg38-7-5529635	A	2/6	Leu	Pro	G	Ti	NM_001614.5:c.23T>C	NP_001605.1:p.Leu8Pro		missense_variant	MODERATE	deleterious_low_confidence(0)	possibly_damaging(0.869)	25.3	CTG	36.01	2813643	CCG	6.15	480590
ACTG1	8	17	81512332	79479358	A	8.56893	hg38-7-5529635	A	2/6	Leu	Gln	T	Tv	NM_001614.5:c.23T>A	NP_001605.1:p.Leu8Gln		missense_variant	MODERATE	deleterious_low_confidence(0)	possibly_damaging(0.748)	25.1	CTG	36.01	2813643	CAG	35.28	2756517
ACTG1	8	17	81512331	79479357	C	-0.743827	hg38-7-5529634	G	2/6	Leu	=	A	Tv	NM_001614.5:c.24G>T	NP_001605.1:p.Leu8=		synonymous_variant	LOW			0.680	CTG	36.01	2813643	CTT	14.17	1106851
ACTG1	8	17	81512331	79479357	C	-0.743827	hg38-7-5529634	G	2/6	Leu	=	G	Tv	NM_001614.5:c.24G>C	NP_001605.1:p.Leu8=	rs1281695968	synonymous_variant	LOW			0.552	CTG	36.01	2813643	CTC	17.81	1391429	dbSNP | gnADv3-nonTopMed(1) | TOPMed(4)		gnAD3	TopMed												5
ACTG1	8	17	81512331	79479357	C	-0.743827	hg38-7-5529634	G	2/6	Leu	=	T	Ti	NM_001614.5:c.24G>A	NP_001605.1:p.Leu8=	rs1281695968	synonymous_variant	LOW			1051	CTG	36.01	2813643	CTA	7.48	584767	dbSNP | gnADv2-nonTopMed(1) | TOPMed(1) | PGG(2)	gnAD2		TopMed	PGG											4
ACTG1	8	17	81512331	79479357	CA				2/6	Leu	Arg	C		NM_001614.5:c.23del	NP_001605.1:p.Leu8ArgfsTer58	rs782747695	frameshift_variant	HIGH										dbSNP | gnADv2-nonTopMed(1)	gnAD2														1
ACTB, ACTG1	9	Possible AACs common to ACTB and ACTG1: Ile, Gly, Ala, Phe, Leu, =, Asp
ACTB	9	7	5529633	5569264	C	7.36095	hg38-17-81512330	C	2/6	Val	Phe	A	Tv	NM_001101.5:c.25G>T	NP_001092.1:p.Val9Phe		missense_variant	MODERATE	deleterious_low_confidence(0)	probably_damaging(1)	25.4	GTC	13.44	1050009	TTC	17.51	1367806
ACTB	9	7	5529633	5569264	C	7.36095	hg38-17-81512330	C	2/6	Val	Leu	G	Tv	NM_001101.5:c.25G>C	NP_001092.1:p.Val9Leu		missense_variant	MODERATE	deleterious_low_confidence(0.03)	probably_damaging(0.998)	25.1	GTC	13.44	1050009	CTC	17.81	1391429
ACTB	9	7	5529633	5569264	C	7.36095	hg38-17-81512330	C	2/6	Val	Ile	T	Ti	NM_001101.5:c.25G>A	NP_001092.1:p.Val9Ile		missense_variant	MODERATE	tolerated_low_confidence(0.07)	probably_damaging(0.996)	23.4	GTC	13.44	1050009	ATC	18.68	1459807
ACTB	9	7	5529632	5569263	A	8.82456	hg38-17-81512329	A	2/6	Val	Gly	C	Tv	NM_001101.5:c.26T>G	NP_001092.1:p.Val9Gly		missense_variant	MODERATE	deleterious_low_confidence(0)	probably_damaging(1)	26.8	GTC	13.44	1050009	GGC	19.73	1541147
ACTB	9	7	5529632	5569263	A	8.82456	hg38-17-81512329	A	2/6	Val	Ala	G	Ti	NM_001101.5:c.26T>C	NP_001092.1:p.Val9Ala		missense_variant	MODERATE	deleterious_low_confidence(0)	probably_damaging(1)	26.5	GTC	13.44	1050009	GCC	25.64	2003500
ACTB	9	7	5529632	5569263	A	8.82456	hg38-17-81512329	A	2/6	Val	Asp	T	Tv	NM_001101.5:c.26T>A	NP_001092.1:p.Val9Asp		missense_variant	MODERATE	deleterious_low_confidence(0)	probably_damaging(1)	27.3	GTC	13.44	1050009	GAC	24.25	1894516
ACTB	9	7	5529631	5569262	G	-0.755409	hg38-17-81512328	G	2/6	Val	=	A	Ti	NM_001101.5:c.27C>T	NP_001092.1:p.Val9=		synonymous_variant	LOW			6655	GTC	13.44	1050009	GTT	11.8	922234
ACTB	9	7	5529631	5569262	G	-0.755409	hg38-17-81512328	G	2/6	Val	=	C	Tv	NM_001101.5:c.27C>G	NP_001092.1:p.Val9=		synonymous_variant	LOW			5890	GTC	13.44	1050009	GTG	25.75	2011761
ACTB	9	7	5529631	5569262	G	-0.755409	hg38-17-81512328	G	2/6	Val	=	T	Tv	NM_001101.5:c.27C>A	NP_001092.1:p.Val9=	rs1240714871	synonymous_variant	LOW			6729	GTC	13.44	1050009	GTA	7.71	602084	dbSNP | TOPMed(3) | ClinVar			TopMed			VCV000657464	657464	636204		Uncertain significance(Last reviewed: Aug 10, 2018)	Baraitser-Winter syndrome	criteria provided, single submitter			3
ACTG1	9	17	81512330	79479356	C	7.25932	hg38-7-5529633	C	2/6	Val	Phe	A	Tv	NM_001614.5:c.25G>T	NP_001605.1:p.Val9Phe		missense_variant	MODERATE	deleterious_low_confidence(0)	probably_damaging(0.994)	24.6	GTC	13.44	1050009	TTC	17.51	1367806
ACTG1	9	17	81512330	79479356	C	7.25932	hg38-7-5529633	C	2/6	Val	Leu	G	Tv	NM_001614.5:c.25G>C	NP_001605.1:p.Val9Leu		missense_variant	MODERATE	deleterious_low_confidence(0.03)	possibly_damaging(0.857)	24.0	GTC	13.44	1050009	CTC	17.81	1391429
ACTG1	9	17	81512330	79479356	C	7.25932	hg38-7-5529633	C	2/6	Val	Ile	T	Ti	NM_001614.5:c.25G>A	NP_001605.1:p.Val9Ile		missense_variant	MODERATE	tolerated_low_confidence(0.07)	possibly_damaging(0.857)	22.8	GTC	13.44	1050009	ATC	18.68	1459807	Cosmic(1)					Cosmic									1
ACTG1	9	17	81512329	79479355	A	8.56893	hg38-7-5529632	A	2/6	Val	Gly	C	Tv	NM_001614.5:c.26T>G	NP_001605.1:p.Val9Gly		missense_variant	MODERATE	deleterious_low_confidence(0)	probably_damaging(0.993)	25.6	GTC	13.44	1050009	GGC	19.73	1541147
ACTG1	9	17	81512329	79479355	A	8.56893	hg38-7-5529632	A	2/6	Val	Ala	G	Ti	NM_001614.5:c.26T>C	NP_001605.1:p.Val9Ala		missense_variant	MODERATE	deleterious_low_confidence(0)	probably_damaging(0.985)	25.1	GTC	13.44	1050009	GCC	25.64	2003500
ACTG1	9	17	81512329	79479355	A	8.56893	hg38-7-5529632	A	2/6	Val	Asp	T	Tv	NM_001614.5:c.26T>A	NP_001605.1:p.Val9Asp		missense_variant	MODERATE	deleterious_low_confidence(0)	probably_damaging(0.991)	25.7	GTC	13.44	1050009	GAC	24.25	1894516
ACTG1	9	17	81512328	79479354	G	0.129244	hg38-7-5529631	G	2/6	Val	=	A	Ti	NM_001614.5:c.27C>T	NP_001605.1:p.Val9=	rs1188613407	synonymous_variant	LOW			5679	GTC	13.44	1050009	GTT	11.8	922234	dbSNP | PGG(1)				PGG											1
ACTG1	9	17	81512328	79479354	G	0.129244	hg38-7-5529631	G	2/6	Val	=	C	Tv	NM_001614.5:c.27C>G	NP_001605.1:p.Val9=	rs1188613407	synonymous_variant	LOW			4817	GTC	13.44	1050009	GTG	25.75	2011761	dbSNP | gnADv2-nonTopMed(1) | TOPMed(3) | PGG(1)	gnAD2		TopMed	PGG											5
ACTG1	9	17	81512328	79479354	G	0.129244	hg38-7-5529631	G	2/6	Val	=	T	Tv	NM_001614.5:c.27C>A	NP_001605.1:p.Val9=	rs1188613407	synonymous_variant	LOW			5357	GTC	13.44	1050009	GTA	7.71	602084	dbSNP | TOPMed(1)			TopMed												1
ACTB, ACTG1	10	Possible AACs common to ACTB and ACTG1: Phe, Leu, = | AACs specific for ACTB: Ile, Gly, Ala, Asp | AACs specific for ACTG1: Val, Ser, Asn, Met, Thr
ACTB	10	7	5529630	5569261	C	4.5668	hg38-17-81512327	T	2/6	Val	Phe	A	Tv	NM_001101.5:c.28G>T	NP_001092.1:p.Val10Phe		missense_variant	MODERATE	deleterious_low_confidence(0.03)	possibly_damaging(0.892)	25.3	GTC	13.44	1050009	TTC	17.51	1367806
ACTB	10	7	5529630	5569261	C	4.5668	hg38-17-81512327	T	2/6	Val	Leu	G	Tv	NM_001101.5:c.28G>C	NP_001092.1:p.Val10Leu		missense_variant	MODERATE	tolerated_low_confidence(0.14)	benign(0.1)	21.9	GTC	13.44	1050009	CTC	17.81	1391429
ACTB	10	7	5529630	5569261	C	4.5668	hg38-17-81512327	T	2/6	Val	Ile	T	Ti	NM_001101.5:c.28G>A	NP_001092.1:p.Val10Ile	rs1336840226	missense_variant	MODERATE	tolerated_low_confidence(1)	benign(0.009)	16.57	GTC	13.44	1050009	ATC	18.68	1459807	dbSNP
ACTB	10	7	5529629	5569260	A	6.96179	hg38-17-81512326	A	2/6	Val	Gly	C	Tv	NM_001101.5:c.29T>G	NP_001092.1:p.Val10Gly		missense_variant	MODERATE	deleterious_low_confidence(0)	probably_damaging(0.985)	27.2	GTC	13.44	1050009	GGC	19.73	1541147
ACTB	10	7	5529629	5569260	A	6.96179	hg38-17-81512326	A	2/6	Val	Ala	G	Ti	NM_001101.5:c.29T>C	NP_001092.1:p.Val10Ala		missense_variant	MODERATE	deleterious_low_confidence(0)	possibly_damaging(0.55)	25.9	GTC	13.44	1050009	GCC	25.64	2003500
ACTB	10	7	5529629	5569260	A	6.96179	hg38-17-81512326	A	2/6	Val	Asp	T	Tv	NM_001101.5:c.29T>A	NP_001092.1:p.Val10Asp		missense_variant	MODERATE	deleterious_low_confidence(0)	probably_damaging(0.985)	27.8	GTC	13.44	1050009	GAC	24.25	1894516
ACTB	10	7	5529628	5569259	G	0.841252	hg38-17-81512325	A	2/6	Val	=	A	Ti	NM_001101.5:c.30C>T	NP_001092.1:p.Val10=	rs768066226	synonymous_variant	LOW			10.36	GTC	13.44	1050009	GTT	11.8	922234	dbSNP | gnADv3-nonTopMed(1) | gnADv2-nonTopMed(1)	gnAD2	gnAD3													2
ACTB	10	7	5529628	5569259	G	0.841252	hg38-17-81512325	A	2/6	Val	=	C	Tv	NM_001101.5:c.30C>G	NP_001092.1:p.Val10=	rs768066226	synonymous_variant	LOW			9556	GTC	13.44	1050009	GTG	25.75	2011761	dbSNP | gnADv3-nonTopMed(1) | gnADv2-nonTopMed(3) | TOPMed(2) | PGG(4) | Cosmic(1) | ClinVar	gnAD2	gnAD3	TopMed	PGG	Cosmic	VCV000770024	770024	700156		Likely benign(Last reviewed: Jun 29, 2018)	Baraitser-Winter syndrome 1|not provided	criteria provided, single submitter		1	10
ACTB	10	7	5529628	5569259	G	0.841252	hg38-17-81512325	A	2/6	Val	=	T	Tv	NM_001101.5:c.30C>A	NP_001092.1:p.Val10=		synonymous_variant	LOW			10.77	GTC	13.44	1050009	GTA	7.71	602084
ACTB	10	7	5529626	5569257	TCGA				2/6	Val	del	T		NM_001101.5:c.29_31del	NP_001092.1:p.Val10del		inframe_deletion	MODERATE										cBio(1)														1
ACTG1	10	17	81512327	79479353	T	0.711291	hg38-7-5529630	C	2/6	Ile	Phe	A	Tv	NM_001614.5:c.28A>T	NP_001605.1:p.Ile10Phe		missense_variant	MODERATE	deleterious_low_confidence(0.03)	benign(0.23)	22.7	ATT	16.58	1295762	TTT	17.22	1345484
ACTG1	10	17	81512327	79479353	T	0.711291	hg38-7-5529630	C	2/6	Ile	Val	C	Ti	NM_001614.5:c.28A>G	NP_001605.1:p.Ile10Val	rs1249369032	missense_variant	MODERATE	tolerated_low_confidence(0.41)	benign(0)	15.74	ATT	16.58	1295762	GTT	11.8	922234	dbSNP | TOPMed(1)			TopMed												1
ACTG1	10	17	81512327	79479353	T	0.711291	hg38-7-5529630	C	2/6	Ile	Leu	G	Tv	NM_001614.5:c.28A>C	NP_001605.1:p.Ile10Leu	rs1249369032	missense_variant	MODERATE	tolerated_low_confidence(0.12)	benign(0.014)	18.92	ATT	16.58	1295762	CTT	14.17	1106851	dbSNP | PGG(1)				PGG											1
ACTG1	10	17	81512326	79479352	A	6.67728	hg38-7-5529629	A	2/6	Ile	Ser	C	Tv	NM_001614.5:c.29T>G	NP_001605.1:p.Ile10Ser		missense_variant	MODERATE	deleterious_low_confidence(0)	benign(0.198)	23.6	ATT	16.58	1295762	AGT	14.06	1098600
ACTG1	10	17	81512326	79479352	A	6.67728	hg38-7-5529629	A	2/6	Ile	Thr	G	Ti	NM_001614.5:c.29T>C	NP_001605.1:p.Ile10Thr		missense_variant	MODERATE	deleterious_low_confidence(0.01)	benign(0.057)	22.9	ATT	16.58	1295762	ACT	14.3	1117630
ACTG1	10	17	81512326	79479352	A	6.67728	hg38-7-5529629	A	2/6	Ile	Asn	T	Tv	NM_001614.5:c.29T>A	NP_001605.1:p.Ile10Asn		missense_variant	MODERATE	deleterious_low_confidence(0)	possibly_damaging(0.557)	24.9	ATT	16.58	1295762	AAT	18.52	1446611
ACTG1	10	17	81512325	79479351	A	-0.16178	hg38-7-5529628	G	2/6	Ile	Met	C	Tv	NM_001614.5:c.30T>G	NP_001605.1:p.Ile10Met		missense_variant	MODERATE	deleterious_low_confidence(0.04)	benign(0.38)	17.31	ATT	16.58	1295762	ATG	21.48	1677888
ACTG1	10	17	81512325	79479351	A	-0.16178	hg38-7-5529628	G	2/6	Ile	=	G	Ti	NM_001614.5:c.30T>C	NP_001605.1:p.Ile10=		synonymous_variant	LOW			6764	ATT	16.58	1295762	ATC	18.68	1459807	TOPMed(1)			TopMed												1
ACTG1	10	17	81512325	79479351	A	-0.16178	hg38-7-5529628	G	2/6	Ile	=	T	Tv	NM_001614.5:c.30T>A	NP_001605.1:p.Ile10=		synonymous_variant	LOW			6847	ATT	16.58	1295762	ATA	8.16	637556
ACTB, ACTG1	11	Possible AACs common to ACTB and ACTG1: Val, Glu, His, Gly, Ala, Tyr, Asn, =
ACTB	11	7	5529627	5569258	C	7.49401	hg38-17-81512324	C	2/6	Asp	Tyr	A	Tv	NM_001101.5:c.31G>T	NP_001092.1:p.Asp11Tyr		missense_variant	MODERATE	deleterious_low_confidence(0.01)	probably_damaging(0.998)	28.1	GAC	24.25	1894516	TAC	13.47	1052006
ACTB	11	7	5529627	5569258	C	7.49401	hg38-17-81512324	C	2/6	Asp	His	G	Tv	NM_001101.5:c.31G>C	NP_001092.1:p.Asp11His		missense_variant	MODERATE	deleterious_low_confidence(0)	probably_damaging(0.993)	28.3	GAC	24.25	1894516	CAC	14.62	1142446
ACTB	11	7	5529627	5569258	C	7.49401	hg38-17-81512324	C	2/6	Asp	Asn	T	Ti	NM_001101.5:c.31G>A	NP_001092.1:p.Asp11Asn		missense_variant	MODERATE	deleterious_low_confidence(0.01)	benign(0.313)	24.7	GAC	24.25	1894516	AAC	18.27	1427415
ACTB	11	7	5529626	5569257	T	7.62706	hg38-17-81512323	T	2/6	Asp	Val	A	Tv	NM_001101.5:c.32A>T	NP_001092.1:p.Asp11Val		missense_variant	MODERATE	deleterious_low_confidence(0)	probably_damaging(0.984)	29.9	GAC	24.25	1894516	GTC	13.44	1050009
ACTB	11	7	5529626	5569257	T	7.62706	hg38-17-81512323	T	2/6	Asp	Gly	C	Ti	NM_001101.5:c.32A>G	NP_001092.1:p.Asp11Gly		missense_variant	MODERATE	deleterious_low_confidence(0)	probably_damaging(0.948)	31	GAC	24.25	1894516	GGC	19.73	1541147
ACTB	11	7	5529626	5569257	T	7.62706	hg38-17-81512323	T	2/6	Asp	Ala	G	Tv	NM_001101.5:c.32A>C	NP_001092.1:p.Asp11Ala		missense_variant	MODERATE	deleterious_low_confidence(0)	probably_damaging(0.93)	31	GAC	24.25	1894516	GCC	25.64	2003500
ACTB	11	7	5529625	5569256	G	6.29651	hg38-17-81512322	G	2/6	Asp	=	A	Ti	NM_001101.5:c.33C>T	NP_001092.1:p.Asp11=	rs762126392	synonymous_variant	LOW			14.82	GAC	24.25	1894516	GAT	24.09	1882177	dbSNP | gnADv2-nonTopMed(1) | PGG(1)	gnAD2			PGG											2
ACTB	11	7	5529625	5569256	G	6.29651	hg38-17-81512322	G	2/6	Asp	Glu	C	Tv	NM_001101.5:c.33C>G	NP_001092.1:p.Asp11Glu		missense_variant	MODERATE	deleterious_low_confidence(0)	possibly_damaging(0.662)	27.2	GAC	24.25	1894516	GAG	39.4	3078049	Cosmic(1)					Cosmic									1
ACTB	11	7	5529625	5569256	G	6.29651	hg38-17-81512322	G	2/6	Asp	Glu	T	Tv	NM_001101.5:c.33C>A	NP_001092.1:p.Asp11Glu		missense_variant	MODERATE	deleterious_low_confidence(0)	possibly_damaging(0.662)	27.4	GAC	24.25	1894516	GAA	33.85	2644966
ACTB	11	7	5529625	5569256	GTCG				2/6	Asp	del	G		NM_001101.5:c.31_33del	NP_001092.1:p.Asp11del		inframe_deletion	MODERATE										ClinVar						VCV001064854	1064854	1053093	1	Likely pathogenic(Last reviewed: Apr 9, 2021)	Neurodevelopmental disorder	criteria provided, single submitter	1
ACTG1	11	17	81512324	79479350	C	7.25932	hg38-7-5529627	C	2/6	Asp	Tyr	A	Tv	NM_001614.5:c.31G>T	NP_001605.1:p.Asp11Tyr		missense_variant	MODERATE	deleterious_low_confidence(0.01)	probably_damaging(1)	25.3	GAC	24.25	1894516	TAC	13.47	1052006
ACTG1	11	17	81512324	79479350	C	7.25932	hg38-7-5529627	C	2/6	Asp	His	G	Tv	NM_001614.5:c.31G>C	NP_001605.1:p.Asp11His		missense_variant	MODERATE	deleterious_low_confidence(0)	probably_damaging(0.999)	25.0	GAC	24.25	1894516	CAC	14.62	1142446
ACTG1	11	17	81512324	79479350	C	7.25932	hg38-7-5529627	C	2/6	Asp	Asn	T	Ti	NM_001614.5:c.31G>A	NP_001605.1:p.Asp11Asn		missense_variant	MODERATE	deleterious_low_confidence(0.01)	probably_damaging(0.995)	25.5	GAC	24.25	1894516	AAC	18.27	1427415	cBio(1) | Cosmic(2)					Cosmic									3
ACTG1	11	17	81512323	79479349	T	7.40483	hg38-7-5529626	T	2/6	Asp	Val	A	Tv	NM_001614.5:c.32A>T	NP_001605.1:p.Asp11Val		missense_variant	MODERATE	deleterious_low_confidence(0)	probably_damaging(0.999)	25.8	GAC	24.25	1894516	GTC	13.44	1050009
ACTG1	11	17	81512323	79479349	T	7.40483	hg38-7-5529626	T	2/6	Asp	Gly	C	Ti	NM_001614.5:c.32A>G	NP_001605.1:p.Asp11Gly		missense_variant	MODERATE	deleterious_low_confidence(0)	probably_damaging(0.998)	26.0	GAC	24.25	1894516	GGC	19.73	1541147	Cosmic(1)					Cosmic									1
ACTG1	11	17	81512323	79479349	T	7.40483	hg38-7-5529626	T	2/6	Asp	Ala	G	Tv	NM_001614.5:c.32A>C	NP_001605.1:p.Asp11Ala		missense_variant	MODERATE	deleterious_low_confidence(0)	probably_damaging(0.997)	25.9	GAC	24.25	1894516	GCC	25.64	2003500
ACTG1	11	17	81512322	79479348	G	3.62153	hg38-7-5529625	G	2/6	Asp	=	A	Ti	NM_001614.5:c.33C>T	NP_001605.1:p.Asp11=	rs1451835168	synonymous_variant	LOW			5598	GAC	24.25	1894516	GAT	24.09	1882177	dbSNP | gnADv3-nonTopMed(1) | gnADv2-nonTopMed(1) | TOPMed(2) | PGG(1)	gnAD2	gnAD3	TopMed	PGG											5
ACTG1	11	17	81512322	79479348	G	3.62153	hg38-7-5529625	G	2/6	Asp	Glu	C	Tv	NM_001614.5:c.33C>G	NP_001605.1:p.Asp11Glu		missense_variant	MODERATE	deleterious_low_confidence(0)	probably_damaging(0.979)	22.4	GAC	24.25	1894516	GAG	39.4	3078049
ACTG1	11	17	81512322	79479348	G	3.62153	hg38-7-5529625	G	2/6	Asp	Glu	T	Tv	NM_001614.5:c.33C>A	NP_001605.1:p.Asp11Glu		missense_variant	MODERATE	deleterious_low_confidence(0)	probably_damaging(0.979)	22.4	GAC	24.25	1894516	GAA	33.85	2644966
ACTB, ACTG1	12	Possible AACs common to ACTB and ACTG1: Ser, His, Ile, Lys, Tyr, =, Asp, Thr
ACTB	12	7	5529624	5569255	T	7.62706	hg38-17-81512321	T	2/6	Asn	Tyr	A	Tv	NM_001101.5:c.34A>T	NP_001092.1:p.Asn12Tyr		missense_variant	MODERATE	deleterious_low_confidence(0)	probably_damaging(0.988)	30	AAC	18.27	1427415	TAC	13.47	1052006
ACTB	12	7	5529624	5569255	T	7.62706	hg38-17-81512321	T	2/6	Asn	Asp	C	Ti	NM_001101.5:c.34A>G	NP_001092.1:p.Asn12Asp	rs281875331	missense_variant	MODERATE	deleterious_low_confidence(0)	possibly_damaging(0.779)	29.2	AAC	18.27	1427415	GAC	24.25	1894516	dbSNP | ClinVar | LOVD(1) | predACTINg(1)						VCV000029602	29602	38556	1	Pathogenic(Last reviewed: Sep 17, 2015)	Baraitser-Winter syndrome 1|not provided	no assertion criteria provided	2			1	1-B	Sanger sequencing	de novo	Female	21-30 y
ACTB	12	7	5529624	5569255	T	7.62706	hg38-17-81512321	T	2/6	Asn	His	G	Tv	NM_001101.5:c.34A>C	NP_001092.1:p.Asn12His	rs281875331	missense_variant	MODERATE	deleterious_low_confidence(0)	probably_damaging(0.98)	28.5	AAC	18.27	1427415	CAC	14.62	1142446	dbSNP | ClinVar | LOVD(1) | predACTINg(1)						VCV000127166	127166	132664	1	Pathogenic(Last reviewed: Sep 17, 2015)	Baraitser-Winter syndrome 1	no assertion criteria provided	2			1	2-B	Not known	de novo	Female	0-10 y
ACTB	12	7	5529623	5569254	T	7.62706	hg38-17-81512320	T	2/6	Asn	Ile	A	Tv	NM_001101.5:c.35A>T	NP_001092.1:p.Asn12Ile		missense_variant	MODERATE	deleterious_low_confidence(0.03)	probably_damaging(0.983)	31	AAC	18.27	1427415	ATC	18.68	1459807
ACTB	12	7	5529623	5569254	T	7.62706	hg38-17-81512320	T	2/6	Asn	Ser	C	Ti	NM_001101.5:c.35A>G	NP_001092.1:p.Asn12Ser		missense_variant	MODERATE	deleterious_low_confidence(0.02)	benign(0.044)	24.3	AAC	18.27	1427415	AGC	19.66	1536075	cBio(1) | Cosmic(1)					Cosmic									2
ACTB	12	7	5529623	5569254	T	7.62706	hg38-17-81512320	T	2/6	Asn	Thr	G	Tv	NM_001101.5:c.35A>C	NP_001092.1:p.Asn12Thr	rs774758441	missense_variant	MODERATE	deleterious_low_confidence(0)	possibly_damaging(0.779)	29.0	AAC	18.27	1427415	ACC	17.77	1388473	dbSNP
ACTB	12	7	5529622	5569253	G	0.841252	hg38-17-81512319	A	2/6	Asn	=	A	Ti	NM_001101.5:c.36C>T	NP_001092.1:p.Asn12=	rs764325153	synonymous_variant	LOW			13.41	AAC	18.27	1427415	AAT	18.52	1446611	dbSNP | gnADv3-nonTopMed(3) | gnADv2-nonTopMed(7) | TOPMed(21) | PGG(11) | ClinVar	gnAD2	gnAD3	TopMed	PGG		VCV000390737	390737	369492		Likely benign(Last reviewed: Sep 16, 2020)	not provided|Baraitser-Winter syndrome 1	criteria provided, multiple submitters, no conflicts			42
ACTB	12	7	5529622	5569253	G	0.841252	hg38-17-81512319	A	2/6	Asn	Lys	C	Tv	NM_001101.5:c.36C>G	NP_001092.1:p.Asn12Lys		missense_variant	MODERATE	deleterious_low_confidence(0)	probably_damaging(0.964)	24.9	AAC	18.27	1427415	AAG	31.79	2483951
ACTB	12	7	5529622	5569253	G	0.841252	hg38-17-81512319	A	2/6	Asn	Lys	T	Tv	NM_001101.5:c.36C>A	NP_001092.1:p.Asn12Lys		missense_variant	MODERATE	deleterious_low_confidence(0)	probably_damaging(0.964)	24.6	AAC	18.27	1427415	AAA	27.77	2169279
ACTG1	12	17	81512321	79479347	T	7.40483	hg38-7-5529624	T	2/6	Asn	Tyr	A	Tv	NM_001614.5:c.34A>T	NP_001605.1:p.Asn12Tyr		missense_variant	MODERATE	deleterious_low_confidence(0)	probably_damaging(0.999)	25.4	AAT	18.52	1446611	TAT	12.15	949353
ACTG1	12	17	81512321	79479347	T	7.40483	hg38-7-5529624	T	2/6	Asn	Asp	C	Ti	NM_001614.5:c.34A>G	NP_001605.1:p.Asn12Asp		missense_variant	MODERATE	deleterious_low_confidence(0)	probably_damaging(0.988)	25.3	AAT	18.52	1446611	GAT	24.09	1882177	predACTINg(1)													1			1	8-G	Sanger sequencing	De novo	Female	0-10 y
ACTG1	12	17	81512321	79479347	T	7.40483	hg38-7-5529624	T	2/6	Asn	His	G	Tv	NM_001614.5:c.34A>C	NP_001605.1:p.Asn12His		missense_variant	MODERATE	deleterious_low_confidence(0)	probably_damaging(0.999)	24.8	AAT	18.52	1446611	CAT	11.9	929989
ACTG1	12	17	81512320	79479346	T	7.40483	hg38-7-5529623	T	2/6	Asn	Ile	A	Tv	NM_001614.5:c.35A>T	NP_001605.1:p.Asn12Ile		missense_variant	MODERATE	deleterious_low_confidence(0.03)	probably_damaging(0.999)	25.6	AAT	18.52	1446611	ATT	16.58	1295762
ACTG1	12	17	81512320	79479346	T	7.40483	hg38-7-5529623	T	2/6	Asn	Ser	C	Ti	NM_001614.5:c.35A>G	NP_001605.1:p.Asn12Ser		missense_variant	MODERATE	deleterious_low_confidence(0.02)	probably_damaging(0.968)	24.4	AAT	18.52	1446611	AGT	14.06	1098600
ACTG1	12	17	81512320	79479346	T	7.40483	hg38-7-5529623	T	2/6	Asn	Thr	G	Tv	NM_001614.5:c.35A>C	NP_001605.1:p.Asn12Thr		missense_variant	MODERATE	deleterious_low_confidence(0)	probably_damaging(0.992)	25.1	AAT	18.52	1446611	ACT	14.3	1117630
ACTG1	12	17	81512319	79479345	A	1.00231	hg38-7-5529622	G	2/6	Asn	Lys	C	Tv	NM_001614.5:c.36T>G	NP_001605.1:p.Asn12Lys		missense_variant	MODERATE	deleterious_low_confidence(0)	probably_damaging(0.997)	23.3	AAT	18.52	1446611	AAG	31.79	2483951
ACTG1	12	17	81512319	79479345	A	1.00231	hg38-7-5529622	G	2/6	Asn	=	G	Ti	NM_001614.5:c.36T>C	NP_001605.1:p.Asn12=	rs201420091	synonymous_variant	LOW			7037	AAT	18.52	1446611	AAC	18.27	1427415	dbSNP | gnADv3-nonTopMed(3) | gnADv2-nonTopMed(5) | TOPMed(6) | PGG(7)	gnAD2	gnAD3	TopMed	PGG											21
ACTG1	12	17	81512319	79479345	A	1.00231	hg38-7-5529622	G	2/6	Asn	Lys	T	Tv	NM_001614.5:c.36T>A	NP_001605.1:p.Asn12Lys		missense_variant	MODERATE	deleterious_low_confidence(0)	probably_damaging(0.997)	23.1	AAT	18.52	1446611	AAA	27.77	2169279
ACTB, ACTG1	13	Possible AACs common to ACTB and ACTG1: Val, Ser, Arg, Ala, Cys, =, Asp
ACTB	13	7	5529621	5569252	C	7.49401	hg38-17-81512318	C	2/6	Gly	Cys	A	Tv	NM_001101.5:c.37G>T	NP_001092.1:p.Gly13Cys		missense_variant	MODERATE	deleterious_low_confidence(0)	probably_damaging(0.998)	32	GGC	19.73	1541147	TGC	10.83	846046
ACTB	13	7	5529621	5569252	C	7.49401	hg38-17-81512318	C	2/6	Gly	Arg	G	Tv	NM_001101.5:c.37G>C	NP_001092.1:p.Gly13Arg		missense_variant	MODERATE	deleterious_low_confidence(0)	probably_damaging(0.995)	31	GGC	19.73	1541147	CGC	8.71	680327
ACTB	13	7	5529621	5569252	C	7.49401	hg38-17-81512318	C	2/6	Gly	Ser	T	Ti	NM_001101.5:c.37G>A	NP_001092.1:p.Gly13Ser		missense_variant	MODERATE	deleterious_low_confidence(0)	probably_damaging(0.971)	31	GGC	19.73	1541147	AGC	19.66	1536075
ACTB	13	7	5529620	5569251	C	7.49401	hg38-17-81512317	C	2/6	Gly	Val	A	Tv	NM_001101.5:c.38G>T	NP_001092.1:p.Gly13Val		missense_variant	MODERATE	deleterious_low_confidence(0)	probably_damaging(0.967)	28.7	GGC	19.73	1541147	GTC	13.44	1050009
ACTB	13	7	5529620	5569251	C	7.49401	hg38-17-81512317	C	2/6	Gly	Ala	G	Tv	NM_001101.5:c.38G>C	NP_001092.1:p.Gly13Ala		missense_variant	MODERATE	deleterious_low_confidence(0.01)	possibly_damaging(0.777)	27.3	GGC	19.73	1541147	GCC	25.64	2003500	cBio(2) | Cosmic(2)					Cosmic									4
ACTB	13	7	5529620	5569251	C	7.49401	hg38-17-81512317	C	2/6	Gly	Asp	T	Ti	NM_001101.5:c.38G>A	NP_001092.1:p.Gly13Asp		missense_variant	MODERATE	deleterious_low_confidence(0)	probably_damaging(0.986)	29.2	GGC	19.73	1541147	GAC	24.25	1894516
ACTB	13	7	5529619	5569250	G	1.24042	hg38-17-81512316	G	2/6	Gly	=	A	Ti	NM_001101.5:c.39C>T	NP_001092.1:p.Gly13=	rs184750079	synonymous_variant	LOW			15.72	GGC	19.73	1541147	GGT	10.82	845041	dbSNP | gnADv3-nonTopMed(1) | gnADv2-nonTopMed(1) | TOPMed(1) | PGG(2)	gnAD2	gnAD3	TopMed	PGG											5
ACTB	13	7	5529619	5569250	G	1.24042	hg38-17-81512316	G	2/6	Gly	=	C	Tv	NM_001101.5:c.39C>G	NP_001092.1:p.Gly13=		synonymous_variant	LOW			15.77	GGC	19.73	1541147	GGG	15.26	1192278
ACTB	13	7	5529619	5569250	G	1.24042	hg38-17-81512316	G	2/6	Gly	=	T	Tv	NM_001101.5:c.39C>A	NP_001092.1:p.Gly13=		synonymous_variant	LOW			15.33	GGC	19.73	1541147	GGA	17.19	1343257
ACTG1	13	17	81512318	79479344	C	7.25932	hg38-7-5529621	C	2/6	Gly	Cys	A	Tv	NM_001614.5:c.37G>T	NP_001605.1:p.Gly13Cys		missense_variant	MODERATE	deleterious_low_confidence(0)	probably_damaging(0.999)	25.8	GGC	19.73	1541147	TGC	10.83	846046
ACTG1	13	17	81512318	79479344	C	7.25932	hg38-7-5529621	C	2/6	Gly	Arg	G	Tv	NM_001614.5:c.37G>C	NP_001605.1:p.Gly13Arg		missense_variant	MODERATE	deleterious_low_confidence(0)	probably_damaging(1)	25.2	GGC	19.73	1541147	CGC	8.71	680327
ACTG1	13	17	81512318	79479344	C	7.25932	hg38-7-5529621	C	2/6	Gly	Ser	T	Ti	NM_001614.5:c.37G>A	NP_001605.1:p.Gly13Ser		missense_variant	MODERATE	deleterious_low_confidence(0)	probably_damaging(0.998)	25.5	GGC	19.73	1541147	AGC	19.66	1536075
ACTG1	13	17	81512317	79479343	C	7.25932	hg38-7-5529620	C	2/6	Gly	Val	A	Tv	NM_001614.5:c.38G>T	NP_001605.1:p.Gly13Val		missense_variant	MODERATE	deleterious_low_confidence(0)	probably_damaging(1)	24.6	GGC	19.73	1541147	GTC	13.44	1050009
ACTG1	13	17	81512317	79479343	C	7.25932	hg38-7-5529620	C	2/6	Gly	Ala	G	Tv	NM_001614.5:c.38G>C	NP_001605.1:p.Gly13Ala		missense_variant	MODERATE	deleterious_low_confidence(0.01)	probably_damaging(0.995)	24.3	GGC	19.73	1541147	GCC	25.64	2003500
ACTG1	13	17	81512317	79479343	C	7.25932	hg38-7-5529620	C	2/6	Gly	Asp	T	Ti	NM_001614.5:c.38G>A	NP_001605.1:p.Gly13Asp		missense_variant	MODERATE	deleterious_low_confidence(0)	probably_damaging(0.999)	24.6	GGC	19.73	1541147	GAC	24.25	1894516	Cosmic(1)					Cosmic									1
ACTG1	13	17	81512316	79479342	G	-1.18036	hg38-7-5529619	G	2/6	Gly	=	A	Ti	NM_001614.5:c.39C>T	NP_001605.1:p.Gly13=	rs146865914	synonymous_variant	LOW			1359	GGC	19.73	1541147	GGT	10.82	845041	dbSNP | gnADv3-nonTopMed(67) | gnADv2-nonTopMed(233) | TOPMed(206) | PGG(331) | Cosmic(1) | ClinVar | LOVD(2)	gnAD2	gnAD3	TopMed	PGG	Cosmic	VCV000385516	385516	376801		Benign/Likely benign(Last reviewed: Dec 31, 2019)	Deafness, autosomal dominant 20|Baraitser-Winter Syndrome 2|not specified|not provided	criteria provided, multiple submitters, no conflicts		1	837
ACTG1	13	17	81512316	79479342	G	-1.18036	hg38-7-5529619	G	2/6	Gly	=	C	Tv	NM_001614.5:c.39C>G	NP_001605.1:p.Gly13=		synonymous_variant	LOW			1465	GGC	19.73	1541147	GGG	15.26	1192278
ACTG1	13	17	81512316	79479342	G	-1.18036	hg38-7-5529619	G	2/6	Gly	=	T	Tv	NM_001614.5:c.39C>A	NP_001605.1:p.Gly13=	rs146865914	synonymous_variant	LOW			0.950	GGC	19.73	1541147	GGA	17.19	1343257	dbSNP
ACTB, ACTG1	14	Possible AACs common to ACTB and ACTG1: Ala, Pro, Phe, Cys, Tyr, =, Thr
ACTB	14	7	5529618	5569249	A	8.82456	hg38-17-81512315	A	2/6	Ser	Ala	C	Tv	NM_001101.5:c.40T>G	NP_001092.1:p.Ser14Ala		missense_variant	MODERATE	deleterious_low_confidence(0)	possibly_damaging(0.484)	29.1	TCC	17.29	1350473	GCC	25.64	2003500
ACTB	14	7	5529618	5569249	A	8.82456	hg38-17-81512315	A	2/6	Ser	Pro	G	Ti	NM_001101.5:c.40T>C	NP_001092.1:p.Ser14Pro		missense_variant	MODERATE	deleterious_low_confidence(0)	probably_damaging(0.93)	32	TCC	17.29	1350473	CCC	18.86	1473428
ACTB	14	7	5529618	5569249	A	8.82456	hg38-17-81512315	A	2/6	Ser	Thr	T	Tv	NM_001101.5:c.40T>A	NP_001092.1:p.Ser14Thr		missense_variant	MODERATE	tolerated_low_confidence(0.09)	possibly_damaging(0.484)	25.1	TCC	17.29	1350473	ACC	17.77	1388473
ACTB	14	7	5529617	5569248	G	7.62706	hg38-17-81512314	G	2/6	Ser	Phe	A	Ti	NM_001101.5:c.41C>T	NP_001092.1:p.Ser14Phe		missense_variant	MODERATE	deleterious_low_confidence(0)	probably_damaging(0.97)	32	TCC	17.29	1350473	TTC	17.51	1367806
ACTB	14	7	5529617	5569248	G	7.62706	hg38-17-81512314	G	2/6	Ser	Cys	C	Tv	NM_001101.5:c.41C>G	NP_001092.1:p.Ser14Cys		missense_variant	MODERATE	deleterious_low_confidence(0)	probably_damaging(0.964)	32	TCC	17.29	1350473	TGC	10.83	846046
ACTB	14	7	5529617	5569248	G	7.62706	hg38-17-81512314	G	2/6	Ser	Tyr	T	Tv	NM_001101.5:c.41C>A	NP_001092.1:p.Ser14Tyr		missense_variant	MODERATE	deleterious_low_confidence(0)	probably_damaging(0.926)	32	TCC	17.29	1350473	TAC	13.47	1052006
ACTB	14	7	5529616	5569247	G	1.90569	hg38-17-81512313	G	2/6	Ser	=	A	Ti	NM_001101.5:c.42C>T	NP_001092.1:p.Ser14=	rs1021214013	synonymous_variant	LOW			16.03	TCC	17.29	1350473	TCT	16.96	1325110	dbSNP | TOPMed(3) | Cosmic(1)			TopMed		Cosmic									1	3
ACTB	14	7	5529616	5569247	G	1.90569	hg38-17-81512313	G	2/6	Ser	=	C	Tv	NM_001101.5:c.42C>G	NP_001092.1:p.Ser14=		synonymous_variant	LOW			16.02	TCC	17.29	1350473	TCG	4.05	316763
ACTB	14	7	5529616	5569247	G	1.90569	hg38-17-81512313	G	2/6	Ser	=	T	Tv	NM_001101.5:c.42C>A	NP_001092.1:p.Ser14=		synonymous_variant	LOW			16.02	TCC	17.29	1350473	TCA	14.19	1108355
ACTG1	14	17	81512315	79479341	A	8.56893	hg38-7-5529618	A	2/6	Ser	Ala	C	Tv	NM_001614.5:c.40T>G	NP_001605.1:p.Ser14Ala		missense_variant	MODERATE	deleterious_low_confidence(0)	probably_damaging(0.912)	24.8	TCC	17.29	1350473	GCC	25.64	2003500
ACTG1	14	17	81512315	79479341	A	8.56893	hg38-7-5529618	A	2/6	Ser	Pro	G	Ti	NM_001614.5:c.40T>C	NP_001605.1:p.Ser14Pro		missense_variant	MODERATE	deleterious_low_confidence(0)	probably_damaging(0.982)	26.1	TCC	17.29	1350473	CCC	18.86	1473428
ACTG1	14	17	81512315	79479341	A	8.56893	hg38-7-5529618	A	2/6	Ser	Thr	T	Tv	NM_001614.5:c.40T>A	NP_001605.1:p.Ser14Thr		missense_variant	MODERATE	tolerated_low_confidence(0.09)	possibly_damaging(0.895)	23.2	TCC	17.29	1350473	ACC	17.77	1388473	cBio(1) | Cosmic(1)					Cosmic									2
ACTG1	14	17	81512314	79479340	G	9.15098	hg38-7-5529617	G	2/6	Ser	Phe	A	Ti	NM_001614.5:c.41C>T	NP_001605.1:p.Ser14Phe		missense_variant	MODERATE	deleterious_low_confidence(0)	probably_damaging(0.997)	25.9	TCC	17.29	1350473	TTC	17.51	1367806	Cosmic(1)					Cosmic									1
ACTG1	14	17	81512314	79479340	G	9.15098	hg38-7-5529617	G	2/6	Ser	Cys	C	Tv	NM_001614.5:c.41C>G	NP_001605.1:p.Ser14Cys		missense_variant	MODERATE	deleterious_low_confidence(0)	probably_damaging(0.994)	25.5	TCC	17.29	1350473	TGC	10.83	846046
ACTG1	14	17	81512314	79479340	G	9.15098	hg38-7-5529617	G	2/6	Ser	Tyr	T	Tv	NM_001614.5:c.41C>A	NP_001605.1:p.Ser14Tyr		missense_variant	MODERATE	deleterious_low_confidence(0)	probably_damaging(0.997)	25.2	TCC	17.29	1350473	TAC	13.47	1052006
ACTG1	14	17	81512313	79479339	G	-0.16178	hg38-7-5529616	G	2/6	Ser	=	A	Ti	NM_001614.5:c.42C>T	NP_001605.1:p.Ser14=	rs11549195	synonymous_variant	LOW			4495	TCC	17.29	1350473	TCT	16.96	1325110	dbSNP | gnADv3-nonTopMed(1) | gnADv2-nonTopMed(10) | TOPMed(16) | PGG(12)	gnAD2	gnAD3	TopMed	PGG											39
ACTG1	14	17	81512313	79479339	G	-0.16178	hg38-7-5529616	G	2/6	Ser	=	C	Tv	NM_001614.5:c.42C>G	NP_001605.1:p.Ser14=	rs11549195	synonymous_variant	LOW			4484	TCC	17.29	1350473	TCG	4.05	316763	dbSNP
ACTG1	14	17	81512313	79479339	G	-0.16178	hg38-7-5529616	G	2/6	Ser	=	T	Tv	NM_001614.5:c.42C>A	NP_001605.1:p.Ser14=		synonymous_variant	LOW			4092	TCC	17.29	1350473	TCA	14.19	1108355
ACTB, ACTG1	15	Possible AACs common to ACTB and ACTG1: Val, Ser, Arg, Ala, Cys, =, Asp
ACTB	15	7	5529615	5569246	C	7.49401	hg38-17-81512312	C	2/6	Gly	Cys	A	Tv	NM_001101.5:c.43G>T	NP_001092.1:p.Gly15Cys		missense_variant	MODERATE	deleterious_low_confidence(0)	probably_damaging(0.998)	32	GGC	19.73	1541147	TGC	10.83	846046
ACTB	15	7	5529615	5569246	C	7.49401	hg38-17-81512312	C	2/6	Gly	Arg	G	Tv	NM_001101.5:c.43G>C	NP_001092.1:p.Gly15Arg		missense_variant	MODERATE	deleterious_low_confidence(0)	probably_damaging(0.987)	32	GGC	19.73	1541147	CGC	8.71	680327
ACTB	15	7	5529615	5569246	C	7.49401	hg38-17-81512312	C	2/6	Gly	Ser	T	Ti	NM_001101.5:c.43G>A	NP_001092.1:p.Gly15Ser		missense_variant	MODERATE	tolerated_low_confidence(0.06)	probably_damaging(0.927)	26.9	GGC	19.73	1541147	AGC	19.66	1536075
ACTB	15	7	5529614	5569245	C	7.49401	hg38-17-81512311	C	2/6	Gly	Val	A	Tv	NM_001101.5:c.44G>T	NP_001092.1:p.Gly15Val		missense_variant	MODERATE	deleterious_low_confidence(0)	probably_damaging(0.983)	31	GGC	19.73	1541147	GTC	13.44	1050009
ACTB	15	7	5529614	5569245	C	7.49401	hg38-17-81512311	C	2/6	Gly	Ala	G	Tv	NM_001101.5:c.44G>C	NP_001092.1:p.Gly15Ala	rs865913177	missense_variant	MODERATE	deleterious_low_confidence(0.02)	possibly_damaging(0.777)	29.2	GGC	19.73	1541147	GCC	25.64	2003500	dbSNP | ClinVar						VCV000534590	534590	522967		Uncertain significance(Last reviewed: Jan 5, 2018)	Baraitser-Winter syndrome 1	criteria provided, single submitter
ACTB	15	7	5529614	5569245	C	7.49401	hg38-17-81512311	C	2/6	Gly	Asp	T	Ti	NM_001101.5:c.44G>A	NP_001092.1:p.Gly15Asp	rs865913177	missense_variant	MODERATE	deleterious_low_confidence(0.01)	probably_damaging(0.947)	31	GGC	19.73	1541147	GAC	24.25	1894516	dbSNP | cBio(1)														1
ACTB	15	7	5529613	5569244	G	0.575142	hg38-17-81512310	G	2/6	Gly	=	A	Ti	NM_001101.5:c.45C>T	NP_001092.1:p.Gly15=		synonymous_variant	LOW			20.2	GGC	19.73	1541147	GGT	10.82	845041
ACTB	15	7	5529613	5569244	G	0.575142	hg38-17-81512310	G	2/6	Gly	=	C	Tv	NM_001101.5:c.45C>G	NP_001092.1:p.Gly15=		synonymous_variant	LOW			16.05	GGC	19.73	1541147	GGG	15.26	1192278
ACTB	15	7	5529613	5569244	G	0.575142	hg38-17-81512310	G	2/6	Gly	=	T	Tv	NM_001101.5:c.45C>A	NP_001092.1:p.Gly15=		synonymous_variant	LOW			15.97	GGC	19.73	1541147	GGA	17.19	1343257
ACTG1	15	17	81512312	79479338	C	7.25932	hg38-7-5529615	C	2/6	Gly	Cys	A	Tv	NM_001614.5:c.43G>T	NP_001605.1:p.Gly15Cys		missense_variant	MODERATE	deleterious_low_confidence(0)	probably_damaging(1)	25.7	GGC	19.73	1541147	TGC	10.83	846046
ACTG1	15	17	81512312	79479338	C	7.25932	hg38-7-5529615	C	2/6	Gly	Arg	G	Tv	NM_001614.5:c.43G>C	NP_001605.1:p.Gly15Arg	rs1057518086	missense_variant	MODERATE	deleterious_low_confidence(0)	probably_damaging(1)	25.5	GGC	19.73	1541147	CGC	8.71	680327	dbSNP | ClinVar						VCV000372937	372937	360296	1	Likely pathogenic(Last reviewed: Apr 25, 2016)	not provided	criteria provided, single submitter	1
ACTG1	15	17	81512312	79479338	C	7.25932	hg38-7-5529615	C	2/6	Gly	Ser	T	Ti	NM_001614.5:c.43G>A	NP_001605.1:p.Gly15Ser		missense_variant	MODERATE	tolerated_low_confidence(0.06)	probably_damaging(0.998)	23.7	GGC	19.73	1541147	AGC	19.66	1536075
ACTG1	15	17	81512311	79479337	C	7.25932	hg38-7-5529614	C	2/6	Gly	Val	A	Tv	NM_001614.5:c.44G>T	NP_001605.1:p.Gly15Val		missense_variant	MODERATE	deleterious_low_confidence(0)	probably_damaging(1)	24.7	GGC	19.73	1541147	GTC	13.44	1050009
ACTG1	15	17	81512311	79479337	C	7.25932	hg38-7-5529614	C	2/6	Gly	Ala	G	Tv	NM_001614.5:c.44G>C	NP_001605.1:p.Gly15Ala		missense_variant	MODERATE	deleterious_low_confidence(0)	probably_damaging(0.995)	24.5	GGC	19.73	1541147	GCC	25.64	2003500
ACTG1	15	17	81512311	79479337	C	7.25932	hg38-7-5529614	C	2/6	Gly	Asp	T	Ti	NM_001614.5:c.44G>A	NP_001605.1:p.Gly15Asp		missense_variant	MODERATE	deleterious_low_confidence(0.01)	probably_damaging(0.999)	24.9	GGC	19.73	1541147	GAC	24.25	1894516	Cosmic(1)					Cosmic									1
ACTG1	15	17	81512310	79479336	G	-0.0162677	hg38-7-5529613	G	2/6	Gly	=	A	Ti	NM_001614.5:c.45C>T	NP_001605.1:p.Gly15=	rs145574149	synonymous_variant	LOW			10.18	GGC	19.73	1541147	GGT	10.82	845041	dbSNP | gnADv3-nonTopMed(10) | gnADv2-nonTopMed(48) | TOPMed(17) | PGG(63) | ClinVar	gnAD2	gnAD3	TopMed	PGG		VCV000929868	929868	918428		Benign/Likely benign(Last reviewed: Jun 10, 2021)	not provided|not specified	criteria provided, multiple submitters, no conflicts			138
ACTG1	15	17	81512310	79479336	G	-0.0162677	hg38-7-5529613	G	2/6	Gly	=	C	Tv	NM_001614.5:c.45C>G	NP_001605.1:p.Gly15=		synonymous_variant	LOW			7935	GGC	19.73	1541147	GGG	15.26	1192278
ACTG1	15	17	81512310	79479336	G	-0.0162677	hg38-7-5529613	G	2/6	Gly	=	T	Tv	NM_001614.5:c.45C>A	NP_001605.1:p.Gly15=		synonymous_variant	LOW			7820	GGC	19.73	1541147	GGA	17.19	1343257
ACTB, ACTG1	16	Possible AACs common to ACTB and ACTG1: Val, Ile, Leu, Arg, Thr, Lys
ACTB	16	7	5529612	5569243	T	5.89735	hg38-17-81512309	T	2/6	Met	Leu	A	Tv	NM_001101.5:c.46A>T	NP_001092.1:p.Met16Leu		missense_variant	MODERATE	tolerated_low_confidence(0.17)	benign(0)	23.6	ATG	21.48	1677888	TTG	13.47	1052279
ACTB	16	7	5529612	5569243	T	5.89735	hg38-17-81512309	T	2/6	Met	Val	C	Ti	NM_001101.5:c.46A>G	NP_001092.1:p.Met16Val		missense_variant	MODERATE	tolerated_low_confidence(0.07)	benign(0.003)	23.4	ATG	21.48	1677888	GTG	25.75	2011761
ACTB	16	7	5529612	5569243	T	5.89735	hg38-17-81512309	T	2/6	Met	Leu	G	Tv	NM_001101.5:c.46A>C	NP_001092.1:p.Met16Leu		missense_variant	MODERATE	tolerated_low_confidence(0.17)	benign(0)	23.6	ATG	21.48	1677888	CTG	36.01	2813643
ACTB	16	7	5529611	5569242	A	8.95761	hg38-17-81512308	A	2/6	Met	Arg	C	Tv	NM_001101.5:c.47T>G	NP_001092.1:p.Met16Arg		missense_variant	MODERATE	tolerated_low_confidence(0.09)	benign(0.312)	25.0	ATG	21.48	1677888	AGG	12.17	951166
ACTB	16	7	5529611	5569242	A	8.95761	hg38-17-81512308	A	2/6	Met	Thr	G	Ti	NM_001101.5:c.47T>C	NP_001092.1:p.Met16Thr		missense_variant	MODERATE	tolerated_low_confidence(0.09)	benign(0.13)	24.0	ATG	21.48	1677888	ACG	5.59	436790
ACTB	16	7	5529611	5569242	A	8.95761	hg38-17-81512308	A	2/6	Met	Lys	T	Tv	NM_001101.5:c.47T>A	NP_001092.1:p.Met16Lys		missense_variant	MODERATE	deleterious_low_confidence(0.01)	benign(0.092)	26.4	ATG	21.48	1677888	AAG	31.79	2483951
ACTB	16	7	5529610	5569241	C	5.76429	hg38-17-81512307	C	2/6	Met	Ile	A	Tv	NM_001101.5:c.48G>T	NP_001092.1:p.Met16Ile		missense_variant	MODERATE	tolerated_low_confidence(0.07)	benign(0.038)	23.4	ATG	21.48	1677888	ATT	16.58	1295762
ACTB	16	7	5529610	5569241	C	5.76429	hg38-17-81512307	C	2/6	Met	Ile	G	Tv	NM_001101.5:c.48G>C	NP_001092.1:p.Met16Ile		missense_variant	MODERATE	tolerated_low_confidence(0.07)	benign(0.038)	23.4	ATG	21.48	1677888	ATC	18.68	1459807
ACTB	16	7	5529610	5569241	C	5.76429	hg38-17-81512307	C	2/6	Met	Ile	T	Ti	NM_001101.5:c.48G>A	NP_001092.1:p.Met16Ile		missense_variant	MODERATE	tolerated_low_confidence(0.07)	benign(0.038)	23.5	ATG	21.48	1677888	ATA	8.16	637556
ACTG1	16	17	81512309	79479335	T	5.65869	hg38-7-5529612	T	2/6	Met	Leu	A	Tv	NM_001614.5:c.46A>T	NP_001605.1:p.Met16Leu		missense_variant	MODERATE	tolerated_low_confidence(0.19)	possibly_damaging(0.467)	23.0	ATG	21.48	1677888	TTG	13.47	1052279
ACTG1	16	17	81512309	79479335	T	5.65869	hg38-7-5529612	T	2/6	Met	Val	C	Ti	NM_001614.5:c.46A>G	NP_001605.1:p.Met16Val	rs11549241	missense_variant	MODERATE	tolerated_low_confidence(0.07)	possibly_damaging(0.467)	22.9	ATG	21.48	1677888	GTG	25.75	2011761	dbSNP
ACTG1	16	17	81512309	79479335	T	5.65869	hg38-7-5529612	T	2/6	Met	Leu	G	Tv	NM_001614.5:c.46A>C	NP_001605.1:p.Met16Leu		missense_variant	MODERATE	tolerated_low_confidence(0.19)	possibly_damaging(0.467)	23.1	ATG	21.48	1677888	CTG	36.01	2813643
ACTG1	16	17	81512308	79479334	A	8.56893	hg38-7-5529611	A	2/6	Met	Arg	C	Tv	NM_001614.5:c.47T>G	NP_001605.1:p.Met16Arg		missense_variant	MODERATE	tolerated_low_confidence(0.09)	possibly_damaging(0.783)	24.2	ATG	21.48	1677888	AGG	12.17	951166
ACTG1	16	17	81512308	79479334	A	8.56893	hg38-7-5529611	A	2/6	Met	Thr	G	Ti	NM_001614.5:c.47T>C	NP_001605.1:p.Met16Thr		missense_variant	MODERATE	tolerated_low_confidence(0.09)	possibly_damaging(0.889)	23.6	ATG	21.48	1677888	ACG	5.59	436790	TOPMed(1)			TopMed												1
ACTG1	16	17	81512308	79479334	A	8.56893	hg38-7-5529611	A	2/6	Met	Lys	T	Tv	NM_001614.5:c.47T>A	NP_001605.1:p.Met16Lys		missense_variant	MODERATE	deleterious_low_confidence(0.01)	possibly_damaging(0.783)	25.6	ATG	21.48	1677888	AAG	31.79	2483951
ACTG1	16	17	81512307	79479333	C	5.51318	hg38-7-5529610	C	2/6	Met	Ile	A	Tv	NM_001614.5:c.48G>T	NP_001605.1:p.Met16Ile		missense_variant	MODERATE	tolerated_low_confidence(0.07)	possibly_damaging(0.596)	23.0	ATG	21.48	1677888	ATT	16.58	1295762
ACTG1	16	17	81512307	79479333	C	5.51318	hg38-7-5529610	C	2/6	Met	Ile	G	Tv	NM_001614.5:c.48G>C	NP_001605.1:p.Met16Ile		missense_variant	MODERATE	tolerated_low_confidence(0.07)	possibly_damaging(0.596)	23.0	ATG	21.48	1677888	ATC	18.68	1459807
ACTG1	16	17	81512307	79479333	C	5.51318	hg38-7-5529610	C	2/6	Met	Ile	T	Ti	NM_001614.5:c.48G>A	NP_001605.1:p.Met16Ile		missense_variant	MODERATE	tolerated_low_confidence(0.07)	possibly_damaging(0.596)	23.1	ATG	21.48	1677888	ATA	8.16	637556
ACTB, ACTG1	17	Possible AACs common to ACTB and ACTG1: Ter, Ser, Trp, Gly, Arg, Phe, Tyr, =
ACTB	17	7	5529609	5569240	A	7.09484	hg38-17-81512306	A	2/6	Cys	Gly	C	Tv	NM_001101.5:c.49T>G	NP_001092.1:p.Cys17Gly		missense_variant	MODERATE	deleterious_low_confidence(0)	benign(0.05)	26.1	TGC	10.83	846046	GGC	19.73	1541147
ACTB	17	7	5529609	5569240	A	7.09484	hg38-17-81512306	A	2/6	Cys	Arg	G	Ti	NM_001101.5:c.49T>C	NP_001092.1:p.Cys17Arg		missense_variant	MODERATE	deleterious_low_confidence(0)	probably_damaging(0.988)	32	TGC	10.83	846046	CGC	8.71	680327
ACTB	17	7	5529609	5569240	A	7.09484	hg38-17-81512306	A	2/6	Cys	Ser	T	Tv	NM_001101.5:c.49T>A	NP_001092.1:p.Cys17Ser		missense_variant	MODERATE	deleterious_low_confidence(0.03)	possibly_damaging(0.829)	30	TGC	10.83	846046	AGC	19.66	1536075
ACTB	17	7	5529608	5569239	C	5.76429	hg38-17-81512305	C	2/6	Cys	Phe	A	Tv	NM_001101.5:c.50G>T	NP_001092.1:p.Cys17Phe		missense_variant	MODERATE	deleterious_low_confidence(0.02)	possibly_damaging(0.881)	29.4	TGC	10.83	846046	TTC	17.51	1367806
ACTB	17	7	5529608	5569239	C	5.76429	hg38-17-81512305	C	2/6	Cys	Ser	G	Tv	NM_001101.5:c.50G>C	NP_001092.1:p.Cys17Ser		missense_variant	MODERATE	deleterious_low_confidence(0.03)	possibly_damaging(0.829)	28.1	TGC	10.83	846046	TCC	17.29	1350473
ACTB	17	7	5529608	5569239	C	5.76429	hg38-17-81512305	C	2/6	Cys	Tyr	T	Ti	NM_001101.5:c.50G>A	NP_001092.1:p.Cys17Tyr	rs1360359526	missense_variant	MODERATE	deleterious_low_confidence(0)	probably_damaging(0.934)	29.3	TGC	10.83	846046	TAC	13.47	1052006	dbSNP
ACTB	17	7	5529607	5569238	G	7.76012	hg38-17-81512304	G	2/6	Cys	=	A	Ti	NM_001101.5:c.51C>T	NP_001092.1:p.Cys17=		synonymous_variant	LOW			16.98	TGC	10.83	846046	TGT	10.47	818211	gnADv3-nonTopMed(1)		gnAD3													1
ACTB	17	7	5529607	5569238	G	7.76012	hg38-17-81512304	G	2/6	Cys	Trp	C	Tv	NM_001101.5:c.51C>G	NP_001092.1:p.Cys17Trp		missense_variant	MODERATE	deleterious_low_confidence(0)	probably_damaging(0.965)	33	TGC	10.83	846046	TGG	11.66	910905
ACTB	17	7	5529607	5569238	G	7.76012	hg38-17-81512304	G	2/6	Cys	Ter	T	Tv	NM_001101.5:c.51C>A	NP_001092.1:p.Cys17Ter		stop_gained	HIGH			41	TGC	10.83	846046	TGA	0.8	62824
ACTG1	17	17	81512306	79479332	A	8.56893	hg38-7-5529609	A	2/6	Cys	Gly	C	Tv	NM_001614.5:c.49T>G	NP_001605.1:p.Cys17Gly		missense_variant	MODERATE	deleterious_low_confidence(0)	probably_damaging(0.999)	27.0	TGC	10.83	846046	GGC	19.73	1541147
ACTG1	17	17	81512306	79479332	A	8.56893	hg38-7-5529609	A	2/6	Cys	Arg	G	Ti	NM_001614.5:c.49T>C	NP_001605.1:p.Cys17Arg		missense_variant	MODERATE	deleterious_low_confidence(0)	probably_damaging(1)	27.1	TGC	10.83	846046	CGC	8.71	680327
ACTG1	17	17	81512306	79479332	A	8.56893	hg38-7-5529609	A	2/6	Cys	Ser	T	Tv	NM_001614.5:c.49T>A	NP_001605.1:p.Cys17Ser		missense_variant	MODERATE	deleterious_low_confidence(0.03)	probably_damaging(0.998)	25.9	TGC	10.83	846046	AGC	19.66	1536075
ACTG1	17	17	81512305	79479331	C	7.25932	hg38-7-5529608	C	2/6	Cys	Phe	A	Tv	NM_001614.5:c.50G>T	NP_001605.1:p.Cys17Phe		missense_variant	MODERATE	deleterious_low_confidence(0.01)	probably_damaging(0.998)	25.6	TGC	10.83	846046	TTC	17.51	1367806
ACTG1	17	17	81512305	79479331	C	7.25932	hg38-7-5529608	C	2/6	Cys	Ser	G	Tv	NM_001614.5:c.50G>C	NP_001605.1:p.Cys17Ser		missense_variant	MODERATE	deleterious_low_confidence(0.03)	probably_damaging(0.998)	25.1	TGC	10.83	846046	TCC	17.29	1350473	gnADv3-nonTopMed(1) | Cosmic(1)		gnAD3			Cosmic									1	1
ACTG1	17	17	81512305	79479331	C	7.25932	hg38-7-5529608	C	2/6	Cys	Tyr	T	Ti	NM_001614.5:c.50G>A	NP_001605.1:p.Cys17Tyr		missense_variant	MODERATE	deleterious_low_confidence(0)	probably_damaging(0.998)	25.6	TGC	10.83	846046	TAC	13.47	1052006	cBio(1) | Cosmic(1) | ClinVar					Cosmic	VCV000985561	985561	974110		Uncertain significance(Last reviewed: Dec 15, 2017)	Inborn genetic diseases	criteria provided, single submitter		2
ACTG1	17	17	81512304	79479330	G	5.22216	hg38-7-5529607	G	2/6	Cys	=	A	Ti	NM_001614.5:c.51C>T	NP_001605.1:p.Cys17=	rs201570725	synonymous_variant	LOW			9839	TGC	10.83	846046	TGT	10.47	818211	dbSNP | gnADv3-nonTopMed(3) | gnADv2-nonTopMed(23) | TOPMed(9) | PGG(41) | ClinVar	gnAD2	gnAD3	TopMed	PGG		VCV000227168	227168	231328		Likely benign(Last reviewed: May 27, 2015)	not specified	criteria provided, single submitter			76
ACTG1	17	17	81512304	79479330	G	5.22216	hg38-7-5529607	G	2/6	Cys	Trp	C	Tv	NM_001614.5:c.51C>G	NP_001605.1:p.Cys17Trp		missense_variant	MODERATE	deleterious_low_confidence(0)	probably_damaging(0.999)	25.5	TGC	10.83	846046	TGG	11.66	910905	gnADv3-nonTopMed(1) | Cosmic(1)		gnAD3			Cosmic									1	1
ACTG1	17	17	81512304	79479330	G	5.22216	hg38-7-5529607	G	2/6	Cys	Ter	T	Tv	NM_001614.5:c.51C>A	NP_001605.1:p.Cys17Ter		stop_gained	HIGH			42	TGC	10.83	846046	TGA	0.8	62824
ACTB, ACTG1	18	Possible AACs common to ACTB and ACTG1: Ter, Glu, Arg, Gln, Asn, =, Thr | AACs specific for ACTB: Met | AACs specific for ACTG1: Ile
ACTB	18	7	5529606	5569237	T	5.89735	hg38-17-81512303	T	2/6	Lys	Ter	A	Tv	NM_001101.5:c.52A>T	NP_001092.1:p.Lys18Ter		stop_gained	HIGH			41	AAG	31.79	2483951	TAG	0.35	27354
ACTB	18	7	5529606	5569237	T	5.89735	hg38-17-81512303	T	2/6	Lys	Glu	C	Ti	NM_001101.5:c.52A>G	NP_001092.1:p.Lys18Glu		missense_variant	MODERATE	deleterious_low_confidence(0.01)	possibly_damaging(0.841)	31	AAG	31.79	2483951	GAG	39.4	3078049
ACTB	18	7	5529606	5569237	T	5.89735	hg38-17-81512303	T	2/6	Lys	Gln	G	Tv	NM_001101.5:c.52A>C	NP_001092.1:p.Lys18Gln		missense_variant	MODERATE	deleterious_low_confidence(0)	possibly_damaging(0.86)	29.7	AAG	31.79	2483951	CAG	35.28	2756517
ACTB	18	7	5529605	5569236	T	7.62706	hg38-17-81512302	T	2/6	Lys	Met	A	Tv	NM_001101.5:c.53A>T	NP_001092.1:p.Lys18Met		missense_variant	MODERATE	deleterious_low_confidence(0.01)	probably_damaging(0.969)	32	AAG	31.79	2483951	ATG	21.48	1677888
ACTB	18	7	5529605	5569236	T	7.62706	hg38-17-81512302	T	2/6	Lys	Arg	C	Ti	NM_001101.5:c.53A>G	NP_001092.1:p.Lys18Arg		missense_variant	MODERATE	deleterious_low_confidence(0.01)	possibly_damaging(0.872)	32	AAG	31.79	2483951	AGG	12.17	951166	cBio(1)														1
ACTB	18	7	5529605	5569236	T	7.62706	hg38-17-81512302	T	2/6	Lys	Thr	G	Tv	NM_001101.5:c.53A>C	NP_001092.1:p.Lys18Thr		missense_variant	MODERATE	deleterious_low_confidence(0)	probably_damaging(0.928)	32	AAG	31.79	2483951	ACG	5.59	436790
ACTB	18	7	5529604	5569235	C	0.0429213	hg38-17-81512301	T	2/6	Lys	Asn	A	Tv	NM_001101.5:c.54G>T	NP_001092.1:p.Lys18Asn		missense_variant	MODERATE	deleterious_low_confidence(0)	probably_damaging(0.974)	24.8	AAG	31.79	2483951	AAT	18.52	1446611
ACTB	18	7	5529604	5569235	C	0.0429213	hg38-17-81512301	T	2/6	Lys	Asn	G	Tv	NM_001101.5:c.54G>C	NP_001092.1:p.Lys18Asn		missense_variant	MODERATE	deleterious_low_confidence(0)	probably_damaging(0.974)	24.8	AAG	31.79	2483951	AAC	18.27	1427415
ACTB	18	7	5529604	5569235	C	0.0429213	hg38-17-81512301	T	2/6	Lys	=	T	Ti	NM_001101.5:c.54G>A	NP_001092.1:p.Lys18=	rs1302543617	synonymous_variant	LOW			14.06	AAG	31.79	2483951	AAA	27.77	2169279	dbSNP | Cosmic(1)					Cosmic									1
ACTG1	18	17	81512303	79479329	T	7.40483	hg38-7-5529606	T	2/6	Lys	Ter	A	Tv	NM_001614.5:c.52A>T	NP_001605.1:p.Lys18Ter		stop_gained	HIGH			46	AAA	27.77	2169279	TAA	0.44	34502	Cosmic(1)					Cosmic									1
ACTG1	18	17	81512303	79479329	T	7.40483	hg38-7-5529606	T	2/6	Lys	Glu	C	Ti	NM_001614.5:c.52A>G	NP_001605.1:p.Lys18Glu		missense_variant	MODERATE	deleterious_low_confidence(0.01)	probably_damaging(0.989)	26.7	AAA	27.77	2169279	GAA	33.85	2644966
ACTG1	18	17	81512303	79479329	T	7.40483	hg38-7-5529606	T	2/6	Lys	Gln	G	Tv	NM_001614.5:c.52A>C	NP_001605.1:p.Lys18Gln		missense_variant	MODERATE	deleterious_low_confidence(0)	probably_damaging(0.985)	26.0	AAA	27.77	2169279	CAA	14.17	1106752
ACTG1	18	17	81512302	79479328	T	7.40483	hg38-7-5529605	T	2/6	Lys	Ile	A	Tv	NM_001614.5:c.53A>T	NP_001605.1:p.Lys18Ile		missense_variant	MODERATE	deleterious_low_confidence(0)	probably_damaging(0.998)	28.3	AAA	27.77	2169279	ATA	8.16	637556
ACTG1	18	17	81512302	79479328	T	7.40483	hg38-7-5529605	T	2/6	Lys	Arg	C	Ti	NM_001614.5:c.53A>G	NP_001605.1:p.Lys18Arg	rs1555667257	missense_variant	MODERATE	deleterious_low_confidence(0.01)	probably_damaging(0.988)	26.2	AAA	27.77	2169279	AGA	13.4	1046642	dbSNP | PGG(1)				PGG											1
ACTG1	18	17	81512302	79479328	T	7.40483	hg38-7-5529605	T	2/6	Lys	Thr	G	Tv	NM_001614.5:c.53A>C	NP_001605.1:p.Lys18Thr		missense_variant	MODERATE	deleterious_low_confidence(0)	probably_damaging(0.996)	26.4	AAA	27.77	2169279	ACA	16.57	1294206
ACTG1	18	17	81512301	79479327	T	0.856803	hg38-7-5529604	C	2/6	Lys	Asn	A	Tv	NM_001614.5:c.54A>T	NP_001605.1:p.Lys18Asn		missense_variant	MODERATE	deleterious_low_confidence(0)	probably_damaging(0.997)	23.5	AAA	27.77	2169279	AAT	18.52	1446611
ACTG1	18	17	81512301	79479327	T	0.856803	hg38-7-5529604	C	2/6	Lys	=	C	Ti	NM_001614.5:c.54A>G	NP_001605.1:p.Lys18=	rs1555667255	synonymous_variant	LOW			8304	AAA	27.77	2169279	AAG	31.79	2483951	dbSNP | gnADv2-nonTopMed(1) | PGG(1)	gnAD2			PGG											2
ACTG1	18	17	81512301	79479327	T	0.856803	hg38-7-5529604	C	2/6	Lys	Asn	G	Tv	NM_001614.5:c.54A>C	NP_001605.1:p.Lys18Asn		missense_variant	MODERATE	deleterious_low_confidence(0)	probably_damaging(0.997)	23.6	AAA	27.77	2169279	AAC	18.27	1427415
ACTB, ACTG1	19	Possible AACs common to ACTB and ACTG1: Val, Ser, Gly, Pro, =, Thr, Asp
ACTB	19	7	5529603	5569234	C	7.49401	hg38-17-81512300	C	2/6	Ala	Ser	A	Tv	NM_001101.5:c.55G>T	NP_001092.1:p.Ala19Ser		missense_variant	MODERATE	deleterious_low_confidence(0.02)	benign(0.104)	24.8	GCC	25.64	2003500	TCC	17.29	1350473
ACTB	19	7	5529603	5569234	C	7.49401	hg38-17-81512300	C	2/6	Ala	Pro	G	Tv	NM_001101.5:c.55G>C	NP_001092.1:p.Ala19Pro		missense_variant	MODERATE	deleterious_low_confidence(0)	probably_damaging(0.988)	32	GCC	25.64	2003500	CCC	18.86	1473428
ACTB	19	7	5529603	5569234	C	7.49401	hg38-17-81512300	C	2/6	Ala	Thr	T	Ti	NM_001101.5:c.55G>A	NP_001092.1:p.Ala19Thr		missense_variant	MODERATE	deleterious_low_confidence(0.01)	benign(0.08)	25.4	GCC	25.64	2003500	ACC	17.77	1388473
ACTB	19	7	5529602	5569233	G	9.48983	hg38-17-81512299	G	2/6	Ala	Val	A	Ti	NM_001101.5:c.56C>T	NP_001092.1:p.Ala19Val		missense_variant	MODERATE	tolerated_low_confidence(0.05)	benign(0.066)	24.9	GCC	25.64	2003500	GTC	13.44	1050009
ACTB	19	7	5529602	5569233	G	9.48983	hg38-17-81512299	G	2/6	Ala	Gly	C	Tv	NM_001101.5:c.56C>G	NP_001092.1:p.Ala19Gly		missense_variant	MODERATE	deleterious_low_confidence(0.01)	benign(0.363)	27.9	GCC	25.64	2003500	GGC	19.73	1541147
ACTB	19	7	5529602	5569233	G	9.48983	hg38-17-81512299	G	2/6	Ala	Asp	T	Tv	NM_001101.5:c.56C>A	NP_001092.1:p.Ala19Asp		missense_variant	MODERATE	deleterious_low_confidence(0)	probably_damaging(0.978)	32	GCC	25.64	2003500	GAC	24.25	1894516
ACTB	19	7	5529601	5569232	G	2.57097	hg38-17-81512298	A	2/6	Ala	=	A	Ti	NM_001101.5:c.57C>T	NP_001092.1:p.Ala19=	rs763125548	synonymous_variant	LOW			16.78	GCC	25.64	2003500	GCT	18.89	1475932	dbSNP | gnADv2-nonTopMed(3) | TOPMed(3) | PGG(4)	gnAD2		TopMed	PGG											10
ACTB	19	7	5529601	5569232	G	2.57097	hg38-17-81512298	A	2/6	Ala	=	C	Tv	NM_001101.5:c.57C>G	NP_001092.1:p.Ala19=		synonymous_variant	LOW			17.00	GCC	25.64	2003500	GCG	5.94	464292	Cosmic(2)					Cosmic									2
ACTB	19	7	5529601	5569232	G	2.57097	hg38-17-81512298	A	2/6	Ala	=	T	Tv	NM_001101.5:c.57C>A	NP_001092.1:p.Ala19=		synonymous_variant	LOW			16.75	GCC	25.64	2003500	GCA	17.09	1335414
ACTG1	19	17	81512300	79479326	C	7.25932	hg38-7-5529603	C	2/6	Ala	Ser	A	Tv	NM_001614.5:c.55G>T	NP_001605.1:p.Ala19Ser		missense_variant	MODERATE	deleterious_low_confidence(0.02)	benign(0.086)	23.1	GCT	18.89	1475932	TCT	16.96	1325110
ACTG1	19	17	81512300	79479326	C	7.25932	hg38-7-5529603	C	2/6	Ala	Pro	G	Tv	NM_001614.5:c.55G>C	NP_001605.1:p.Ala19Pro	rs782306291	missense_variant	MODERATE	deleterious_low_confidence(0)	benign(0.006)	23.4	GCT	18.89	1475932	CCT	19.15	1496300	dbSNP
ACTG1	19	17	81512300	79479326	C	7.25932	hg38-7-5529603	C	2/6	Ala	Thr	T	Ti	NM_001614.5:c.55G>A	NP_001605.1:p.Ala19Thr	rs782306291	missense_variant	MODERATE	deleterious_low_confidence(0.01)	benign(0.096)	23.4	GCT	18.89	1475932	ACT	14.3	1117630	dbSNP | gnADv2-nonTopMed(1) | PGG(1)	gnAD2			PGG											2
ACTG1	19	17	81512299	79479325	G	9.15098	hg38-7-5529602	G	2/6	Ala	Val	A	Ti	NM_001614.5:c.56C>T	NP_001605.1:p.Ala19Val	rs375334153	missense_variant	MODERATE	tolerated_low_confidence(0.05)	benign(0.003)	22.9	GCT	18.89	1475932	GTT	11.8	922234	dbSNP | gnADv3-nonTopMed(3) | gnADv2-nonTopMed(2) | PGG(1) | cBio(1)	gnAD2	gnAD3		PGG										1	6
ACTG1	19	17	81512299	79479325	G	9.15098	hg38-7-5529602	G	2/6	Ala	Gly	C	Tv	NM_001614.5:c.56C>G	NP_001605.1:p.Ala19Gly	rs375334153	missense_variant	MODERATE	deleterious_low_confidence(0.01)	benign(0.046)	23.7	GCT	18.89	1475932	GGT	10.82	845041	dbSNP | gnADv3-nonTopMed(2) | gnADv2-nonTopMed(1) | PGG(3)	gnAD2	gnAD3		PGG											6
ACTG1	19	17	81512299	79479325	G	9.15098	hg38-7-5529602	G	2/6	Ala	Asp	T	Tv	NM_001614.5:c.56C>A	NP_001605.1:p.Ala19Asp	rs375334153	missense_variant	MODERATE	deleterious_low_confidence(0)	possibly_damaging(0.837)	26.2	GCT	18.89	1475932	GAT	24.09	1882177	dbSNP | Cosmic(2)					Cosmic									2
ACTG1	19	17	81512298	79479324	A	-0.598315	hg38-7-5529601	G	2/6	Ala	=	C	Tv	NM_001614.5:c.57T>G	NP_001605.1:p.Ala19=	rs1598551433	synonymous_variant	LOW			5209	GCT	18.89	1475932	GCG	5.94	464292	dbSNP
ACTG1	19	17	81512298	79479324	A	-0.598315	hg38-7-5529601	G	2/6	Ala	=	G	Ti	NM_001614.5:c.57T>C	NP_001605.1:p.Ala19=		synonymous_variant	LOW			4679	GCT	18.89	1475932	GCC	25.64	2003500
ACTG1	19	17	81512298	79479324	A	-0.598315	hg38-7-5529601	G	2/6	Ala	=	T	Tv	NM_001614.5:c.57T>A	NP_001605.1:p.Ala19=		synonymous_variant	LOW			5030	GCT	18.89	1475932	GCA	17.09	1335414
ACTB, ACTG1	20	Possible AACs common to ACTB and ACTG1: Val, Ser, Arg, Ala, Cys, =, Asp
ACTB	20	7	5529600	5569231	C	5.76429	hg38-17-81512297	C	2/6	Gly	Cys	A	Tv	NM_001101.5:c.58G>T	NP_001092.1:p.Gly20Cys		missense_variant	MODERATE	deleterious_low_confidence(0)	probably_damaging(0.998)	31	GGC	19.73	1541147	TGC	10.83	846046
ACTB	20	7	5529600	5569231	C	5.76429	hg38-17-81512297	C	2/6	Gly	Arg	G	Tv	NM_001101.5:c.58G>C	NP_001092.1:p.Gly20Arg		missense_variant	MODERATE	deleterious_low_confidence(0)	probably_damaging(0.992)	29.9	GGC	19.73	1541147	CGC	8.71	680327
ACTB	20	7	5529600	5569231	C	5.76429	hg38-17-81512297	C	2/6	Gly	Ser	T	Ti	NM_001101.5:c.58G>A	NP_001092.1:p.Gly20Ser		missense_variant	MODERATE	deleterious_low_confidence(0.03)	probably_damaging(0.921)	28.7	GGC	19.73	1541147	AGC	19.66	1536075
ACTB	20	7	5529599	5569230	C	7.49401	hg38-17-81512296	C	2/6	Gly	Val	A	Tv	NM_001101.5:c.59G>T	NP_001092.1:p.Gly20Val		missense_variant	MODERATE	deleterious_low_confidence(0)	probably_damaging(0.99)	29.9	GGC	19.73	1541147	GTC	13.44	1050009
ACTB	20	7	5529599	5569230	C	7.49401	hg38-17-81512296	C	2/6	Gly	Ala	G	Tv	NM_001101.5:c.59G>C	NP_001092.1:p.Gly20Ala		missense_variant	MODERATE	deleterious_low_confidence(0)	possibly_damaging(0.819)	28.6	GGC	19.73	1541147	GCC	25.64	2003500	cBio(2) | Cosmic(2)					Cosmic									4
ACTB	20	7	5529599	5569230	C	7.49401	hg38-17-81512296	C	2/6	Gly	Asp	T	Ti	NM_001101.5:c.59G>A	NP_001092.1:p.Gly20Asp	rs536327578	missense_variant	MODERATE	deleterious_low_confidence(0)	benign(0.365)	25.5	GGC	19.73	1541147	GAC	24.25	1894516	dbSNP | gnADv3-nonTopMed(1) | cBio(1) | Cosmic(2) | ClinVar		gnAD3			Cosmic	VCV001333448	1333448	1324220		Uncertain significance(Last reviewed: Jan 3, 2022)	Baraitser-Winter syndrome 1	criteria provided, single submitter		3	1
ACTB	20	7	5529598	5569229	G	0.442087	hg38-17-81512295	A	2/6	Gly	=	A	Ti	NM_001101.5:c.60C>T	NP_001092.1:p.Gly20=	rs769803538	synonymous_variant	LOW			15.34	GGC	19.73	1541147	GGT	10.82	845041	dbSNP | gnADv3-nonTopMed(2) | gnADv2-nonTopMed(3) | TOPMed(5) | PGG(6)	gnAD2	gnAD3	TopMed	PGG											16
ACTB	20	7	5529598	5569229	G	0.442087	hg38-17-81512295	A	2/6	Gly	=	C	Tv	NM_001101.5:c.60C>G	NP_001092.1:p.Gly20=		synonymous_variant	LOW			15.54	GGC	19.73	1541147	GGG	15.26	1192278
ACTB	20	7	5529598	5569229	G	0.442087	hg38-17-81512295	A	2/6	Gly	=	T	Tv	NM_001101.5:c.60C>A	NP_001092.1:p.Gly20=		synonymous_variant	LOW			14.70	GGC	19.73	1541147	GGA	17.19	1343257
ACTG1	20	17	81512297	79479323	C	7.40483	hg38-7-5529600	C	2/6	Gly	Cys	A	Tv	NM_001614.5:c.58G>T	NP_001605.1:p.Gly20Cys		missense_variant	MODERATE	deleterious_low_confidence(0)	possibly_damaging(0.899)	26.7	GGT	10.82	845041	TGT	10.47	818211
ACTG1	20	17	81512297	79479323	C	7.40483	hg38-7-5529600	C	2/6	Gly	Arg	G	Tv	NM_001614.5:c.58G>C	NP_001605.1:p.Gly20Arg		missense_variant	MODERATE	deleterious_low_confidence(0)	possibly_damaging(0.84)	25.7	GGT	10.82	845041	CGT	4.56	356134
ACTG1	20	17	81512297	79479323	C	7.40483	hg38-7-5529600	C	2/6	Gly	Ser	T	Ti	NM_001614.5:c.58G>A	NP_001605.1:p.Gly20Ser		missense_variant	MODERATE	deleterious_low_confidence(0.03)	benign(0.325)	24.0	GGT	10.82	845041	AGT	14.06	1098600
ACTG1	20	17	81512296	79479322	C	7.40483	hg38-7-5529599	C	2/6	Gly	Val	A	Tv	NM_001614.5:c.59G>T	NP_001605.1:p.Gly20Val		missense_variant	MODERATE	deleterious_low_confidence(0)	possibly_damaging(0.879)	25.2	GGT	10.82	845041	GTT	11.8	922234
ACTG1	20	17	81512296	79479322	C	7.40483	hg38-7-5529599	C	2/6	Gly	Ala	G	Tv	NM_001614.5:c.59G>C	NP_001605.1:p.Gly20Ala		missense_variant	MODERATE	deleterious_low_confidence(0)	benign(0.248)	23.1	GGT	10.82	845041	GCT	18.89	1475932
ACTG1	20	17	81512296	79479322	C	7.40483	hg38-7-5529599	C	2/6	Gly	Asp	T	Ti	NM_001614.5:c.59G>A	NP_001605.1:p.Gly20Asp	rs1555667250	missense_variant	MODERATE	deleterious_low_confidence(0)	benign(0.014)	23.2	GGT	10.82	845041	GAT	24.09	1882177	dbSNP | gnADv3-nonTopMed(1) | cBio(1)		gnAD3												1	1
ACTG1	20	17	81512295	79479321	A	0.129244	hg38-7-5529598	G	2/6	Gly	=	C	Tv	NM_001614.5:c.60T>G	NP_001605.1:p.Gly20=		synonymous_variant	LOW			9146	GGT	10.82	845041	GGG	15.26	1192278
ACTG1	20	17	81512295	79479321	A	0.129244	hg38-7-5529598	G	2/6	Gly	=	G	Ti	NM_001614.5:c.60T>C	NP_001605.1:p.Gly20=	rs1555667248	synonymous_variant	LOW			8708	GGT	10.82	845041	GGC	19.73	1541147	dbSNP | gnADv3-nonTopMed(1) | PGG(1)		gnAD3		PGG											2
ACTG1	20	17	81512295	79479321	A	0.129244	hg38-7-5529598	G	2/6	Gly	=	T	Tv	NM_001614.5:c.60T>A	NP_001605.1:p.Gly20=	rs1555667248	synonymous_variant	LOW			8313	GGT	10.82	845041	GGA	17.19	1343257	dbSNP
ACTB, ACTG1	21	Possible AACs common to ACTB and ACTG1: Val, Ser, Ile, Cys, Tyr, Leu, =
ACTB	21	7	5529597	5569228	A	8.95761	hg38-17-81512294	A	2/6	Phe	Val	C	Tv	NM_001101.5:c.61T>G	NP_001092.1:p.Phe21Val		missense_variant	MODERATE	deleterious_low_confidence(0.02)	probably_damaging(1)	32	TTC	17.51	1367806	GTC	13.44	1050009
ACTB	21	7	5529597	5569228	A	8.95761	hg38-17-81512294	A	2/6	Phe	Leu	G	Ti	NM_001101.5:c.61T>C	NP_001092.1:p.Phe21Leu		missense_variant	MODERATE	tolerated_low_confidence(0.06)	probably_damaging(0.999)	29.3	TTC	17.51	1367806	CTC	17.81	1391429
ACTB	21	7	5529597	5569228	A	8.95761	hg38-17-81512294	A	2/6	Phe	Ile	T	Tv	NM_001101.5:c.61T>A	NP_001092.1:p.Phe21Ile		missense_variant	MODERATE	tolerated_low_confidence(0.06)	probably_damaging(1)	28.5	TTC	17.51	1367806	ATC	18.68	1459807
ACTB	21	7	5529596	5569227	A	8.95761	hg38-17-81512293	A	2/6	Phe	Cys	C	Tv	NM_001101.5:c.62T>G	NP_001092.1:p.Phe21Cys		missense_variant	MODERATE	deleterious_low_confidence(0)	probably_damaging(1)	33	TTC	17.51	1367806	TGC	10.83	846046
ACTB	21	7	5529596	5569227	A	8.95761	hg38-17-81512293	A	2/6	Phe	Ser	G	Ti	NM_001101.5:c.62T>C	NP_001092.1:p.Phe21Ser	rs1162879044	missense_variant	MODERATE	deleterious_low_confidence(0)	probably_damaging(1)	33	TTC	17.51	1367806	TCC	17.29	1350473	dbSNP | PGG(2)				PGG											2
ACTB	21	7	5529596	5569227	A	8.95761	hg38-17-81512293	A	2/6	Phe	Tyr	T	Tv	NM_001101.5:c.62T>A	NP_001092.1:p.Phe21Tyr		missense_variant	MODERATE	deleterious_low_confidence(0.02)	probably_damaging(0.999)	32	TTC	17.51	1367806	TAC	13.47	1052006
ACTB	21	7	5529595	5569226	G	0.0429213	hg38-17-81512292	A	2/6	Phe	=	A	Ti	NM_001101.5:c.63C>T	NP_001092.1:p.Phe21=	rs370972197	synonymous_variant	LOW			15.54	TTC	17.51	1367806	TTT	17.22	1345484	dbSNP | gnADv3-nonTopMed(2) | gnADv2-nonTopMed(2) | TOPMed(7) | PGG(3) | Cosmic(3) | ClinVar	gnAD2	gnAD3	TopMed	PGG	Cosmic	VCV000516166	516166	502406		Likely benign(Last reviewed: Jul 7, 2020)	Baraitser-Winter syndrome 1|not specified	criteria provided, multiple submitters, no conflicts		3	14
ACTB	21	7	5529595	5569226	G	0.0429213	hg38-17-81512292	A	2/6	Phe	Leu	C	Tv	NM_001101.5:c.63C>G	NP_001092.1:p.Phe21Leu		missense_variant	MODERATE	tolerated_low_confidence(0.06)	probably_damaging(0.999)	24.2	TTC	17.51	1367806	TTG	13.47	1052279	cBio(1) | Cosmic(1)					Cosmic									2
ACTB	21	7	5529595	5569226	G	0.0429213	hg38-17-81512292	A	2/6	Phe	Leu	T	Tv	NM_001101.5:c.63C>A	NP_001092.1:p.Phe21Leu		missense_variant	MODERATE	tolerated_low_confidence(0.06)	probably_damaging(0.999)	24.3	TTC	17.51	1367806	TTA	8.82	689145	cBio(1) | Cosmic(1)					Cosmic									2
ACTG1	21	17	81512294	79479320	A	8.71444	hg38-7-5529597	A	2/6	Phe	Val	C	Tv	NM_001614.5:c.61T>G	NP_001605.1:p.Phe21Val		missense_variant	MODERATE	deleterious_low_confidence(0.02)	probably_damaging(0.993)	26.8	TTT	17.22	1345484	GTT	11.8	922234	cBio(1)														1
ACTG1	21	17	81512294	79479320	A	8.71444	hg38-7-5529597	A	2/6	Phe	Leu	G	Ti	NM_001614.5:c.61T>C	NP_001605.1:p.Phe21Leu		missense_variant	MODERATE	tolerated_low_confidence(0.06)	probably_damaging(0.978)	24.9	TTT	17.22	1345484	CTT	14.17	1106851	cBio(2) | Cosmic(1)					Cosmic									3
ACTG1	21	17	81512294	79479320	A	8.71444	hg38-7-5529597	A	2/6	Phe	Ile	T	Tv	NM_001614.5:c.61T>A	NP_001605.1:p.Phe21Ile		missense_variant	MODERATE	tolerated_low_confidence(0.06)	probably_damaging(0.985)	24.8	TTT	17.22	1345484	ATT	16.58	1295762
ACTG1	21	17	81512293	79479319	A	8.71444	hg38-7-5529596	A	2/6	Phe	Cys	C	Tv	NM_001614.5:c.62T>G	NP_001605.1:p.Phe21Cys		missense_variant	MODERATE	deleterious_low_confidence(0)	probably_damaging(0.999)	28.3	TTT	17.22	1345484	TGT	10.47	818211
ACTG1	21	17	81512293	79479319	A	8.71444	hg38-7-5529596	A	2/6	Phe	Ser	G	Ti	NM_001614.5:c.62T>C	NP_001605.1:p.Phe21Ser		missense_variant	MODERATE	deleterious_low_confidence(0)	probably_damaging(0.999)	28.9	TTT	17.22	1345484	TCT	16.96	1325110
ACTG1	21	17	81512293	79479319	A	8.71444	hg38-7-5529596	A	2/6	Phe	Tyr	T	Tv	NM_001614.5:c.62T>A	NP_001605.1:p.Phe21Tyr		missense_variant	MODERATE	deleterious_low_confidence(0.02)	probably_damaging(0.978)	26.7	TTT	17.22	1345484	TAT	12.15	949353
ACTG1	21	17	81512292	79479318	A	-0.0162677	hg38-7-5529595	G	2/6	Phe	Leu	C	Tv	NM_001614.5:c.63T>G	NP_001605.1:p.Phe21Leu		missense_variant	MODERATE	tolerated_low_confidence(0.06)	probably_damaging(0.978)	22.4	TTT	17.22	1345484	TTG	13.47	1052279
ACTG1	21	17	81512292	79479318	A	-0.0162677	hg38-7-5529595	G	2/6	Phe	=	G	Ti	NM_001614.5:c.63T>C	NP_001605.1:p.Phe21=	rs1598551416	synonymous_variant	LOW			8629	TTT	17.22	1345484	TTC	17.51	1367806	dbSNP
ACTG1	21	17	81512292	79479318	A	-0.0162677	hg38-7-5529595	G	2/6	Phe	Leu	T	Tv	NM_001614.5:c.63T>A	NP_001605.1:p.Phe21Leu		missense_variant	MODERATE	tolerated_low_confidence(0.06)	probably_damaging(0.978)	22.5	TTT	17.22	1345484	TTA	8.82	689145
ACTB, ACTG1	22	Possible AACs common to ACTB and ACTG1: Val, Ser, Gly, Pro, =, Thr | AACs specific for ACTB: Glu | AACs specific for ACTG1: Asp
ACTB	22	7	5529594	5569225	C	7.49401	hg38-17-81512291	C	2/6	Ala	Ser	A	Tv	NM_001101.5:c.64G>T	NP_001092.1:p.Ala22Ser		missense_variant	MODERATE	tolerated_low_confidence(0.09)	possibly_damaging(0.744)	25.6	GCG	5.94	464292	TCG	4.05	316763
ACTB	22	7	5529594	5569225	C	7.49401	hg38-17-81512291	C	2/6	Ala	Pro	G	Tv	NM_001101.5:c.64G>C	NP_001092.1:p.Ala22Pro		missense_variant	MODERATE	deleterious_low_confidence(0)	benign(0.034)	25.8	GCG	5.94	464292	CCG	6.15	480590
ACTB	22	7	5529594	5569225	C	7.49401	hg38-17-81512291	C	2/6	Ala	Thr	T	Ti	NM_001101.5:c.64G>A	NP_001092.1:p.Ala22Thr	rs587780273	missense_variant	MODERATE	deleterious_low_confidence(0.02)	benign(0.084)	25.6	GCG	5.94	464292	ACG	5.59	436790	dbSNP | ClinVar						VCV000128262	128262	133711	1	Likely pathogenic(Last reviewed: Aug 15, 2013)	Baraitser-Winter syndrome 1	criteria provided, single submitter	1
ACTB	22	7	5529593	5569224	G	9.48983	hg38-17-81512290	G	2/6	Ala	Val	A	Ti	NM_001101.5:c.65C>T	NP_001092.1:p.Ala22Val		missense_variant	MODERATE	deleterious_low_confidence(0.01)	possibly_damaging(0.585)	32	GCG	5.94	464292	GTG	25.75	2011761
ACTB	22	7	5529593	5569224	G	9.48983	hg38-17-81512290	G	2/6	Ala	Gly	C	Tv	NM_001101.5:c.65C>G	NP_001092.1:p.Ala22Gly		missense_variant	MODERATE	tolerated_low_confidence(0.08)	benign(0.005)	24.8	GCG	5.94	464292	GGG	15.26	1192278
ACTB	22	7	5529593	5569224	G	9.48983	hg38-17-81512290	G	2/6	Ala	Glu	T	Tv	NM_001101.5:c.65C>A	NP_001092.1:p.Ala22Glu		missense_variant	MODERATE	deleterious_low_confidence(0)	probably_damaging(0.936)	32	GCG	5.94	464292	GAG	39.4	3078049
ACTB	22	7	5529592	5569223	C	-0.622354	hg38-17-81512289	A	2/6	Ala	=	A	Tv	NM_001101.5:c.66G>T	NP_001092.1:p.Ala22=	rs1584263384	synonymous_variant	LOW			14.50	GCG	5.94	464292	GCT	18.89	1475932	dbSNP
ACTB	22	7	5529592	5569223	C	-0.622354	hg38-17-81512289	A	2/6	Ala	=	G	Tv	NM_001101.5:c.66G>C	NP_001092.1:p.Ala22=		synonymous_variant	LOW			14.62	GCG	5.94	464292	GCC	25.64	2003500
ACTB	22	7	5529592	5569223	C	-0.622354	hg38-17-81512289	A	2/6	Ala	=	T	Ti	NM_001101.5:c.66G>A	NP_001092.1:p.Ala22=		synonymous_variant	LOW			14.91	GCG	5.94	464292	GCA	17.09	1335414
ACTG1	22	17	81512291	79479317	C	7.40483	hg38-7-5529594	C	2/6	Ala	Ser	A	Tv	NM_001614.5:c.64G>T	NP_001605.1:p.Ala22Ser		missense_variant	MODERATE	tolerated_low_confidence(0.09)	benign(0.14)	21.9	GCT	18.89	1475932	TCT	16.96	1325110
ACTG1	22	17	81512291	79479317	C	7.40483	hg38-7-5529594	C	2/6	Ala	Pro	G	Tv	NM_001614.5:c.64G>C	NP_001605.1:p.Ala22Pro	rs782520261	missense_variant	MODERATE	deleterious_low_confidence(0)	possibly_damaging(0.525)	25.2	GCT	18.89	1475932	CCT	19.15	1496300	dbSNP | gnADv2-nonTopMed(1) | PGG(1) | cBio(2)	gnAD2			PGG										2	2
ACTG1	22	17	81512291	79479317	C	7.40483	hg38-7-5529594	C	2/6	Ala	Thr	T	Ti	NM_001614.5:c.64G>A	NP_001605.1:p.Ala22Thr		missense_variant	MODERATE	deleterious_low_confidence(0.02)	benign(0.005)	23.4	GCT	18.89	1475932	ACT	14.3	1117630
ACTG1	22	17	81512290	79479316	G	9.29649	hg38-7-5529593	G	2/6	Ala	Val	A	Ti	NM_001614.5:c.65C>T	NP_001605.1:p.Ala22Val	rs199524509	missense_variant	MODERATE	deleterious_low_confidence(0.01)	benign(0.09)	24.2	GCT	18.89	1475932	GTT	11.8	922234	dbSNP | gnADv3-nonTopMed(1) | gnADv2-nonTopMed(1) | PGG(1)	gnAD2	gnAD3		PGG											3
ACTG1	22	17	81512290	79479316	G	9.29649	hg38-7-5529593	G	2/6	Ala	Gly	C	Tv	NM_001614.5:c.65C>G	NP_001605.1:p.Ala22Gly	rs199524509	missense_variant	MODERATE	tolerated_low_confidence(0.08)	benign(0.056)	23.1	GCT	18.89	1475932	GGT	10.82	845041	dbSNP | PGG(1)				PGG											1
ACTG1	22	17	81512290	79479316	G	9.29649	hg38-7-5529593	G	2/6	Ala	Asp	T	Tv	NM_001614.5:c.65C>A	NP_001605.1:p.Ala22Asp		missense_variant	MODERATE	deleterious_low_confidence(0)	possibly_damaging(0.447)	26.2	GCT	18.89	1475932	GAT	24.09	1882177
ACTG1	22	17	81512289	79479315	A	-2.78099	hg38-7-5529592	C	2/6	Ala	=	C	Tv	NM_001614.5:c.66T>G	NP_001605.1:p.Ala22=	rs149682185	synonymous_variant	LOW			3287	GCT	18.89	1475932	GCG	5.94	464292	dbSNP | gnADv3-nonTopMed(36) | gnADv2-nonTopMed(18) | TOPMed(106) | PGG(42) | ClinVar	gnAD2	gnAD3	TopMed	PGG		VCV000705081	705081	694225		Benign/Likely benign(Last reviewed: Oct 26, 2018)	not provided	criteria provided, multiple submitters, no conflicts			202
ACTG1	22	17	81512289	79479315	A	-2.78099	hg38-7-5529592	C	2/6	Ala	=	G	Ti	NM_001614.5:c.66T>C	NP_001605.1:p.Ala22=	rs149682185	synonymous_variant	LOW			2977	GCT	18.89	1475932	GCC	25.64	2003500	dbSNP | gnADv3-nonTopMed(1)		gnAD3													1
ACTG1	22	17	81512289	79479315	A	-2.78099	hg38-7-5529592	C	2/6	Ala	=	T	Tv	NM_001614.5:c.66T>A	NP_001605.1:p.Ala22=		synonymous_variant	LOW			2862	GCT	18.89	1475932	GCA	17.09	1335414
ACTB, ACTG1	23	Possible AACs common to ACTB and ACTG1: Val, Arg, Ala, = | AACs specific for ACTB: Ser, Cys, Asp | AACs specific for ACTG1: Glu, Trp
ACTB	23	7	5529591	5569222	C	7.49401	hg38-17-81512288	C	2/6	Gly	Cys	A	Tv	NM_001101.5:c.67G>T	NP_001092.1:p.Gly23Cys		missense_variant	MODERATE	deleterious_low_confidence(0.01)	probably_damaging(1)	32	GGC	19.73	1541147	TGC	10.83	846046
ACTB	23	7	5529591	5569222	C	7.49401	hg38-17-81512288	C	2/6	Gly	Arg	G	Tv	NM_001101.5:c.67G>C	NP_001092.1:p.Gly23Arg		missense_variant	MODERATE	deleterious_low_confidence(0)	probably_damaging(1)	32	GGC	19.73	1541147	CGC	8.71	680327
ACTB	23	7	5529591	5569222	C	7.49401	hg38-17-81512288	C	2/6	Gly	Ser	T	Ti	NM_001101.5:c.67G>A	NP_001092.1:p.Gly23Ser		missense_variant	MODERATE	deleterious_low_confidence(0)	probably_damaging(1)	32	GGC	19.73	1541147	AGC	19.66	1536075
ACTB	23	7	5529590	5569221	C	7.49401	hg38-17-81512287	C	2/6	Gly	Val	A	Tv	NM_001101.5:c.68G>T	NP_001092.1:p.Gly23Val		missense_variant	MODERATE	deleterious_low_confidence(0.01)	probably_damaging(1)	31	GGC	19.73	1541147	GTC	13.44	1050009
ACTB	23	7	5529590	5569221	C	7.49401	hg38-17-81512287	C	2/6	Gly	Ala	G	Tv	NM_001101.5:c.68G>C	NP_001092.1:p.Gly23Ala		missense_variant	MODERATE	deleterious_low_confidence(0)	probably_damaging(1)	29.6	GGC	19.73	1541147	GCC	25.64	2003500
ACTB	23	7	5529590	5569221	C	7.49401	hg38-17-81512287	C	2/6	Gly	Asp	T	Ti	NM_001101.5:c.68G>A	NP_001092.1:p.Gly23Asp		missense_variant	MODERATE	deleterious_low_confidence(0.03)	probably_damaging(1)	31	GGC	19.73	1541147	GAC	24.25	1894516
ACTB	23	7	5529589	5569220	G	-0.0901339	hg38-17-81512286	C	2/6	Gly	=	A	Ti	NM_001101.5:c.69C>T	NP_001092.1:p.Gly23=		synonymous_variant	LOW			15.22	GGC	19.73	1541147	GGT	10.82	845041	gnADv3-nonTopMed(1)		gnAD3													1
ACTB	23	7	5529589	5569220	G	-0.0901339	hg38-17-81512286	C	2/6	Gly	=	C	Tv	NM_001101.5:c.69C>G	NP_001092.1:p.Gly23=	rs1584263377	synonymous_variant	LOW			14.91	GGC	19.73	1541147	GGG	15.26	1192278	dbSNP
ACTB	23	7	5529589	5569220	G	-0.0901339	hg38-17-81512286	C	2/6	Gly	=	T	Tv	NM_001101.5:c.69C>A	NP_001092.1:p.Gly23=		synonymous_variant	LOW			14.31	GGC	19.73	1541147	GGA	17.19	1343257
ACTG1	23	17	81512288	79479314	C	7.40483	hg38-7-5529591	C	2/6	Gly	Trp	A	Tv	NM_001614.5:c.67G>T	NP_001605.1:p.Gly23Trp		missense_variant	MODERATE	deleterious_low_confidence(0)	probably_damaging(0.999)	26.9	GGG	15.26	1192278	TGG	11.66	910905
ACTG1	23	17	81512288	79479314	C	7.40483	hg38-7-5529591	C	2/6	Gly	Arg	G	Tv	NM_001614.5:c.67G>C	NP_001605.1:p.Gly23Arg		missense_variant	MODERATE	deleterious_low_confidence(0)	probably_damaging(0.999)	25.8	GGG	15.26	1192278	CGG	10.62	829391
ACTG1	23	17	81512288	79479314	C	7.40483	hg38-7-5529591	C	2/6	Gly	Arg	T	Ti	NM_001614.5:c.67G>A	NP_001605.1:p.Gly23Arg	rs1555667243	missense_variant	MODERATE	deleterious_low_confidence(0)	probably_damaging(0.999)	26.8	GGG	15.26	1192278	AGG	12.17	951166	dbSNP | ClinVar						VCV000521162	521162	512338		Uncertain significance(Last reviewed: Jun 21, 2016)	Inborn genetic diseases	criteria provided, single submitter
ACTG1	23	17	81512287	79479313	C	7.40483	hg38-7-5529590	C	2/6	Gly	Val	A	Tv	NM_001614.5:c.68G>T	NP_001605.1:p.Gly23Val		missense_variant	MODERATE	deleterious_low_confidence(0.01)	probably_damaging(0.999)	25.4	GGG	15.26	1192278	GTG	25.75	2011761
ACTG1	23	17	81512287	79479313	C	7.40483	hg38-7-5529590	C	2/6	Gly	Ala	G	Tv	NM_001614.5:c.68G>C	NP_001605.1:p.Gly23Ala	rs1598551390	missense_variant	MODERATE	deleterious_low_confidence(0)	probably_damaging(0.989)	25.0	GGG	15.26	1192278	GCG	5.94	464292	dbSNP
ACTG1	23	17	81512287	79479313	C	7.40483	hg38-7-5529590	C	2/6	Gly	Glu	T	Ti	NM_001614.5:c.68G>A	NP_001605.1:p.Gly23Glu		missense_variant	MODERATE	deleterious_low_confidence(0.01)	probably_damaging(0.999)	25.6	GGG	15.26	1192278	GAG	39.4	3078049
ACTG1	23	17	81512286	79479312	C	-0.307291	hg38-7-5529589	G	2/6	Gly	=	A	Tv	NM_001614.5:c.69G>T	NP_001605.1:p.Gly23=		synonymous_variant	LOW			7454	GGG	15.26	1192278	GGT	10.82	845041
ACTG1	23	17	81512286	79479312	C	-0.307291	hg38-7-5529589	G	2/6	Gly	=	G	Tv	NM_001614.5:c.69G>C	NP_001605.1:p.Gly23=		synonymous_variant	LOW			7621	GGG	15.26	1192278	GGC	19.73	1541147
ACTG1	23	17	81512286	79479312	C	-0.307291	hg38-7-5529589	G	2/6	Gly	=	T	Ti	NM_001614.5:c.69G>A	NP_001605.1:p.Gly23=		synonymous_variant	LOW			8023	GGG	15.26	1192278	GGA	17.19	1343257
ACTB, ACTG1	24	Possible AACs common to ACTB and ACTG1: Val, Glu, His, Gly, Ala, Tyr, Asn, =
ACTB	24	7	5529588	5569219	C	7.49401	hg38-17-81512285	C	2/6	Asp	Tyr	A	Tv	NM_001101.5:c.70G>T	NP_001092.1:p.Asp24Tyr		missense_variant	MODERATE	deleterious_low_confidence(0.04)	probably_damaging(0.998)	32	GAC	24.25	1894516	TAC	13.47	1052006
ACTB	24	7	5529588	5569219	C	7.49401	hg38-17-81512285	C	2/6	Asp	His	G	Tv	NM_001101.5:c.70G>C	NP_001092.1:p.Asp24His		missense_variant	MODERATE	deleterious_low_confidence(0.01)	probably_damaging(0.995)	32	GAC	24.25	1894516	CAC	14.62	1142446
ACTB	24	7	5529588	5569219	C	7.49401	hg38-17-81512285	C	2/6	Asp	Asn	T	Ti	NM_001101.5:c.70G>A	NP_001092.1:p.Asp24Asn		missense_variant	MODERATE	deleterious_low_confidence(0.02)	probably_damaging(0.951)	32	GAC	24.25	1894516	AAC	18.27	1427415	ClinVar						VCV001177309	1177309	1166653	1	Likely pathogenic(Last reviewed: Jun 10, 2021)	ACTB-related BAFopathy	criteria provided, single submitter	1
ACTB	24	7	5529587	5569218	T	7.62706	hg38-17-81512284	T	2/6	Asp	Val	A	Tv	NM_001101.5:c.71A>T	NP_001092.1:p.Asp24Val		missense_variant	MODERATE	deleterious_low_confidence(0)	probably_damaging(0.983)	33	GAC	24.25	1894516	GTC	13.44	1050009
ACTB	24	7	5529587	5569218	T	7.62706	hg38-17-81512284	T	2/6	Asp	Gly	C	Ti	NM_001101.5:c.71A>G	NP_001092.1:p.Asp24Gly		missense_variant	MODERATE	deleterious_low_confidence(0.02)	probably_damaging(0.982)	33	GAC	24.25	1894516	GGC	19.73	1541147
ACTB	24	7	5529587	5569218	T	7.62706	hg38-17-81512284	T	2/6	Asp	Ala	G	Tv	NM_001101.5:c.71A>C	NP_001092.1:p.Asp24Ala		missense_variant	MODERATE	deleterious_low_confidence(0)	probably_damaging(0.928)	33	GAC	24.25	1894516	GCC	25.64	2003500
ACTB	24	7	5529586	5569217	G	0.442087	hg38-17-81512283	G	2/6	Asp	=	A	Ti	NM_001101.5:c.72C>T	NP_001092.1:p.Asp24=	rs1584263374	synonymous_variant	LOW			15.46	GAC	24.25	1894516	GAT	24.09	1882177	dbSNP
ACTB	24	7	5529586	5569217	G	0.442087	hg38-17-81512283	G	2/6	Asp	Glu	C	Tv	NM_001101.5:c.72C>G	NP_001092.1:p.Asp24Glu		missense_variant	MODERATE	tolerated_low_confidence(0.15)	benign(0.15)	22.7	GAC	24.25	1894516	GAG	39.4	3078049
ACTB	24	7	5529586	5569217	G	0.442087	hg38-17-81512283	G	2/6	Asp	Glu	T	Tv	NM_001101.5:c.72C>A	NP_001092.1:p.Asp24Glu		missense_variant	MODERATE	tolerated_low_confidence(0.15)	benign(0.15)	22.6	GAC	24.25	1894516	GAA	33.85	2644966
ACTG1	24	17	81512285	79479311	C	7.40483	hg38-7-5529588	C	2/6	Asp	Tyr	A	Tv	NM_001614.5:c.70G>T	NP_001605.1:p.Asp24Tyr		missense_variant	MODERATE	deleterious_low_confidence(0.04)	possibly_damaging(0.867)	26.6	GAC	24.25	1894516	TAC	13.47	1052006
ACTG1	24	17	81512285	79479311	C	7.40483	hg38-7-5529588	C	2/6	Asp	His	G	Tv	NM_001614.5:c.70G>C	NP_001605.1:p.Asp24His		missense_variant	MODERATE	deleterious_low_confidence(0.01)	possibly_damaging(0.594)	25.7	GAC	24.25	1894516	CAC	14.62	1142446
ACTG1	24	17	81512285	79479311	C	7.40483	hg38-7-5529588	C	2/6	Asp	Asn	T	Ti	NM_001614.5:c.70G>A	NP_001605.1:p.Asp24Asn		missense_variant	MODERATE	deleterious_low_confidence(0.02)	benign(0.003)	23.7	GAC	24.25	1894516	AAC	18.27	1427415
ACTG1	24	17	81512284	79479310	T	7.40483	hg38-7-5529587	T	2/6	Asp	Val	A	Tv	NM_001614.5:c.71A>T	NP_001605.1:p.Asp24Val		missense_variant	MODERATE	deleterious_low_confidence(0)	possibly_damaging(0.493)	26.9	GAC	24.25	1894516	GTC	13.44	1050009
ACTG1	24	17	81512284	79479310	T	7.40483	hg38-7-5529587	T	2/6	Asp	Gly	C	Ti	NM_001614.5:c.71A>G	NP_001605.1:p.Asp24Gly		missense_variant	MODERATE	deleterious_low_confidence(0.02)	benign(0.171)	24.9	GAC	24.25	1894516	GGC	19.73	1541147
ACTG1	24	17	81512284	79479310	T	7.40483	hg38-7-5529587	T	2/6	Asp	Ala	G	Tv	NM_001614.5:c.71A>C	NP_001605.1:p.Asp24Ala		missense_variant	MODERATE	deleterious_low_confidence(0)	benign(0.124)	24.6	GAC	24.25	1894516	GCC	25.64	2003500
ACTG1	24	17	81512283	79479309	G	-0.452803	hg38-7-5529586	G	2/6	Asp	=	A	Ti	NM_001614.5:c.72C>T	NP_001605.1:p.Asp24=	rs139517777	synonymous_variant	LOW			6271	GAC	24.25	1894516	GAT	24.09	1882177	dbSNP | gnADv3-nonTopMed(82) | gnADv2-nonTopMed(125) | TOPMed(291) | PGG(205) | ClinVar	gnAD2	gnAD3	TopMed	PGG		VCV000227169	227169	231329		Benign/Likely benign(Last reviewed: Mar 3, 2021)	not specified|Deafness, autosomal dominant 20|Baraitser-Winter Syndrome 2|not provided	criteria provided, multiple submitters, no conflicts			703
ACTG1	24	17	81512283	79479309	G	-0.452803	hg38-7-5529586	G	2/6	Asp	Glu	C	Tv	NM_001614.5:c.72C>G	NP_001605.1:p.Asp24Glu		missense_variant	MODERATE	tolerated_low_confidence(0.15)	benign(0.055)	12.55	GAC	24.25	1894516	GAG	39.4	3078049
ACTG1	24	17	81512283	79479309	G	-0.452803	hg38-7-5529586	G	2/6	Asp	Glu	T	Tv	NM_001614.5:c.72C>A	NP_001605.1:p.Asp24Glu		missense_variant	MODERATE	tolerated_low_confidence(0.15)	benign(0.055)	10.62	GAC	24.25	1894516	GAA	33.85	2644966
ACTB, ACTG1	25	Possible AACs common to ACTB and ACTG1: Val, Glu, His, Gly, Ala, Tyr, Asn, =
ACTB	25	7	5529585	5569216	C	7.49401	hg38-17-81512282	C	2/6	Asp	Tyr	A	Tv	NM_001101.5:c.73G>T	NP_001092.1:p.Asp25Tyr		missense_variant	MODERATE	deleterious_low_confidence(0.01)	probably_damaging(0.981)	32	GAT	24.09	1882177	TAT	12.15	949353
ACTB	25	7	5529585	5569216	C	7.49401	hg38-17-81512282	C	2/6	Asp	His	G	Tv	NM_001101.5:c.73G>C	NP_001092.1:p.Asp25His		missense_variant	MODERATE	deleterious_low_confidence(0)	probably_damaging(0.979)	32	GAT	24.09	1882177	CAT	11.9	929989
ACTB	25	7	5529585	5569216	C	7.49401	hg38-17-81512282	C	2/6	Asp	Asn	T	Ti	NM_001101.5:c.73G>A	NP_001092.1:p.Asp25Asn		missense_variant	MODERATE	deleterious_low_confidence(0.04)	possibly_damaging(0.808)	32	GAT	24.09	1882177	AAT	18.52	1446611	ClinVar						VCV000916078	916078	904289	1	Likely pathogenic(Last reviewed: May 17, 2019)	not provided	criteria provided, single submitter	1
ACTB	25	7	5529584	5569215	T	7.62706	hg38-17-81512281	T	2/6	Asp	Val	A	Tv	NM_001101.5:c.74A>T	NP_001092.1:p.Asp25Val		missense_variant	MODERATE	deleterious_low_confidence(0)	possibly_damaging(0.827)	32	GAT	24.09	1882177	GTT	11.8	922234
ACTB	25	7	5529584	5569215	T	7.62706	hg38-17-81512281	T	2/6	Asp	Gly	C	Ti	NM_001101.5:c.74A>G	NP_001092.1:p.Asp25Gly		missense_variant	MODERATE	deleterious_low_confidence(0)	possibly_damaging(0.735)	33	GAT	24.09	1882177	GGT	10.82	845041	Cosmic(1)					Cosmic									1
ACTB	25	7	5529584	5569215	T	7.62706	hg38-17-81512281	T	2/6	Asp	Ala	G	Tv	NM_001101.5:c.74A>C	NP_001092.1:p.Asp25Ala		missense_variant	MODERATE	deleterious_low_confidence(0)	benign(0.062)	27.1	GAT	24.09	1882177	GCT	18.89	1475932
ACTB	25	7	5529583	5569214	A	0.708197	hg38-17-81512280	G	2/6	Asp	Glu	C	Tv	NM_001101.5:c.75T>G	NP_001092.1:p.Asp25Glu		missense_variant	MODERATE	deleterious_low_confidence(0.05)	benign(0.299)	23.1	GAT	24.09	1882177	GAG	39.4	3078049
ACTB	25	7	5529583	5569214	A	0.708197	hg38-17-81512280	G	2/6	Asp	=	G	Ti	NM_001101.5:c.75T>C	NP_001092.1:p.Asp25=	rs773087350	synonymous_variant	LOW			14.93	GAT	24.09	1882177	GAC	24.25	1894516	dbSNP | gnADv2-nonTopMed(1) | PGG(1)	gnAD2			PGG											2
ACTB	25	7	5529583	5569214	A	0.708197	hg38-17-81512280	G	2/6	Asp	Glu	T	Tv	NM_001101.5:c.75T>A	NP_001092.1:p.Asp25Glu		missense_variant	MODERATE	deleterious_low_confidence(0.05)	benign(0.299)	23.1	GAT	24.09	1882177	GAA	33.85	2644966
ACTG1	25	17	81512282	79479308	C	7.40483	hg38-7-5529585	C	2/6	Asp	Tyr	A	Tv	NM_001614.5:c.73G>T	NP_001605.1:p.Asp25Tyr		missense_variant	MODERATE	deleterious_low_confidence(0.01)	probably_damaging(0.999)	26.7	GAC	24.25	1894516	TAC	13.47	1052006	cBio(1) | Cosmic(1)					Cosmic									2
ACTG1	25	17	81512282	79479308	C	7.40483	hg38-7-5529585	C	2/6	Asp	His	G	Tv	NM_001614.5:c.73G>C	NP_001605.1:p.Asp25His		missense_variant	MODERATE	deleterious_low_confidence(0)	probably_damaging(0.999)	26.6	GAC	24.25	1894516	CAC	14.62	1142446
ACTG1	25	17	81512282	79479308	C	7.40483	hg38-7-5529585	C	2/6	Asp	Asn	T	Ti	NM_001614.5:c.73G>A	NP_001605.1:p.Asp25Asn		missense_variant	MODERATE	deleterious_low_confidence(0.04)	probably_damaging(0.983)	26.6	GAC	24.25	1894516	AAC	18.27	1427415
ACTG1	25	17	81512281	79479307	T	7.40483	hg38-7-5529584	T	2/6	Asp	Val	A	Tv	NM_001614.5:c.74A>T	NP_001605.1:p.Asp25Val		missense_variant	MODERATE	deleterious_low_confidence(0)	probably_damaging(0.996)	27.7	GAC	24.25	1894516	GTC	13.44	1050009
ACTG1	25	17	81512281	79479307	T	7.40483	hg38-7-5529584	T	2/6	Asp	Gly	C	Ti	NM_001614.5:c.74A>G	NP_001605.1:p.Asp25Gly		missense_variant	MODERATE	deleterious_low_confidence(0)	probably_damaging(0.992)	28.7	GAC	24.25	1894516	GGC	19.73	1541147	cBio(1) | Cosmic(1) | DECIPHER(1) | predACTINg(1)					Cosmic								1	2		1	71-G	WES/WGS	De novo	Male	N/A
ACTG1	25	17	81512281	79479307	T	7.40483	hg38-7-5529584	T	2/6	Asp	Ala	G	Tv	NM_001614.5:c.74A>C	NP_001605.1:p.Asp25Ala		missense_variant	MODERATE	deleterious_low_confidence(0)	probably_damaging(0.987)	28.3	GAC	24.25	1894516	GCC	25.64	2003500
ACTG1	25	17	81512280	79479306	G	0.129244	hg38-7-5529583	A	2/6	Asp	=	A	Ti	NM_001614.5:c.75C>T	NP_001605.1:p.Asp25=	rs782460937	synonymous_variant	LOW			8302	GAC	24.25	1894516	GAT	24.09	1882177	dbSNP | gnADv2-nonTopMed(4) | PGG(5)	gnAD2			PGG											9
ACTG1	25	17	81512280	79479306	G	0.129244	hg38-7-5529583	A	2/6	Asp	Glu	C	Tv	NM_001614.5:c.75C>G	NP_001605.1:p.Asp25Glu		missense_variant	MODERATE	deleterious_low_confidence(0.04)	probably_damaging(0.956)	22.9	GAC	24.25	1894516	GAG	39.4	3078049
ACTG1	25	17	81512280	79479306	G	0.129244	hg38-7-5529583	A	2/6	Asp	Glu	T	Tv	NM_001614.5:c.75C>A	NP_001605.1:p.Asp25Glu		missense_variant	MODERATE	deleterious_low_confidence(0.04)	probably_damaging(0.956)	22.8	GAC	24.25	1894516	GAA	33.85	2644966
ACTB, ACTG1	26	Possible AACs common to ACTB and ACTG1: Val, Ser, Gly, Pro, =, Thr, Asp
ACTB	26	7	5529582	5569213	C	7.49401	hg38-17-81512279	C	2/6	Ala	Ser	A	Tv	NM_001101.5:c.76G>T	NP_001092.1:p.Ala26Ser		missense_variant	MODERATE	tolerated_low_confidence(0.05)	benign(0.394)	23.7	GCC	25.64	2003500	TCC	17.29	1350473
ACTB	26	7	5529582	5569213	C	7.49401	hg38-17-81512279	C	2/6	Ala	Pro	G	Tv	NM_001101.5:c.76G>C	NP_001092.1:p.Ala26Pro		missense_variant	MODERATE	deleterious_low_confidence(0)	benign(0.007)	25.5	GCC	25.64	2003500	CCC	18.86	1473428
ACTB	26	7	5529582	5569213	C	7.49401	hg38-17-81512279	C	2/6	Ala	Thr	T	Ti	NM_001101.5:c.76G>A	NP_001092.1:p.Ala26Thr		missense_variant	MODERATE	deleterious_low_confidence(0.04)	possibly_damaging(0.613)	29.9	GCC	25.64	2003500	ACC	17.77	1388473	predACTINg(2)													2			2	170-B | 171-B	WES/WGS | WES/WGS	de novo | de novo	Male | Male	0-10 y | 0-10 y
ACTB	26	7	5529581	5569212	G	9.48983	hg38-17-81512278	G	2/6	Ala	Val	A	Ti	NM_001101.5:c.77C>T	NP_001092.1:p.Ala26Val	rs11546929	missense_variant	MODERATE	deleterious_low_confidence(0.03)	possibly_damaging(0.638)	32	GCC	25.64	2003500	GTC	13.44	1050009	dbSNP | cBio(2) | Cosmic(2)					Cosmic									4
ACTB	26	7	5529581	5569212	G	9.48983	hg38-17-81512278	G	2/6	Ala	Gly	C	Tv	NM_001101.5:c.77C>G	NP_001092.1:p.Ala26Gly		missense_variant	MODERATE	deleterious_low_confidence(0)	benign(0.251)	26.8	GCC	25.64	2003500	GGC	19.73	1541147
ACTB	26	7	5529581	5569212	G	9.48983	hg38-17-81512278	G	2/6	Ala	Asp	T	Tv	NM_001101.5:c.77C>A	NP_001092.1:p.Ala26Asp		missense_variant	MODERATE	deleterious_low_confidence(0.01)	possibly_damaging(0.6)	32	GCC	25.64	2003500	GAC	24.25	1894516	Cosmic(1)					Cosmic									1
ACTB	26	7	5529580	5569211	G	-1.15457	hg38-17-81512277	A	2/6	Ala	=	A	Ti	NM_001101.5:c.78C>T	NP_001092.1:p.Ala26=	rs1172866708	synonymous_variant	LOW			10.94	GCC	25.64	2003500	GCT	18.89	1475932	dbSNP | Cosmic(2) | ClinVar					Cosmic	VCV000810065	810065	796053		Uncertain significance(Last reviewed: Jun 1, 2019)	not provided	criteria provided, single submitter		2
ACTB	26	7	5529580	5569211	G	-1.15457	hg38-17-81512277	A	2/6	Ala	=	C	Tv	NM_001101.5:c.78C>G	NP_001092.1:p.Ala26=		synonymous_variant	LOW			10.53	GCC	25.64	2003500	GCG	5.94	464292
ACTB	26	7	5529580	5569211	G	-1.15457	hg38-17-81512277	A	2/6	Ala	=	T	Tv	NM_001101.5:c.78C>A	NP_001092.1:p.Ala26=		synonymous_variant	LOW			10.40	GCC	25.64	2003500	GCA	17.09	1335414
ACTG1	26	17	81512279	79479305	C	7.40483	hg38-7-5529582	C	2/6	Ala	Ser	A	Tv	NM_001614.5:c.76G>T	NP_001605.1:p.Ala26Ser		missense_variant	MODERATE	tolerated_low_confidence(0.05)	probably_damaging(0.985)	23.9	GCT	18.89	1475932	TCT	16.96	1325110
ACTG1	26	17	81512279	79479305	C	7.40483	hg38-7-5529582	C	2/6	Ala	Pro	G	Tv	NM_001614.5:c.76G>C	NP_001605.1:p.Ala26Pro		missense_variant	MODERATE	deleterious_low_confidence(0)	probably_damaging(0.996)	26.8	GCT	18.89	1475932	CCT	19.15	1496300
ACTG1	26	17	81512279	79479305	C	7.40483	hg38-7-5529582	C	2/6	Ala	Thr	T	Ti	NM_001614.5:c.76G>A	NP_001605.1:p.Ala26Thr		missense_variant	MODERATE	deleterious_low_confidence(0.05)	probably_damaging(0.977)	26.2	GCT	18.89	1475932	ACT	14.3	1117630
ACTG1	26	17	81512278	79479304	G	9.29649	hg38-7-5529581	G	2/6	Ala	Val	A	Ti	NM_001614.5:c.77C>T	NP_001605.1:p.Ala26Val	rs371967814	missense_variant	MODERATE	deleterious_low_confidence(0.03)	probably_damaging(0.955)	27.6	GCT	18.89	1475932	GTT	11.8	922234	dbSNP | TOPMed(4) | ClinVar			TopMed			VCV001306975	1306975	1295924		Uncertain significance(Last reviewed: Feb 26, 2019)	not provided	criteria provided, single submitter			4
ACTG1	26	17	81512278	79479304	G	9.29649	hg38-7-5529581	G	2/6	Ala	Gly	C	Tv	NM_001614.5:c.77C>G	NP_001605.1:p.Ala26Gly		missense_variant	MODERATE	deleterious_low_confidence(0)	probably_damaging(0.927)	27.7	GCT	18.89	1475932	GGT	10.82	845041
ACTG1	26	17	81512278	79479304	G	9.29649	hg38-7-5529581	G	2/6	Ala	Asp	T	Tv	NM_001614.5:c.77C>A	NP_001605.1:p.Ala26Asp	rs371967814	missense_variant	MODERATE	deleterious_low_confidence(0.01)	probably_damaging(0.992)	27.9	GCT	18.89	1475932	GAT	24.09	1882177	dbSNP | gnADv2-nonTopMed(1) | PGG(2)	gnAD2			PGG											3
ACTG1	26	17	81512277	79479303	A	-1.47139	hg38-7-5529580	G	2/6	Ala	=	C	Tv	NM_001614.5:c.78T>G	NP_001605.1:p.Ala26=		synonymous_variant	LOW			6815	GCT	18.89	1475932	GCG	5.94	464292
ACTG1	26	17	81512277	79479303	A	-1.47139	hg38-7-5529580	G	2/6	Ala	=	G	Ti	NM_001614.5:c.78T>C	NP_001605.1:p.Ala26=	rs11549228	synonymous_variant	LOW			7473	GCT	18.89	1475932	GCC	25.64	2003500	dbSNP
ACTG1	26	17	81512277	79479303	A	-1.47139	hg38-7-5529580	G	2/6	Ala	=	T	Tv	NM_001614.5:c.78T>A	NP_001605.1:p.Ala26=		synonymous_variant	LOW			6661	GCT	18.89	1475932	GCA	17.09	1335414
ACTB, ACTG1	27	Possible AACs common to ACTB and ACTG1: Ser, His, Ala, Arg, Leu, =, Thr
ACTB	27	7	5529579	5569210	G	9.48983	hg38-17-81512276	G	2/6	Pro	Ser	A	Ti	NM_001101.5:c.79C>T	NP_001092.1:p.Pro27Ser		missense_variant	MODERATE	deleterious_low_confidence(0)	probably_damaging(1)	32	CCC	18.86	1473428	TCC	17.29	1350473	Cosmic(1)					Cosmic									1
ACTB	27	7	5529579	5569210	G	9.48983	hg38-17-81512276	G	2/6	Pro	Ala	C	Tv	NM_001101.5:c.79C>G	NP_001092.1:p.Pro27Ala		missense_variant	MODERATE	deleterious_low_confidence(0)	probably_damaging(0.999)	31	CCC	18.86	1473428	GCC	25.64	2003500
ACTB	27	7	5529579	5569210	G	9.48983	hg38-17-81512276	G	2/6	Pro	Thr	T	Tv	NM_001101.5:c.79C>A	NP_001092.1:p.Pro27Thr		missense_variant	MODERATE	deleterious_low_confidence(0)	probably_damaging(1)	32	CCC	18.86	1473428	ACC	17.77	1388473
ACTB	27	7	5529579	5569210	GG				2/6	Pro	Ser	AA		NM_001101.5:c.78_79delinsTT	NP_001092.1:p.Pro27Ser		missense_variant	MODERATE										cBio(1)														1
ACTB	27	7	5529578	5569209	G	9.48983	hg38-17-81512275	G	2/6	Pro	Leu	A	Ti	NM_001101.5:c.80C>T	NP_001092.1:p.Pro27Leu		missense_variant	MODERATE	deleterious_low_confidence(0.01)	probably_damaging(1)	32	CCC	18.86	1473428	CTC	17.81	1391429	predACTINg(1)													1			1	163-B	Not known	Not known	Not known	N/A
ACTB	27	7	5529578	5569209	G	9.48983	hg38-17-81512275	G	2/6	Pro	Arg	C	Tv	NM_001101.5:c.80C>G	NP_001092.1:p.Pro27Arg		missense_variant	MODERATE	deleterious_low_confidence(0)	probably_damaging(1)	32	CCC	18.86	1473428	CGC	8.71	680327
ACTB	27	7	5529578	5569209	G	9.48983	hg38-17-81512275	G	2/6	Pro	His	T	Tv	NM_001101.5:c.80C>A	NP_001092.1:p.Pro27His		missense_variant	MODERATE	deleterious_low_confidence(0)	probably_damaging(1)	32	CCC	18.86	1473428	CAC	14.62	1142446
ACTB	27	7	5529577	5569208	G	0.974307	hg38-17-81512274	G	2/6	Pro	=	A	Ti	NM_001101.5:c.81C>T	NP_001092.1:p.Pro27=	rs569964536	synonymous_variant	LOW			15.40	CCC	18.86	1473428	CCT	19.15	1496300	dbSNP | TOPMed(2) | Cosmic(1)			TopMed		Cosmic									1	2
ACTB	27	7	5529577	5569208	G	0.974307	hg38-17-81512274	G	2/6	Pro	=	C	Tv	NM_001101.5:c.81C>G	NP_001092.1:p.Pro27=	rs569964536	synonymous_variant	LOW			15.16	CCC	18.86	1473428	CCG	6.15	480590	dbSNP | gnADv3-nonTopMed(1) | gnADv2-nonTopMed(6) | TOPMed(4) | PGG(1)	gnAD2	gnAD3	TopMed	PGG											12
ACTB	27	7	5529577	5569208	G	0.974307	hg38-17-81512274	G	2/6	Pro	=	T	Tv	NM_001101.5:c.81C>A	NP_001092.1:p.Pro27=	rs569964536	synonymous_variant	LOW			15.08	CCC	18.86	1473428	CCA	18.79	1467896	dbSNP | gnADv3-nonTopMed(1) | gnADv2-nonTopMed(1) | TOPMed(2) | PGG(2)	gnAD2	gnAD3	TopMed	PGG											6
ACTG1	27	17	81512276	79479302	G	9.29649	hg38-7-5529579	G	2/6	Pro	Ser	A	Ti	NM_001614.5:c.79C>T	NP_001605.1:p.Pro27Ser		missense_variant	MODERATE	deleterious_low_confidence(0)	probably_damaging(0.997)	27.2	CCC	18.86	1473428	TCC	17.29	1350473
ACTG1	27	17	81512276	79479302	G	9.29649	hg38-7-5529579	G	2/6	Pro	Ala	C	Tv	NM_001614.5:c.79C>G	NP_001605.1:p.Pro27Ala		missense_variant	MODERATE	deleterious_low_confidence(0)	probably_damaging(0.987)	26.1	CCC	18.86	1473428	GCC	25.64	2003500
ACTG1	27	17	81512276	79479302	G	9.29649	hg38-7-5529579	G	2/6	Pro	Thr	T	Tv	NM_001614.5:c.79C>A	NP_001605.1:p.Pro27Thr		missense_variant	MODERATE	deleterious_low_confidence(0)	probably_damaging(0.998)	26.7	CCC	18.86	1473428	ACC	17.77	1388473
ACTG1	27	17	81512275	79479301	G	9.29649	hg38-7-5529578	G	2/6	Pro	Leu	A	Ti	NM_001614.5:c.80C>T	NP_001605.1:p.Pro27Leu		missense_variant	MODERATE	deleterious_low_confidence(0.01)	probably_damaging(0.999)	29.6	CCC	18.86	1473428	CTC	17.81	1391429
ACTG1	27	17	81512275	79479301	G	9.29649	hg38-7-5529578	G	2/6	Pro	Arg	C	Tv	NM_001614.5:c.80C>G	NP_001605.1:p.Pro27Arg		missense_variant	MODERATE	deleterious_low_confidence(0)	probably_damaging(0.999)	28.8	CCC	18.86	1473428	CGC	8.71	680327
ACTG1	27	17	81512275	79479301	G	9.29649	hg38-7-5529578	G	2/6	Pro	His	T	Tv	NM_001614.5:c.80C>A	NP_001605.1:p.Pro27His	rs1568063148	missense_variant	MODERATE	deleterious_low_confidence(0)	probably_damaging(0.999)	28.9	CCC	18.86	1473428	CAC	14.62	1142446	dbSNP
ACTG1	27	17	81512274	79479300	G	0.856803	hg38-7-5529577	G	2/6	Pro	=	A	Ti	NM_001614.5:c.81C>T	NP_001605.1:p.Pro27=	rs11549230	synonymous_variant	LOW			12.77	CCC	18.86	1473428	CCT	19.15	1496300	dbSNP | gnADv3-nonTopMed(10) | gnADv2-nonTopMed(78) | TOPMed(8) | PGG(5) | ClinVar | LOVD(1)	gnAD2	gnAD3	TopMed	PGG		VCV000210095	210095	208423		Conflicting interpretations of pathogenicity(Last reviewed: Jan 10, 2021)	not specified|not provided	criteria provided, conflicting interpretations			101
ACTG1	27	17	81512274	79479300	G	0.856803	hg38-7-5529577	G	2/6	Pro	=	C	Tv	NM_001614.5:c.81C>G	NP_001605.1:p.Pro27=	rs11549230	synonymous_variant	LOW			12.39	CCC	18.86	1473428	CCG	6.15	480590	dbSNP | gnADv2-nonTopMed(1) | PGG(1)	gnAD2			PGG											2
ACTG1	27	17	81512274	79479300	G	0.856803	hg38-7-5529577	G	2/6	Pro	=	T	Tv	NM_001614.5:c.81C>A	NP_001605.1:p.Pro27=		synonymous_variant	LOW			12.25	CCC	18.86	1473428	CCA	18.79	1467896
ACTB, ACTG1	28	Possible AACs common to ACTB and ACTG1: Gln, Pro, Gly, =, Leu | AACs specific for ACTB: Trp | AACs specific for ACTG1: Ter
ACTB	28	7	5529576	5569207	G	5.36513	hg38-17-81512273	G	2/6	Arg	Trp	A	Ti	NM_001101.5:c.82C>T	NP_001092.1:p.Arg28Trp		missense_variant	MODERATE	deleterious_low_confidence(0.02)	possibly_damaging(0.885)	33	CGG	10.62	829391	TGG	11.66	910905	cBio(1) | Cosmic(1)					Cosmic									2
ACTB	28	7	5529576	5569207	G	5.36513	hg38-17-81512273	G	2/6	Arg	Gly	C	Tv	NM_001101.5:c.82C>G	NP_001092.1:p.Arg28Gly	rs886041270	missense_variant	MODERATE	deleterious_low_confidence(0.02)	benign(0.392)	26.0	CGG	10.62	829391	GGG	15.26	1192278	dbSNP | ClinVar						VCV000279942	279942	264344		Conflicting interpretations of pathogenicity(Last reviewed: Jun 10, 2021)	not provided|ACTB-related BAFopathy|Baraitser-Winter syndrome 1	criteria provided, conflicting interpretations
ACTB	28	7	5529576	5569207	G	5.36513	hg38-17-81512273	G	2/6	Arg	=	T	Tv	NM_001101.5:c.82C>A	NP_001092.1:p.Arg28=		synonymous_variant	LOW			16.23	CGG	10.62	829391	AGG	12.17	951166	Cosmic(1)					Cosmic									1
ACTB	28	7	5529576	5569207	GG				2/6	Arg	Gly	G		NM_001101.5:c.82del	NP_001092.1:p.Arg28GlyfsTer16	rs1260854008	frameshift_variant	HIGH										dbSNP
ACTB	28	7	5529576	5569207	GG				2/6	Arg	Pro	GGG		NM_001101.5:c.81dup	NP_001092.1:p.Arg28ProfsTer66	rs1260854008	frameshift_variant	HIGH										dbSNP
ACTB	28	7	5529576	5569207	GG				2/6	Arg	Trp	AA		NM_001101.5:c.81_82delinsTT	NP_001092.1:p.Arg28Trp		missense_variant	MODERATE										cBio(1) | Cosmic(1)					Cosmic									2
ACTB	28	7	5529575	5569206	C	7.49401	hg38-17-81512272	C	2/6	Arg	Leu	A	Tv	NM_001101.5:c.83G>T	NP_001092.1:p.Arg28Leu		missense_variant	MODERATE	deleterious_low_confidence(0.01)	benign(0.014)	26.1	CGG	10.62	829391	CTG	36.01	2813643
ACTB	28	7	5529575	5569206	C	7.49401	hg38-17-81512272	C	2/6	Arg	Pro	G	Tv	NM_001101.5:c.83G>C	NP_001092.1:p.Arg28Pro		missense_variant	MODERATE	deleterious_low_confidence(0)	benign(0.005)	26.5	CGG	10.62	829391	CCG	6.15	480590
ACTB	28	7	5529575	5569206	C	7.49401	hg38-17-81512272	C	2/6	Arg	Gln	T	Ti	NM_001101.5:c.83G>A	NP_001092.1:p.Arg28Gln		missense_variant	MODERATE	deleterious_low_confidence(0.05)	benign(0.022)	26.3	CGG	10.62	829391	CAG	35.28	2756517	cBio(1) | ClinVar | predACTINg(1)						VCV001328552	1328552	1319217	1	Likely pathogenic(Last reviewed: Jun 10, 2021)	Baraitser-Winter syndrome 1	criteria provided, single submitter	2	1		1	120-B	WES/WGS	de novo	Male	0-10 y
ACTB	28	7	5529575	5569206	CG				2/6	Arg	Gly	C		NM_001101.5:c.82del	NP_001092.1:p.Arg28GlyfsTer16		frameshift_variant	HIGH										cBio(1) | Cosmic(2)					Cosmic									3
ACTB	28	7	5529574	5569205	C	0.575142	hg38-17-81512271	T	2/6	Arg	=	A	Tv	NM_001101.5:c.84G>T	NP_001092.1:p.Arg28=		synonymous_variant	LOW			15.64	CGG	10.62	829391	CGT	4.56	356134
ACTB	28	7	5529574	5569205	C	0.575142	hg38-17-81512271	T	2/6	Arg	=	G	Tv	NM_001101.5:c.84G>C	NP_001092.1:p.Arg28=		synonymous_variant	LOW			15.61	CGG	10.62	829391	CGC	8.71	680327
ACTB	28	7	5529574	5569205	C	0.575142	hg38-17-81512271	T	2/6	Arg	=	T	Ti	NM_001101.5:c.84G>A	NP_001092.1:p.Arg28=	rs1584263352	synonymous_variant	LOW			15.88	CGG	10.62	829391	CGA	6.42	501278	dbSNP
ACTG1	28	17	81512273	79479299	G	5.07665	hg38-7-5529576	G	2/6	Arg	Ter	A	Ti	NM_001614.5:c.82C>T	NP_001605.1:p.Arg28Ter	rs782768875	stop_gained	HIGH			44	CGA	6.42	501278	TGA	0.8	62824	dbSNP | TOPMed(1) | cBio(1) | Cosmic(1)			TopMed		Cosmic									2	1
ACTG1	28	17	81512273	79479299	G	5.07665	hg38-7-5529576	G	2/6	Arg	Gly	C	Tv	NM_001614.5:c.82C>G	NP_001605.1:p.Arg28Gly	rs782768875	missense_variant	MODERATE	deleterious_low_confidence(0.02)	benign(0.058)	23.9	CGA	6.42	501278	GGA	17.19	1343257	dbSNP | PGG(10) | LOVD(1)				PGG											10
ACTG1	28	17	81512273	79479299	G	5.07665	hg38-7-5529576	G	2/6	Arg	=	T	Tv	NM_001614.5:c.82C>A	NP_001605.1:p.Arg28=	rs782768875	synonymous_variant	LOW			12.99	CGA	6.42	501278	AGA	13.4	1046642	dbSNP
ACTG1	28	17	81512272	79479298	C	7.40483	hg38-7-5529575	C	2/6	Arg	Leu	A	Tv	NM_001614.5:c.83G>T	NP_001605.1:p.Arg28Leu		missense_variant	MODERATE	deleterious_low_confidence(0.01)	benign(0)	25.3	CGA	6.42	501278	CTA	7.48	584767	cBio(1) | Cosmic(1) | LOVD(1) | predACTINg(1)					Cosmic								1	2		1	9-G	WES/WGS	De novo	Male	0-10 y
ACTG1	28	17	81512272	79479298	C	7.40483	hg38-7-5529575	C	2/6	Arg	Pro	G	Tv	NM_001614.5:c.83G>C	NP_001605.1:p.Arg28Pro		missense_variant	MODERATE	deleterious_low_confidence(0)	benign(0)	25.3	CGA	6.42	501278	CCA	18.79	1467896
ACTG1	28	17	81512272	79479298	C	7.40483	hg38-7-5529575	C	2/6	Arg	Gln	T	Ti	NM_001614.5:c.83G>A	NP_001605.1:p.Arg28Gln		missense_variant	MODERATE	deleterious_low_confidence(0.05)	benign(0)	25.0	CGA	6.42	501278	CAA	14.17	1106752
ACTG1	28	17	81512271	79479297	T	-0.598315	hg38-7-5529574	C	2/6	Arg	=	A	Tv	NM_001614.5:c.84A>T	NP_001605.1:p.Arg28=		synonymous_variant	LOW			11.73	CGA	6.42	501278	CGT	4.56	356134
ACTG1	28	17	81512271	79479297	T	-0.598315	hg38-7-5529574	C	2/6	Arg	=	C	Ti	NM_001614.5:c.84A>G	NP_001605.1:p.Arg28=	rs1598551330	synonymous_variant	LOW			12.19	CGA	6.42	501278	CGG	10.62	829391	dbSNP
ACTG1	28	17	81512271	79479297	T	-0.598315	hg38-7-5529574	C	2/6	Arg	=	G	Tv	NM_001614.5:c.84A>C	NP_001605.1:p.Arg28=		synonymous_variant	LOW			11.79	CGA	6.42	501278	CGC	8.71	680327
ACTB, ACTG1	29	Possible AACs common to ACTB and ACTG1: Val, Ser, Gly, Pro, =, Thr, Asp
ACTB	29	7	5529573	5569204	C	5.76429	hg38-17-81512270	C	2/6	Ala	Ser	A	Tv	NM_001101.5:c.85G>T	NP_001092.1:p.Ala29Ser		missense_variant	MODERATE	tolerated_low_confidence(0.15)	benign(0.353)	23.7	GCC	25.64	2003500	TCC	17.29	1350473
ACTB	29	7	5529573	5569204	C	5.76429	hg38-17-81512270	C	2/6	Ala	Pro	G	Tv	NM_001101.5:c.85G>C	NP_001092.1:p.Ala29Pro		missense_variant	MODERATE	deleterious_low_confidence(0)	probably_damaging(0.966)	32	GCC	25.64	2003500	CCC	18.86	1473428
ACTB	29	7	5529573	5569204	C	5.76429	hg38-17-81512270	C	2/6	Ala	Thr	T	Ti	NM_001101.5:c.85G>A	NP_001092.1:p.Ala29Thr		missense_variant	MODERATE	tolerated_low_confidence(0.06)	possibly_damaging(0.879)	26.4	GCC	25.64	2003500	ACC	17.77	1388473
ACTB	29	7	5529572	5569203	G	9.48983	hg38-17-81512269	G	2/6	Ala	Val	A	Ti	NM_001101.5:c.86C>T	NP_001092.1:p.Ala29Val		missense_variant	MODERATE	tolerated_low_confidence(0.08)	possibly_damaging(0.893)	29.2	GCC	25.64	2003500	GTC	13.44	1050009	cBio(2)														2
ACTB	29	7	5529572	5569203	G	9.48983	hg38-17-81512269	G	2/6	Ala	Gly	C	Tv	NM_001101.5:c.86C>G	NP_001092.1:p.Ala29Gly		missense_variant	MODERATE	deleterious_low_confidence(0.01)	benign(0.012)	26.7	GCC	25.64	2003500	GGC	19.73	1541147
ACTB	29	7	5529572	5569203	G	9.48983	hg38-17-81512269	G	2/6	Ala	Asp	T	Tv	NM_001101.5:c.86C>A	NP_001092.1:p.Ala29Asp		missense_variant	MODERATE	deleterious_low_confidence(0)	probably_damaging(0.936)	32	GCC	25.64	2003500	GAC	24.25	1894516
ACTB	29	7	5529571	5569202	G	0.175976	hg38-17-81512268	G	2/6	Ala	=	A	Ti	NM_001101.5:c.87C>T	NP_001092.1:p.Ala29=	rs1191498404	synonymous_variant	LOW			15.62	GCC	25.64	2003500	GCT	18.89	1475932	dbSNP | gnADv2-nonTopMed(1) | PGG(1)	gnAD2			PGG											2
ACTB	29	7	5529571	5569202	G	0.175976	hg38-17-81512268	G	2/6	Ala	=	C	Tv	NM_001101.5:c.87C>G	NP_001092.1:p.Ala29=		synonymous_variant	LOW			15.44	GCC	25.64	2003500	GCG	5.94	464292	TOPMed(1)			TopMed												1
ACTB	29	7	5529571	5569202	G	0.175976	hg38-17-81512268	G	2/6	Ala	=	T	Tv	NM_001101.5:c.87C>A	NP_001092.1:p.Ala29=		synonymous_variant	LOW			15.37	GCC	25.64	2003500	GCA	17.09	1335414
ACTG1	29	17	81512270	79479296	C	7.40483	hg38-7-5529573	C	2/6	Ala	Ser	A	Tv	NM_001614.5:c.85G>T	NP_001605.1:p.Ala29Ser	rs782108009	missense_variant	MODERATE	tolerated_low_confidence(0.15)	probably_damaging(0.993)	24.7	GCC	25.64	2003500	TCC	17.29	1350473	dbSNP | gnADv2-nonTopMed(1)	gnAD2														1
ACTG1	29	17	81512270	79479296	C	7.40483	hg38-7-5529573	C	2/6	Ala	Pro	G	Tv	NM_001614.5:c.85G>C	NP_001605.1:p.Ala29Pro	rs782108009	missense_variant	MODERATE	deleterious_low_confidence(0)	probably_damaging(0.998)	29.7	GCC	25.64	2003500	CCC	18.86	1473428	dbSNP | gnADv2-nonTopMed(1) | PGG(1)	gnAD2			PGG											2
ACTG1	29	17	81512270	79479296	C	7.40483	hg38-7-5529573	C	2/6	Ala	Thr	T	Ti	NM_001614.5:c.85G>A	NP_001605.1:p.Ala29Thr		missense_variant	MODERATE	tolerated_low_confidence(0.06)	probably_damaging(0.994)	25.7	GCC	25.64	2003500	ACC	17.77	1388473
ACTG1	29	17	81512269	79479295	G	9.29649	hg38-7-5529572	G	2/6	Ala	Val	A	Ti	NM_001614.5:c.86C>T	NP_001605.1:p.Ala29Val	rs375159565	missense_variant	MODERATE	tolerated_low_confidence(0.08)	probably_damaging(0.988)	26.8	GCC	25.64	2003500	GTC	13.44	1050009	dbSNP | gnADv3-nonTopMed(1) | gnADv2-nonTopMed(3) | PGG(6)	gnAD2	gnAD3		PGG											10
ACTG1	29	17	81512269	79479295	G	9.29649	hg38-7-5529572	G	2/6	Ala	Gly	C	Tv	NM_001614.5:c.86C>G	NP_001605.1:p.Ala29Gly		missense_variant	MODERATE	deleterious_low_confidence(0.01)	probably_damaging(0.98)	31	GCC	25.64	2003500	GGC	19.73	1541147
ACTG1	29	17	81512269	79479295	G	9.29649	hg38-7-5529572	G	2/6	Ala	Asp	T	Tv	NM_001614.5:c.86C>A	NP_001605.1:p.Ala29Asp		missense_variant	MODERATE	deleterious_low_confidence(0)	probably_damaging(0.998)	31	GCC	25.64	2003500	GAC	24.25	1894516
ACTG1	29	17	81512268	79479294	G	-0.0162677	hg38-7-5529571	G	2/6	Ala	=	A	Ti	NM_001614.5:c.87C>T	NP_001605.1:p.Ala29=	rs11549232	synonymous_variant	LOW			13.78	GCC	25.64	2003500	GCT	18.89	1475932	dbSNP | gnADv3-nonTopMed(1) | gnADv2-nonTopMed(13) | TOPMed(4) | PGG(1)	gnAD2	gnAD3	TopMed	PGG											19
ACTG1	29	17	81512268	79479294	G	-0.0162677	hg38-7-5529571	G	2/6	Ala	=	C	Tv	NM_001614.5:c.87C>G	NP_001605.1:p.Ala29=	rs11549232	synonymous_variant	LOW			13.34	GCC	25.64	2003500	GCG	5.94	464292	dbSNP | gnADv2-nonTopMed(1)	gnAD2														1
ACTG1	29	17	81512268	79479294	G	-0.0162677	hg38-7-5529571	G	2/6	Ala	=	T	Tv	NM_001614.5:c.87C>A	NP_001605.1:p.Ala29=	rs11549232	synonymous_variant	LOW			13.46	GCC	25.64	2003500	GCA	17.09	1335414	dbSNP | TOPMed(2) | PGG(1)			TopMed	PGG											3
ACTB, ACTG1	30	Possible AACs common to ACTB and ACTG1: Gly, Ala, Leu, = | AACs specific for ACTB: Ile, Phe, Asp | AACs specific for ACTG1: Glu, Met
ACTB	30	7	5529570	5569201	C	5.76429	hg38-17-81512267	C	2/6	Val	Phe	A	Tv	NM_001101.5:c.88G>T	NP_001092.1:p.Val30Phe		missense_variant	MODERATE	deleterious_low_confidence(0)	probably_damaging(1)	31	GTC	13.44	1050009	TTC	17.51	1367806
ACTB	30	7	5529570	5569201	C	5.76429	hg38-17-81512267	C	2/6	Val	Leu	G	Tv	NM_001101.5:c.88G>C	NP_001092.1:p.Val30Leu		missense_variant	MODERATE	deleterious_low_confidence(0.01)	probably_damaging(0.995)	31	GTC	13.44	1050009	CTC	17.81	1391429
ACTB	30	7	5529570	5569201	C	5.76429	hg38-17-81512267	C	2/6	Val	Ile	T	Ti	NM_001101.5:c.88G>A	NP_001092.1:p.Val30Ile		missense_variant	MODERATE	tolerated_low_confidence(0.07)	probably_damaging(0.992)	25.6	GTC	13.44	1050009	ATC	18.68	1459807
ACTB	30	7	5529569	5569200	A	8.95761	hg38-17-81512266	A	2/6	Val	Gly	C	Tv	NM_001101.5:c.89T>G	NP_001092.1:p.Val30Gly		missense_variant	MODERATE	deleterious_low_confidence(0)	probably_damaging(1)	32	GTC	13.44	1050009	GGC	19.73	1541147
ACTB	30	7	5529569	5569200	A	8.95761	hg38-17-81512266	A	2/6	Val	Ala	G	Ti	NM_001101.5:c.89T>C	NP_001092.1:p.Val30Ala		missense_variant	MODERATE	deleterious_low_confidence(0.01)	probably_damaging(0.999)	32	GTC	13.44	1050009	GCC	25.64	2003500
ACTB	30	7	5529569	5569200	A	8.95761	hg38-17-81512266	A	2/6	Val	Asp	T	Tv	NM_001101.5:c.89T>A	NP_001092.1:p.Val30Asp		missense_variant	MODERATE	deleterious_low_confidence(0)	probably_damaging(1)	33	GTC	13.44	1050009	GAC	24.25	1894516
ACTB	30	7	5529568	5569199	G	0.708197	hg38-17-81512265	C	2/6	Val	=	A	Ti	NM_001101.5:c.90C>T	NP_001092.1:p.Val30=	rs778720935	synonymous_variant	LOW			15.68	GTC	13.44	1050009	GTT	11.8	922234	dbSNP | gnADv2-nonTopMed(2) | TOPMed(1) | PGG(2)	gnAD2		TopMed	PGG											5
ACTB	30	7	5529568	5569199	G	0.708197	hg38-17-81512265	C	2/6	Val	=	C	Tv	NM_001101.5:c.90C>G	NP_001092.1:p.Val30=		synonymous_variant	LOW			15.43	GTC	13.44	1050009	GTG	25.75	2011761
ACTB	30	7	5529568	5569199	G	0.708197	hg38-17-81512265	C	2/6	Val	=	T	Tv	NM_001101.5:c.90C>A	NP_001092.1:p.Val30=		synonymous_variant	LOW			15.31	GTC	13.44	1050009	GTA	7.71	602084
ACTG1	30	17	81512267	79479293	C	7.40483	hg38-7-5529570	C	2/6	Val	Leu	A	Tv	NM_001614.5:c.88G>T	NP_001605.1:p.Val30Leu		missense_variant	MODERATE	deleterious_low_confidence(0.01)	possibly_damaging(0.847)	27.7	GTG	25.75	2011761	TTG	13.47	1052279	Cosmic(1) | predACTINg(1)					Cosmic								1	1		1	178-G	Gene panel	De novo	Female	0-10 y
ACTG1	30	17	81512267	79479293	C	7.40483	hg38-7-5529570	C	2/6	Val	Leu	G	Tv	NM_001614.5:c.88G>C	NP_001605.1:p.Val30Leu		missense_variant	MODERATE	deleterious_low_confidence(0.01)	possibly_damaging(0.847)	28.0	GTG	25.75	2011761	CTG	36.01	2813643
ACTG1	30	17	81512267	79479293	C	7.40483	hg38-7-5529570	C	2/6	Val	Met	T	Ti	NM_001614.5:c.88G>A	NP_001605.1:p.Val30Met		missense_variant	MODERATE	deleterious_low_confidence(0.03)	probably_damaging(0.988)	29.0	GTG	25.75	2011761	ATG	21.48	1677888
ACTG1	30	17	81512266	79479292	A	8.71444	hg38-7-5529569	A	2/6	Val	Gly	C	Tv	NM_001614.5:c.89T>G	NP_001605.1:p.Val30Gly		missense_variant	MODERATE	deleterious_low_confidence(0)	probably_damaging(0.986)	32	GTG	25.75	2011761	GGG	15.26	1192278
ACTG1	30	17	81512266	79479292	A	8.71444	hg38-7-5529569	A	2/6	Val	Ala	G	Ti	NM_001614.5:c.89T>C	NP_001605.1:p.Val30Ala		missense_variant	MODERATE	deleterious_low_confidence(0.01)	probably_damaging(0.97)	31	GTG	25.75	2011761	GCG	5.94	464292
ACTG1	30	17	81512266	79479292	A	8.71444	hg38-7-5529569	A	2/6	Val	Glu	T	Tv	NM_001614.5:c.89T>A	NP_001605.1:p.Val30Glu		missense_variant	MODERATE	deleterious_low_confidence(0)	probably_damaging(0.981)	32	GTG	25.75	2011761	GAG	39.4	3078049
ACTG1	30	17	81512265	79479291	C	-0.0162677	hg38-7-5529568	G	2/6	Val	=	A	Tv	NM_001614.5:c.90G>T	NP_001605.1:p.Val30=		synonymous_variant	LOW			12.26	GTG	25.75	2011761	GTT	11.8	922234
ACTG1	30	17	81512265	79479291	C	-0.0162677	hg38-7-5529568	G	2/6	Val	=	G	Tv	NM_001614.5:c.90G>C	NP_001605.1:p.Val30=		synonymous_variant	LOW			12.45	GTG	25.75	2011761	GTC	13.44	1050009
ACTG1	30	17	81512265	79479291	C	-0.0162677	hg38-7-5529568	G	2/6	Val	=	T	Ti	NM_001614.5:c.90G>A	NP_001605.1:p.Val30=	rs782399347	synonymous_variant	LOW			12.89	GTG	25.75	2011761	GTA	7.71	602084	dbSNP | TOPMed(1)			TopMed												1
ACTB, ACTG1	31	Possible AACs common to ACTB and ACTG1: Val, Ser, Ile, Cys, Tyr, Leu, =
ACTB	31	7	5529567	5569198	A	8.95761	hg38-17-81512264	A	2/6	Phe	Val	C	Tv	NM_001101.5:c.91T>G	NP_001092.1:p.Phe31Val		missense_variant	MODERATE	deleterious_low_confidence(0)	possibly_damaging(0.891)	32	TTC	17.51	1367806	GTC	13.44	1050009
ACTB	31	7	5529567	5569198	A	8.95761	hg38-17-81512264	A	2/6	Phe	Leu	G	Ti	NM_001101.5:c.91T>C	NP_001092.1:p.Phe31Leu		missense_variant	MODERATE	deleterious_low_confidence(0)	benign(0.115)	27.7	TTC	17.51	1367806	CTC	17.81	1391429
ACTB	31	7	5529567	5569198	A	8.95761	hg38-17-81512264	A	2/6	Phe	Ile	T	Tv	NM_001101.5:c.91T>A	NP_001092.1:p.Phe31Ile		missense_variant	MODERATE	deleterious_low_confidence(0.02)	possibly_damaging(0.684)	32	TTC	17.51	1367806	ATC	18.68	1459807
ACTB	31	7	5529566	5569197	A	7.09484	hg38-17-81512263	A	2/6	Phe	Cys	C	Tv	NM_001101.5:c.92T>G	NP_001092.1:p.Phe31Cys		missense_variant	MODERATE	deleterious_low_confidence(0)	probably_damaging(0.991)	33	TTC	17.51	1367806	TGC	10.83	846046
ACTB	31	7	5529566	5569197	A	7.09484	hg38-17-81512263	A	2/6	Phe	Ser	G	Ti	NM_001101.5:c.92T>C	NP_001092.1:p.Phe31Ser		missense_variant	MODERATE	deleterious_low_confidence(0)	probably_damaging(0.963)	33	TTC	17.51	1367806	TCC	17.29	1350473
ACTB	31	7	5529566	5569197	A	7.09484	hg38-17-81512263	A	2/6	Phe	Tyr	T	Tv	NM_001101.5:c.92T>A	NP_001092.1:p.Phe31Tyr	rs754708628	missense_variant	MODERATE	deleterious_low_confidence(0.01)	benign(0.115)	26.3	TTC	17.51	1367806	TAC	13.47	1052006	dbSNP | gnADv2-nonTopMed(1) | PGG(1)	gnAD2			PGG											2
ACTB	31	7	5529565	5569196	G	2.1718	hg38-17-81512262	A	2/6	Phe	=	A	Ti	NM_001101.5:c.93C>T	NP_001092.1:p.Phe31=	rs748892906	synonymous_variant	LOW			16.53	TTC	17.51	1367806	TTT	17.22	1345484	dbSNP | gnADv3-nonTopMed(6) | gnADv2-nonTopMed(7) | TOPMed(20) | PGG(8) | ClinVar | LOVD(1)	gnAD2	gnAD3	TopMed	PGG		VCV000390871	390871	369490		Likely benign(Last reviewed: Jun 10, 2020)	Baraitser-Winter syndrome 1|not provided	criteria provided, multiple submitters, no conflicts			41
ACTB	31	7	5529565	5569196	G	2.1718	hg38-17-81512262	A	2/6	Phe	Leu	C	Tv	NM_001101.5:c.93C>G	NP_001092.1:p.Phe31Leu		missense_variant	MODERATE	deleterious_low_confidence(0)	benign(0.115)	25.2	TTC	17.51	1367806	TTG	13.47	1052279
ACTB	31	7	5529565	5569196	G	2.1718	hg38-17-81512262	A	2/6	Phe	Leu	T	Tv	NM_001101.5:c.93C>A	NP_001092.1:p.Phe31Leu		missense_variant	MODERATE	deleterious_low_confidence(0)	benign(0.115)	25.2	TTC	17.51	1367806	TTA	8.82	689145	DECIPHER(1)
ACTG1	31	17	81512264	79479290	A	8.71444	hg38-7-5529567	A	2/6	Phe	Val	C	Tv	NM_001614.5:c.91T>G	NP_001605.1:p.Phe31Val		missense_variant	MODERATE	deleterious_low_confidence(0)	probably_damaging(0.993)	32	TTT	17.22	1345484	GTT	11.8	922234
ACTG1	31	17	81512264	79479290	A	8.71444	hg38-7-5529567	A	2/6	Phe	Leu	G	Ti	NM_001614.5:c.91T>C	NP_001605.1:p.Phe31Leu	rs202102245	missense_variant	MODERATE	deleterious_low_confidence(0)	probably_damaging(0.978)	32	TTT	17.22	1345484	CTT	14.17	1106851	dbSNP | gnADv3-nonTopMed(1) | gnADv2-nonTopMed(1) | PGG(2)	gnAD2	gnAD3		PGG											4
ACTG1	31	17	81512264	79479290	A	8.71444	hg38-7-5529567	A	2/6	Phe	Ile	T	Tv	NM_001614.5:c.91T>A	NP_001605.1:p.Phe31Ile		missense_variant	MODERATE	deleterious_low_confidence(0.02)	probably_damaging(0.985)	32	TTT	17.22	1345484	ATT	16.58	1295762
ACTG1	31	17	81512263	79479289	A	8.71444	hg38-7-5529566	A	2/6	Phe	Cys	C	Tv	NM_001614.5:c.92T>G	NP_001605.1:p.Phe31Cys		missense_variant	MODERATE	deleterious_low_confidence(0)	probably_damaging(0.999)	32	TTT	17.22	1345484	TGT	10.47	818211
ACTG1	31	17	81512263	79479289	A	8.71444	hg38-7-5529566	A	2/6	Phe	Ser	G	Ti	NM_001614.5:c.92T>C	NP_001605.1:p.Phe31Ser	rs1555667217	missense_variant	MODERATE	deleterious_low_confidence(0)	probably_damaging(0.995)	32	TTT	17.22	1345484	TCT	16.96	1325110	dbSNP | gnADv2-nonTopMed(1) | PGG(1)	gnAD2			PGG											2
ACTG1	31	17	81512263	79479289	A	8.71444	hg38-7-5529566	A	2/6	Phe	Tyr	T	Tv	NM_001614.5:c.92T>A	NP_001605.1:p.Phe31Tyr		missense_variant	MODERATE	deleterious_low_confidence(0.01)	probably_damaging(0.978)	31	TTT	17.22	1345484	TAT	12.15	949353
ACTG1	31	17	81512262	79479288	A	2.0209	hg38-7-5529565	G	2/6	Phe	Leu	C	Tv	NM_001614.5:c.93T>G	NP_001605.1:p.Phe31Leu		missense_variant	MODERATE	deleterious_low_confidence(0)	probably_damaging(0.978)	26.4	TTT	17.22	1345484	TTG	13.47	1052279
ACTG1	31	17	81512262	79479288	A	2.0209	hg38-7-5529565	G	2/6	Phe	=	G	Ti	NM_001614.5:c.93T>C	NP_001605.1:p.Phe31=	rs1568063103	synonymous_variant	LOW			14.83	TTT	17.22	1345484	TTC	17.51	1367806	dbSNP | gnADv2-nonTopMed(1) | PGG(1)	gnAD2			PGG											2
ACTG1	31	17	81512262	79479288	A	2.0209	hg38-7-5529565	G	2/6	Phe	Leu	T	Tv	NM_001614.5:c.93T>A	NP_001605.1:p.Phe31Leu		missense_variant	MODERATE	deleterious_low_confidence(0)	probably_damaging(0.978)	26.3	TTT	17.22	1345484	TTA	8.82	689145
ACTB, ACTG1	32	Possible AACs common to ACTB and ACTG1: Ser, His, Ala, Arg, Leu, =, Thr
ACTB	32	7	5529564	5569195	G	9.48983	hg38-17-81512261	G	2/6	Pro	Ser	A	Ti	NM_001101.5:c.94C>T	NP_001092.1:p.Pro32Ser	rs779839358	missense_variant	MODERATE	deleterious_low_confidence(0.03)	probably_damaging(0.999)	32	CCC	18.86	1473428	TCC	17.29	1350473	dbSNP | gnADv3-nonTopMed(1) | PGG(1) | ClinVar | LOVD(1)		gnAD3		PGG		VCV001309667	1309667	1299042		Uncertain significance(Last reviewed: Oct 23, 2019)	not provided	criteria provided, single submitter			2
ACTB	32	7	5529564	5569195	G	9.48983	hg38-17-81512261	G	2/6	Pro	Ala	C	Tv	NM_001101.5:c.94C>G	NP_001092.1:p.Pro32Ala		missense_variant	MODERATE	deleterious_low_confidence(0.01)	probably_damaging(0.998)	29.9	CCC	18.86	1473428	GCC	25.64	2003500
ACTB	32	7	5529564	5569195	G	9.48983	hg38-17-81512261	G	2/6	Pro	Thr	T	Tv	NM_001101.5:c.94C>A	NP_001092.1:p.Pro32Thr		missense_variant	MODERATE	deleterious_low_confidence(0)	probably_damaging(0.999)	32	CCC	18.86	1473428	ACC	17.77	1388473
ACTB	32	7	5529563	5569194	G	9.48983	hg38-17-81512260	G	2/6	Pro	Leu	A	Ti	NM_001101.5:c.95C>T	NP_001092.1:p.Pro32Leu		missense_variant	MODERATE	deleterious_low_confidence(0)	probably_damaging(1)	32	CCC	18.86	1473428	CTC	17.81	1391429
ACTB	32	7	5529563	5569194	G	9.48983	hg38-17-81512260	G	2/6	Pro	Arg	C	Tv	NM_001101.5:c.95C>G	NP_001092.1:p.Pro32Arg		missense_variant	MODERATE	deleterious_low_confidence(0)	probably_damaging(1)	32	CCC	18.86	1473428	CGC	8.71	680327
ACTB	32	7	5529563	5569194	G	9.48983	hg38-17-81512260	G	2/6	Pro	His	T	Tv	NM_001101.5:c.95C>A	NP_001092.1:p.Pro32His		missense_variant	MODERATE	deleterious_low_confidence(0.01)	probably_damaging(1)	32	CCC	18.86	1473428	CAC	14.62	1142446
ACTB	32	7	5529562	5569193	G	-2.08596	hg38-17-81512259	A	2/6	Pro	=	A	Ti	NM_001101.5:c.96C>T	NP_001092.1:p.Pro32=	rs755754152	synonymous_variant	LOW			9878	CCC	18.86	1473428	CCT	19.15	1496300	dbSNP | gnADv3-nonTopMed(1) | gnADv2-nonTopMed(37) | TOPMed(14) | PGG(39) | ClinVar	gnAD2	gnAD3	TopMed	PGG		VCV000502223	502223	493647		Likely benign(Last reviewed: Jun 14, 2017)	not specified	criteria provided, single submitter			91
ACTB	32	7	5529562	5569193	G	-2.08596	hg38-17-81512259	A	2/6	Pro	=	C	Tv	NM_001101.5:c.96C>G	NP_001092.1:p.Pro32=		synonymous_variant	LOW			9503	CCC	18.86	1473428	CCG	6.15	480590
ACTB	32	7	5529562	5569193	G	-2.08596	hg38-17-81512259	A	2/6	Pro	=	T	Tv	NM_001101.5:c.96C>A	NP_001092.1:p.Pro32=	rs755754152	synonymous_variant	LOW			9381	CCC	18.86	1473428	CCA	18.79	1467896	dbSNP
ACTG1	32	17	81512261	79479287	G	9.29649	hg38-7-5529564	G	2/6	Pro	Ser	A	Ti	NM_001614.5:c.94C>T	NP_001605.1:p.Pro32Ser	rs1598551290	missense_variant	MODERATE	deleterious_low_confidence(0.03)	probably_damaging(0.987)	29.6	CCT	19.15	1496300	TCT	16.96	1325110	dbSNP | cBio(4) | Cosmic(2) | ClinVar | LOVD(1) | predACTINg(2)					Cosmic	VCV000807364	807364	798726	2	Pathogenic/Likely pathogenic(Last reviewed: Aug 27, 2021)	not provided|Deafness, autosomal dominant 20	criteria provided, multiple submitters, no conflicts	4	6		2	10-G | 11-G	WES/WGS | WES/WGS	Not known | pat (affected)	Male | Male	30+ y | 0-10 y
ACTG1	32	17	81512261	79479287	G	9.29649	hg38-7-5529564	G	2/6	Pro	Ala	C	Tv	NM_001614.5:c.94C>G	NP_001605.1:p.Pro32Ala		missense_variant	MODERATE	deleterious_low_confidence(0.01)	probably_damaging(0.951)	28.2	CCT	19.15	1496300	GCT	18.89	1475932	cBio(1)														1
ACTG1	32	17	81512261	79479287	G	9.29649	hg38-7-5529564	G	2/6	Pro	Thr	T	Tv	NM_001614.5:c.94C>A	NP_001605.1:p.Pro32Thr		missense_variant	MODERATE	deleterious_low_confidence(0)	probably_damaging(0.992)	29.3	CCT	19.15	1496300	ACT	14.3	1117630
ACTG1	32	17	81512261	79479287	G				2/6	Pro	Ser	GA		NM_001614.5:c.93dup	NP_001605.1:p.Pro32SerfsTer41		frameshift_variant	HIGH										cBio(1)														1
ACTG1	32	17	81512260	79479286	G	9.29649	hg38-7-5529563	G	2/6	Pro	Leu	A	Ti	NM_001614.5:c.95C>T	NP_001605.1:p.Pro32Leu	rs11549231	missense_variant	MODERATE	deleterious_low_confidence(0)	probably_damaging(0.997)	32	CCT	19.15	1496300	CTT	14.17	1106851	dbSNP | cBio(1) | Cosmic(2) | ClinVar					Cosmic	VCV000432553	432553	426261		Uncertain significance(Last reviewed: Jun 5, 2017)	not provided	criteria provided, single submitter		3
ACTG1	32	17	81512260	79479286	G	9.29649	hg38-7-5529563	G	2/6	Pro	Arg	C	Tv	NM_001614.5:c.95C>G	NP_001605.1:p.Pro32Arg		missense_variant	MODERATE	deleterious_low_confidence(0)	probably_damaging(0.998)	31	CCT	19.15	1496300	CGT	4.56	356134
ACTG1	32	17	81512260	79479286	G	9.29649	hg38-7-5529563	G	2/6	Pro	His	T	Tv	NM_001614.5:c.95C>A	NP_001605.1:p.Pro32His	rs11549231	missense_variant	MODERATE	deleterious_low_confidence(0.01)	probably_damaging(0.997)	32	CCT	19.15	1496300	CAT	11.9	929989	dbSNP | cBio(1)														1
ACTG1	32	17	81512259	79479285	A	-0.889339	hg38-7-5529562	G	2/6	Pro	=	C	Tv	NM_001614.5:c.96T>G	NP_001605.1:p.Pro32=		synonymous_variant	LOW			10.26	CCT	19.15	1496300	CCG	6.15	480590
ACTG1	32	17	81512259	79479285	A	-0.889339	hg38-7-5529562	G	2/6	Pro	=	G	Ti	NM_001614.5:c.96T>C	NP_001605.1:p.Pro32=		synonymous_variant	LOW			10.85	CCT	19.15	1496300	CCC	18.86	1473428
ACTG1	32	17	81512259	79479285	A	-0.889339	hg38-7-5529562	G	2/6	Pro	=	T	Tv	NM_001614.5:c.96T>A	NP_001605.1:p.Pro32=	rs199955399	synonymous_variant	LOW			10.12	CCT	19.15	1496300	CCA	18.79	1467896	dbSNP | gnADv3-nonTopMed(1) | gnADv2-nonTopMed(1) | PGG(2)	gnAD2	gnAD3		PGG											4
ACTB, ACTG1	33	Possible AACs common to ACTB and ACTG1: Ala, Pro, Phe, Cys, Tyr, =, Thr
ACTB	33	7	5529561	5569192	A	7.09484	hg38-17-81512258	A	2/6	Ser	Ala	C	Tv	NM_001101.5:c.97T>G	NP_001092.1:p.Ser33Ala		missense_variant	MODERATE	tolerated_low_confidence(0.11)	possibly_damaging(0.484)	25.8	TCC	17.29	1350473	GCC	25.64	2003500
ACTB	33	7	5529561	5569192	A	7.09484	hg38-17-81512258	A	2/6	Ser	Pro	G	Ti	NM_001101.5:c.97T>C	NP_001092.1:p.Ser33Pro		missense_variant	MODERATE	deleterious_low_confidence(0)	probably_damaging(0.952)	33	TCC	17.29	1350473	CCC	18.86	1473428
ACTB	33	7	5529561	5569192	A	7.09484	hg38-17-81512258	A	2/6	Ser	Thr	T	Tv	NM_001101.5:c.97T>A	NP_001092.1:p.Ser33Thr		missense_variant	MODERATE	deleterious_low_confidence(0.04)	possibly_damaging(0.484)	28.4	TCC	17.29	1350473	ACC	17.77	1388473
ACTB	33	7	5529560	5569191	G	9.48983	hg38-17-81512257	G	2/6	Ser	Phe	A	Ti	NM_001101.5:c.98C>T	NP_001092.1:p.Ser33Phe		missense_variant	MODERATE	deleterious_low_confidence(0)	probably_damaging(0.926)	33	TCC	17.29	1350473	TTC	17.51	1367806	cBio(1)														1
ACTB	33	7	5529560	5569191	G	9.48983	hg38-17-81512257	G	2/6	Ser	Cys	C	Tv	NM_001101.5:c.98C>G	NP_001092.1:p.Ser33Cys		missense_variant	MODERATE	deleterious_low_confidence(0.01)	probably_damaging(0.964)	32	TCC	17.29	1350473	TGC	10.83	846046	Cosmic(1)					Cosmic									1
ACTB	33	7	5529560	5569191	G	9.48983	hg38-17-81512257	G	2/6	Ser	Tyr	T	Tv	NM_001101.5:c.98C>A	NP_001092.1:p.Ser33Tyr		missense_variant	MODERATE	deleterious_low_confidence(0)	probably_damaging(0.978)	32	TCC	17.29	1350473	TAC	13.47	1052006
ACTB	33	7	5529559	5569190	G	5.36513	hg38-17-81512256	G	2/6	Ser	=	A	Ti	NM_001101.5:c.99C>T	NP_001092.1:p.Ser33=	rs749919451	synonymous_variant	LOW			16.37	TCC	17.29	1350473	TCT	16.96	1325110	dbSNP | gnADv2-nonTopMed(1) | PGG(1) | Cosmic(2) | ClinVar	gnAD2			PGG	Cosmic	VCV000516208	516208	502400		Likely benign(Last reviewed: Aug 16, 2017)	not specified	criteria provided, single submitter		2	2
ACTB	33	7	5529559	5569190	G	5.36513	hg38-17-81512256	G	2/6	Ser	=	C	Tv	NM_001101.5:c.99C>G	NP_001092.1:p.Ser33=		synonymous_variant	LOW			15.66	TCC	17.29	1350473	TCG	4.05	316763
ACTB	33	7	5529559	5569190	G	5.36513	hg38-17-81512256	G	2/6	Ser	=	T	Tv	NM_001101.5:c.99C>A	NP_001092.1:p.Ser33=		synonymous_variant	LOW			15.80	TCC	17.29	1350473	TCA	14.19	1108355
ACTG1	33	17	81512258	79479284	A	8.71444	hg38-7-5529561	A	2/6	Ser	Ala	C	Tv	NM_001614.5:c.97T>G	NP_001605.1:p.Ser33Ala		missense_variant	MODERATE	tolerated_low_confidence(0.11)	probably_damaging(0.912)	25.8	TCC	17.29	1350473	GCC	25.64	2003500
ACTG1	33	17	81512258	79479284	A	8.71444	hg38-7-5529561	A	2/6	Ser	Pro	G	Ti	NM_001614.5:c.97T>C	NP_001605.1:p.Ser33Pro		missense_variant	MODERATE	deleterious_low_confidence(0)	probably_damaging(0.982)	32	TCC	17.29	1350473	CCC	18.86	1473428	predACTINg(1)													1			1	180-G	WES/WGS	De novo	Male	0-10 y
ACTG1	33	17	81512258	79479284	A	8.71444	hg38-7-5529561	A	2/6	Ser	Thr	T	Tv	NM_001614.5:c.97T>A	NP_001605.1:p.Ser33Thr		missense_variant	MODERATE	deleterious_low_confidence(0.05)	possibly_damaging(0.895)	28.4	TCC	17.29	1350473	ACC	17.77	1388473
ACTG1	33	17	81512257	79479283	G	9.29649	hg38-7-5529560	G	2/6	Ser	Phe	A	Ti	NM_001614.5:c.98C>T	NP_001605.1:p.Ser33Phe		missense_variant	MODERATE	deleterious_low_confidence(0)	probably_damaging(0.997)	32	TCC	17.29	1350473	TTC	17.51	1367806	cBio(1) | Cosmic(1)					Cosmic									2
ACTG1	33	17	81512257	79479283	G	9.29649	hg38-7-5529560	G	2/6	Ser	Cys	C	Tv	NM_001614.5:c.98C>G	NP_001605.1:p.Ser33Cys		missense_variant	MODERATE	deleterious_low_confidence(0.01)	probably_damaging(0.994)	32	TCC	17.29	1350473	TGC	10.83	846046	LOVD(1)
ACTG1	33	17	81512257	79479283	G	9.29649	hg38-7-5529560	G	2/6	Ser	Tyr	T	Tv	NM_001614.5:c.98C>A	NP_001605.1:p.Ser33Tyr		missense_variant	MODERATE	deleterious_low_confidence(0)	probably_damaging(0.997)	32	TCC	17.29	1350473	TAC	13.47	1052006
ACTG1	33	17	81512256	79479282	G	3.03948	hg38-7-5529559	G	2/6	Ser	=	A	Ti	NM_001614.5:c.99C>T	NP_001605.1:p.Ser33=	rs11549238	synonymous_variant	LOW			13.99	TCC	17.29	1350473	TCT	16.96	1325110	dbSNP | gnADv2-nonTopMed(4) | TOPMed(2) | PGG(6)	gnAD2		TopMed	PGG											12
ACTG1	33	17	81512256	79479282	G	3.03948	hg38-7-5529559	G	2/6	Ser	=	C	Tv	NM_001614.5:c.99C>G	NP_001605.1:p.Ser33=		synonymous_variant	LOW			13.45	TCC	17.29	1350473	TCG	4.05	316763
ACTG1	33	17	81512256	79479282	G	3.03948	hg38-7-5529559	G	2/6	Ser	=	T	Tv	NM_001614.5:c.99C>A	NP_001605.1:p.Ser33=	rs11549238	synonymous_variant	LOW			13.35	TCC	17.29	1350473	TCA	14.19	1108355	dbSNP
ACTB, ACTG1	34	Possible AACs common to ACTB and ACTG1: Val, Ser, Phe, Leu, Asn, =, Met, Thr
ACTB	34	7	5529558	5569189	T	5.89735	hg38-17-81512255	T	2/6	Ile	Phe	A	Tv	NM_001101.5:c.100A>T	NP_001092.1:p.Ile34Phe		missense_variant	MODERATE	deleterious_low_confidence(0.01)	possibly_damaging(0.521)	28.7	ATC	18.68	1459807	TTC	17.51	1367806
ACTB	34	7	5529558	5569189	T	5.89735	hg38-17-81512255	T	2/6	Ile	Val	C	Ti	NM_001101.5:c.100A>G	NP_001092.1:p.Ile34Val		missense_variant	MODERATE	tolerated_low_confidence(0.18)	benign(0.005)	22.8	ATC	18.68	1459807	GTC	13.44	1050009
ACTB	34	7	5529558	5569189	T	5.89735	hg38-17-81512255	T	2/6	Ile	Leu	G	Tv	NM_001101.5:c.100A>C	NP_001092.1:p.Ile34Leu		missense_variant	MODERATE	deleterious_low_confidence(0.05)	benign(0.014)	25.0	ATC	18.68	1459807	CTC	17.81	1391429
ACTB	34	7	5529557	5569188	A	8.95761	hg38-17-81512254	A	2/6	Ile	Ser	C	Tv	NM_001101.5:c.101T>G	NP_001092.1:p.Ile34Ser		missense_variant	MODERATE	deleterious_low_confidence(0)	possibly_damaging(0.709)	32	ATC	18.68	1459807	AGC	19.66	1536075
ACTB	34	7	5529557	5569188	A	8.95761	hg38-17-81512254	A	2/6	Ile	Thr	G	Ti	NM_001101.5:c.101T>C	NP_001092.1:p.Ile34Thr		missense_variant	MODERATE	deleterious_low_confidence(0.01)	benign(0.05)	25.9	ATC	18.68	1459807	ACC	17.77	1388473
ACTB	34	7	5529557	5569188	A	8.95761	hg38-17-81512254	A	2/6	Ile	Asn	T	Tv	NM_001101.5:c.101T>A	NP_001092.1:p.Ile34Asn		missense_variant	MODERATE	deleterious_low_confidence(0)	possibly_damaging(0.786)	32	ATC	18.68	1459807	AAC	18.27	1427415
ACTB	34	7	5529556	5569187	G	1.63958	hg38-17-81512253	G	2/6	Ile	=	A	Ti	NM_001101.5:c.102C>T	NP_001092.1:p.Ile34=	rs767960675	synonymous_variant	LOW			16.03	ATC	18.68	1459807	ATT	16.58	1295762	dbSNP | gnADv2-nonTopMed(1) | TOPMed(2) | PGG(1)	gnAD2		TopMed	PGG											4
ACTB	34	7	5529556	5569187	G	1.63958	hg38-17-81512253	G	2/6	Ile	Met	C	Tv	NM_001101.5:c.102C>G	NP_001092.1:p.Ile34Met		missense_variant	MODERATE	deleterious_low_confidence(0.04)	benign(0.156)	23.7	ATC	18.68	1459807	ATG	21.48	1677888
ACTB	34	7	5529556	5569187	G	1.63958	hg38-17-81512253	G	2/6	Ile	=	T	Tv	NM_001101.5:c.102C>A	NP_001092.1:p.Ile34=		synonymous_variant	LOW			15.92	ATC	18.68	1459807	ATA	8.16	637556
ACTG1	34	17	81512255	79479281	T	7.40483	hg38-7-5529558	T	2/6	Ile	Phe	A	Tv	NM_001614.5:c.100A>T	NP_001605.1:p.Ile34Phe		missense_variant	MODERATE	deleterious_low_confidence(0.01)	probably_damaging(0.965)	31	ATC	18.68	1459807	TTC	17.51	1367806
ACTG1	34	17	81512255	79479281	T	7.40483	hg38-7-5529558	T	2/6	Ile	Val	C	Ti	NM_001614.5:c.100A>G	NP_001605.1:p.Ile34Val		missense_variant	MODERATE	tolerated_low_confidence(0.18)	possibly_damaging(0.618)	24.4	ATC	18.68	1459807	GTC	13.44	1050009	cBio(2)														2
ACTG1	34	17	81512255	79479281	T	7.40483	hg38-7-5529558	T	2/6	Ile	Leu	G	Tv	NM_001614.5:c.100A>C	NP_001605.1:p.Ile34Leu		missense_variant	MODERATE	deleterious_low_confidence(0.05)	possibly_damaging(0.816)	31	ATC	18.68	1459807	CTC	17.81	1391429
ACTG1	34	17	81512254	79479280	A	8.71444	hg38-7-5529557	A	2/6	Ile	Ser	C	Tv	NM_001614.5:c.101T>G	NP_001605.1:p.Ile34Ser		missense_variant	MODERATE	deleterious_low_confidence(0)	probably_damaging(0.984)	32	ATC	18.68	1459807	AGC	19.66	1536075
ACTG1	34	17	81512254	79479280	A	8.71444	hg38-7-5529557	A	2/6	Ile	Thr	G	Ti	NM_001614.5:c.101T>C	NP_001605.1:p.Ile34Thr		missense_variant	MODERATE	deleterious_low_confidence(0.01)	probably_damaging(0.984)	31	ATC	18.68	1459807	ACC	17.77	1388473
ACTG1	34	17	81512254	79479280	A	8.71444	hg38-7-5529557	A	2/6	Ile	Asn	T	Tv	NM_001614.5:c.101T>A	NP_001605.1:p.Ile34Asn		missense_variant	MODERATE	deleterious_low_confidence(0)	probably_damaging(0.995)	32	ATC	18.68	1459807	AAC	18.27	1427415
ACTG1	34	17	81512253	79479279	G	2.0209	hg38-7-5529556	G	2/6	Ile	=	A	Ti	NM_001614.5:c.102C>T	NP_001605.1:p.Ile34=	rs782119646	synonymous_variant	LOW			14.90	ATC	18.68	1459807	ATT	16.58	1295762	dbSNP | gnADv3-nonTopMed(1) | gnADv2-nonTopMed(2) | Cosmic(1)	gnAD2	gnAD3			Cosmic									1	3
ACTG1	34	17	81512253	79479279	G	2.0209	hg38-7-5529556	G	2/6	Ile	Met	C	Tv	NM_001614.5:c.102C>G	NP_001605.1:p.Ile34Met	rs782119646	missense_variant	MODERATE	deleterious_low_confidence(0.04)	probably_damaging(0.992)	26.0	ATC	18.68	1459807	ATG	21.48	1677888	dbSNP | gnADv2-nonTopMed(1) | PGG(1)	gnAD2			PGG											2
ACTG1	34	17	81512253	79479279	G	2.0209	hg38-7-5529556	G	2/6	Ile	=	T	Tv	NM_001614.5:c.102C>A	NP_001605.1:p.Ile34=		synonymous_variant	LOW			14.79	ATC	18.68	1459807	ATA	8.16	637556	gnADv3-nonTopMed(1)		gnAD3													1
ACTB, ACTG1	35	Possible AACs common to ACTB and ACTG1: Leu, Gly, =, Ala | AACs specific for ACTB: Glu, Met | AACs specific for ACTG1: Ile, Phe, Asp
ACTB	35	7	5529555	5569186	C	7.49401	hg38-17-81512252	C	2/6	Val	Leu	A	Tv	NM_001101.5:c.103G>T	NP_001092.1:p.Val35Leu		missense_variant	MODERATE	deleterious_low_confidence(0.01)	benign(0.314)	25.2	GTG	25.75	2011761	TTG	13.47	1052279
ACTB	35	7	5529555	5569186	C	7.49401	hg38-17-81512252	C	2/6	Val	Leu	G	Tv	NM_001101.5:c.103G>C	NP_001092.1:p.Val35Leu		missense_variant	MODERATE	deleterious_low_confidence(0.01)	benign(0.314)	25.1	GTG	25.75	2011761	CTG	36.01	2813643
ACTB	35	7	5529555	5569186	C	7.49401	hg38-17-81512252	C	2/6	Val	Met	T	Ti	NM_001101.5:c.103G>A	NP_001092.1:p.Val35Met		missense_variant	MODERATE	deleterious_low_confidence(0.02)	probably_damaging(0.96)	31	GTG	25.75	2011761	ATG	21.48	1677888
ACTB	35	7	5529554	5569185	A	8.95761	hg38-17-81512251	A	2/6	Val	Gly	C	Tv	NM_001101.5:c.104T>G	NP_001092.1:p.Val35Gly		missense_variant	MODERATE	deleterious_low_confidence(0)	probably_damaging(0.998)	33	GTG	25.75	2011761	GGG	15.26	1192278
ACTB	35	7	5529554	5569185	A	8.95761	hg38-17-81512251	A	2/6	Val	Ala	G	Ti	NM_001101.5:c.104T>C	NP_001092.1:p.Val35Ala		missense_variant	MODERATE	deleterious_low_confidence(0.01)	possibly_damaging(0.885)	32	GTG	25.75	2011761	GCG	5.94	464292
ACTB	35	7	5529554	5569185	A	8.95761	hg38-17-81512251	A	2/6	Val	Glu	T	Tv	NM_001101.5:c.104T>A	NP_001092.1:p.Val35Glu		missense_variant	MODERATE	deleterious_low_confidence(0)	probably_damaging(0.996)	33	GTG	25.75	2011761	GAG	39.4	3078049
ACTB	35	7	5529553	5569184	C	0.0429213	hg38-17-81512250	G	2/6	Val	=	A	Tv	NM_001101.5:c.105G>T	NP_001092.1:p.Val35=		synonymous_variant	LOW			13.83	GTG	25.75	2011761	GTT	11.8	922234
ACTB	35	7	5529553	5569184	C	0.0429213	hg38-17-81512250	G	2/6	Val	=	G	Tv	NM_001101.5:c.105G>C	NP_001092.1:p.Val35=		synonymous_variant	LOW			13.96	GTG	25.75	2011761	GTC	13.44	1050009
ACTB	35	7	5529553	5569184	C	0.0429213	hg38-17-81512250	G	2/6	Val	=	T	Ti	NM_001101.5:c.105G>A	NP_001092.1:p.Val35=		synonymous_variant	LOW			14.66	GTG	25.75	2011761	GTA	7.71	602084
ACTG1	35	17	81512252	79479278	C	7.40483	hg38-7-5529555	C	2/6	Val	Phe	A	Tv	NM_001614.5:c.103G>T	NP_001605.1:p.Val35Phe		missense_variant	MODERATE	deleterious_low_confidence(0)	probably_damaging(0.998)	29.4	GTC	13.44	1050009	TTC	17.51	1367806
ACTG1	35	17	81512252	79479278	C	7.40483	hg38-7-5529555	C	2/6	Val	Leu	G	Tv	NM_001614.5:c.103G>C	NP_001605.1:p.Val35Leu		missense_variant	MODERATE	deleterious_low_confidence(0)	probably_damaging(0.956)	28.8	GTC	13.44	1050009	CTC	17.81	1391429
ACTG1	35	17	81512252	79479278	C	7.40483	hg38-7-5529555	C	2/6	Val	Ile	T	Ti	NM_001614.5:c.103G>A	NP_001605.1:p.Val35Ile		missense_variant	MODERATE	tolerated_low_confidence(0.2)	probably_damaging(0.925)	24.7	GTC	13.44	1050009	ATC	18.68	1459807
ACTG1	35	17	81512251	79479277	A	8.71444	hg38-7-5529554	A	2/6	Val	Gly	C	Tv	NM_001614.5:c.104T>G	NP_001605.1:p.Val35Gly		missense_variant	MODERATE	deleterious_low_confidence(0)	probably_damaging(1)	32	GTC	13.44	1050009	GGC	19.73	1541147
ACTG1	35	17	81512251	79479277	A	8.71444	hg38-7-5529554	A	2/6	Val	Ala	G	Ti	NM_001614.5:c.104T>C	NP_001605.1:p.Val35Ala		missense_variant	MODERATE	deleterious_low_confidence(0.01)	probably_damaging(0.992)	32	GTC	13.44	1050009	GCC	25.64	2003500	gnADv3-nonTopMed(1)		gnAD3													1
ACTG1	35	17	81512251	79479277	A	8.71444	hg38-7-5529554	A	2/6	Val	Asp	T	Tv	NM_001614.5:c.104T>A	NP_001605.1:p.Val35Asp		missense_variant	MODERATE	deleterious_low_confidence(0)	probably_damaging(0.999)	32	GTC	13.44	1050009	GAC	24.25	1894516
ACTG1	35	17	81512250	79479276	G	-0.598315	hg38-7-5529553	C	2/6	Val	=	A	Ti	NM_001614.5:c.105C>T	NP_001605.1:p.Val35=	rs11549193	synonymous_variant	LOW			8254	GTC	13.44	1050009	GTT	11.8	922234	dbSNP | gnADv3-nonTopMed(47) | gnADv2-nonTopMed(19) | TOPMed(139) | PGG(44) | Cosmic(1) | ClinVar	gnAD2	gnAD3	TopMed	PGG	Cosmic	VCV000382898	382898	378867		Benign/Likely benign(Last reviewed: Jun 22, 2020)	not provided|Deafness, autosomal dominant 20|Baraitser-Winter Syndrome 2	criteria provided, multiple submitters, no conflicts		1	249
ACTG1	35	17	81512250	79479276	G	-0.598315	hg38-7-5529553	C	2/6	Val	=	C	Tv	NM_001614.5:c.105C>G	NP_001605.1:p.Val35=		synonymous_variant	LOW			8002	GTC	13.44	1050009	GTG	25.75	2011761
ACTG1	35	17	81512250	79479276	G	-0.598315	hg38-7-5529553	C	2/6	Val	=	T	Tv	NM_001614.5:c.105C>A	NP_001605.1:p.Val35=		synonymous_variant	LOW			8469	GTC	13.44	1050009	GTA	7.71	602084
ACTB, ACTG1	36	Possible AACs common to ACTB and ACTG1: Val, Glu, Trp, =, Arg, Ala
ACTB	36	7	5529552	5569183	C	7.49401	hg38-17-81512249	C	2/6	Gly	Trp	A	Tv	NM_001101.5:c.106G>T	NP_001092.1:p.Gly36Trp		missense_variant	MODERATE	deleterious_low_confidence(0)	probably_damaging(0.998)	33	GGG	15.26	1192278	TGG	11.66	910905
ACTB	36	7	5529552	5569183	C	7.49401	hg38-17-81512249	C	2/6	Gly	Arg	G	Tv	NM_001101.5:c.106G>C	NP_001092.1:p.Gly36Arg		missense_variant	MODERATE	deleterious_low_confidence(0.01)	possibly_damaging(0.611)	32	GGG	15.26	1192278	CGG	10.62	829391
ACTB	36	7	5529552	5569183	C	7.49401	hg38-17-81512249	C	2/6	Gly	Arg	T	Ti	NM_001101.5:c.106G>A	NP_001092.1:p.Gly36Arg		missense_variant	MODERATE	deleterious_low_confidence(0.01)	possibly_damaging(0.611)	32	GGG	15.26	1192278	AGG	12.17	951166
ACTB	36	7	5529551	5569182	C	7.49401	hg38-17-81512248	C	2/6	Gly	Val	A	Tv	NM_001101.5:c.107G>T	NP_001092.1:p.Gly36Val		missense_variant	MODERATE	deleterious_low_confidence(0)	probably_damaging(0.992)	32	GGG	15.26	1192278	GTG	25.75	2011761
ACTB	36	7	5529551	5569182	C	7.49401	hg38-17-81512248	C	2/6	Gly	Ala	G	Tv	NM_001101.5:c.107G>C	NP_001092.1:p.Gly36Ala	rs11546921	missense_variant	MODERATE	deleterious_low_confidence(0.01)	possibly_damaging(0.843)	29.5	GGG	15.26	1192278	GCG	5.94	464292	dbSNP
ACTB	36	7	5529551	5569182	C	7.49401	hg38-17-81512248	C	2/6	Gly	Glu	T	Ti	NM_001101.5:c.107G>A	NP_001092.1:p.Gly36Glu		missense_variant	MODERATE	deleterious_low_confidence(0)	probably_damaging(0.978)	32	GGG	15.26	1192278	GAG	39.4	3078049
ACTB	36	7	5529550	5569181	C	-0.0901339	hg38-17-81512247	C	2/6	Gly	=	A	Tv	NM_001101.5:c.108G>T	NP_001092.1:p.Gly36=	rs1414665226	synonymous_variant	LOW			14.59	GGG	15.26	1192278	GGT	10.82	845041	dbSNP | TOPMed(1)			TopMed												1
ACTB	36	7	5529550	5569181	C	-0.0901339	hg38-17-81512247	C	2/6	Gly	=	G	Tv	NM_001101.5:c.108G>C	NP_001092.1:p.Gly36=	rs1414665226	synonymous_variant	LOW			14.71	GGG	15.26	1192278	GGC	19.73	1541147	dbSNP
ACTB	36	7	5529550	5569181	C	-0.0901339	hg38-17-81512247	C	2/6	Gly	=	T	Ti	NM_001101.5:c.108G>A	NP_001092.1:p.Gly36=	rs1414665226	synonymous_variant	LOW			15.00	GGG	15.26	1192278	GGA	17.19	1343257	dbSNP | TOPMed(1)			TopMed												1
ACTG1	36	17	81512249	79479275	C	7.40483	hg38-7-5529552	C	2/6	Gly	Trp	A	Tv	NM_001614.5:c.106G>T	NP_001605.1:p.Gly36Trp		missense_variant	MODERATE	deleterious_low_confidence(0)	probably_damaging(0.964)	32	GGG	15.26	1192278	TGG	11.66	910905
ACTG1	36	17	81512249	79479275	C	7.40483	hg38-7-5529552	C	2/6	Gly	Arg	G	Tv	NM_001614.5:c.106G>C	NP_001605.1:p.Gly36Arg		missense_variant	MODERATE	deleterious_low_confidence(0.01)	benign(0.04)	25.3	GGG	15.26	1192278	CGG	10.62	829391
ACTG1	36	17	81512249	79479275	C	7.40483	hg38-7-5529552	C	2/6	Gly	Arg	T	Ti	NM_001614.5:c.106G>A	NP_001605.1:p.Gly36Arg	rs1555667208	missense_variant	MODERATE	deleterious_low_confidence(0.01)	benign(0.04)	25.6	GGG	15.26	1192278	AGG	12.17	951166	dbSNP | PGG(1)				PGG											1
ACTG1	36	17	81512248	79479274	C	7.40483	hg38-7-5529551	C	2/6	Gly	Val	A	Tv	NM_001614.5:c.107G>T	NP_001605.1:p.Gly36Val		missense_variant	MODERATE	deleterious_low_confidence(0)	possibly_damaging(0.84)	29.2	GGG	15.26	1192278	GTG	25.75	2011761
ACTG1	36	17	81512248	79479274	C	7.40483	hg38-7-5529551	C	2/6	Gly	Ala	G	Tv	NM_001614.5:c.107G>C	NP_001605.1:p.Gly36Ala		missense_variant	MODERATE	deleterious_low_confidence(0.01)	benign(0.132)	24.7	GGG	15.26	1192278	GCG	5.94	464292
ACTG1	36	17	81512248	79479274	C	7.40483	hg38-7-5529551	C	2/6	Gly	Glu	T	Ti	NM_001614.5:c.107G>A	NP_001605.1:p.Gly36Glu		missense_variant	MODERATE	deleterious_low_confidence(0)	possibly_damaging(0.644)	29.1	GGG	15.26	1192278	GAG	39.4	3078049
ACTG1	36	17	81512247	79479273	C	-1.90792	hg38-7-5529550	C	2/6	Gly	=	A	Tv	NM_001614.5:c.108G>T	NP_001605.1:p.Gly36=	rs1555667207	synonymous_variant	LOW			11.52	GGG	15.26	1192278	GGT	10.82	845041	dbSNP
ACTG1	36	17	81512247	79479273	C	-1.90792	hg38-7-5529550	C	2/6	Gly	=	G	Tv	NM_001614.5:c.108G>C	NP_001605.1:p.Gly36=		synonymous_variant	LOW			11.74	GGG	15.26	1192278	GGC	19.73	1541147
ACTG1	36	17	81512247	79479273	C	-1.90792	hg38-7-5529550	C	2/6	Gly	=	T	Ti	NM_001614.5:c.108G>A	NP_001605.1:p.Gly36=		synonymous_variant	LOW			12.25	GGG	15.26	1192278	GGA	17.19	1343257
ACTB, ACTG1	37	Possible AACs common to ACTB and ACTG1: Ser, His, Gly, Cys, Pro, Leu, =
ACTB	37	7	5529549	5569180	G	7.76012	hg38-17-81512246	G	2/6	Arg	Cys	A	Ti	NM_001101.5:c.109C>T	NP_001092.1:p.Arg37Cys	rs11546914	missense_variant	MODERATE	tolerated_low_confidence(0.08)	benign(0.029)	26.1	CGC	8.71	680327	TGC	10.83	846046	dbSNP | Cosmic(1)					Cosmic									1
ACTB	37	7	5529549	5569180	G	7.76012	hg38-17-81512246	G	2/6	Arg	Gly	C	Tv	NM_001101.5:c.109C>G	NP_001092.1:p.Arg37Gly		missense_variant	MODERATE	deleterious_low_confidence(0)	benign(0.297)	29.6	CGC	8.71	680327	GGC	19.73	1541147
ACTB	37	7	5529549	5569180	G	7.76012	hg38-17-81512246	G	2/6	Arg	Ser	T	Tv	NM_001101.5:c.109C>A	NP_001092.1:p.Arg37Ser		missense_variant	MODERATE	deleterious_low_confidence(0.01)	benign(0.021)	26.4	CGC	8.71	680327	AGC	19.66	1536075
ACTB	37	7	5529548	5569179	C	7.49401	hg38-17-81512245	C	2/6	Arg	Leu	A	Tv	NM_001101.5:c.110G>T	NP_001092.1:p.Arg37Leu		missense_variant	MODERATE	deleterious_low_confidence(0.01)	benign(0.009)	26.2	CGC	8.71	680327	CTC	17.81	1391429
ACTB	37	7	5529548	5569179	C	7.49401	hg38-17-81512245	C	2/6	Arg	Pro	G	Tv	NM_001101.5:c.110G>C	NP_001092.1:p.Arg37Pro		missense_variant	MODERATE	deleterious_low_confidence(0)	possibly_damaging(0.74)	32	CGC	8.71	680327	CCC	18.86	1473428
ACTB	37	7	5529548	5569179	C	7.49401	hg38-17-81512245	C	2/6	Arg	His	T	Ti	NM_001101.5:c.110G>A	NP_001092.1:p.Arg37His		missense_variant	MODERATE	tolerated_low_confidence(0.06)	benign(0.013)	24.4	CGC	8.71	680327	CAC	14.62	1142446
ACTB	37	7	5529547	5569178	G	2.70402	hg38-17-81512244	G	2/6	Arg	=	A	Ti	NM_001101.5:c.111C>T	NP_001092.1:p.Arg37=	rs757736707	synonymous_variant	LOW			15.62	CGC	8.71	680327	CGT	4.56	356134	dbSNP | gnADv3-nonTopMed(2) | gnADv2-nonTopMed(1) | TOPMed(4) | PGG(2) | ClinVar	gnAD2	gnAD3	TopMed	PGG		VCV000762110	762110	766317		Likely benign(Last reviewed: Sep 11, 2018)	Baraitser-Winter syndrome 1|not provided	criteria provided, single submitter			9
ACTB	37	7	5529547	5569178	G	2.70402	hg38-17-81512244	G	2/6	Arg	=	C	Tv	NM_001101.5:c.111C>G	NP_001092.1:p.Arg37=		synonymous_variant	LOW			15.40	CGC	8.71	680327	CGG	10.62	829391
ACTB	37	7	5529547	5569178	G	2.70402	hg38-17-81512244	G	2/6	Arg	=	T	Tv	NM_001101.5:c.111C>A	NP_001092.1:p.Arg37=		synonymous_variant	LOW			15.30	CGC	8.71	680327	CGA	6.42	501278
ACTG1	37	17	81512246	79479272	G	9.29649	hg38-7-5529549	G	2/6	Arg	Cys	A	Ti	NM_001614.5:c.109C>T	NP_001605.1:p.Arg37Cys		missense_variant	MODERATE	tolerated_low_confidence(0.08)	benign(0)	25.9	CGC	8.71	680327	TGC	10.83	846046	Cosmic(1)					Cosmic									1
ACTG1	37	17	81512246	79479272	G	9.29649	hg38-7-5529549	G	2/6	Arg	Gly	C	Tv	NM_001614.5:c.109C>G	NP_001605.1:p.Arg37Gly		missense_variant	MODERATE	deleterious_low_confidence(0.02)	benign(0.058)	27.4	CGC	8.71	680327	GGC	19.73	1541147
ACTG1	37	17	81512246	79479272	G	9.29649	hg38-7-5529549	G	2/6	Arg	Ser	T	Tv	NM_001614.5:c.109C>A	NP_001605.1:p.Arg37Ser		missense_variant	MODERATE	deleterious_low_confidence(0.01)	benign(0.042)	26.4	CGC	8.71	680327	AGC	19.66	1536075
ACTG1	37	17	81512245	79479271	C	7.40483	hg38-7-5529548	C	2/6	Arg	Leu	A	Tv	NM_001614.5:c.110G>T	NP_001605.1:p.Arg37Leu		missense_variant	MODERATE	deleterious_low_confidence(0.01)	benign(0)	25.9	CGC	8.71	680327	CTC	17.81	1391429
ACTG1	37	17	81512245	79479271	C	7.40483	hg38-7-5529548	C	2/6	Arg	Pro	G	Tv	NM_001614.5:c.110G>C	NP_001605.1:p.Arg37Pro		missense_variant	MODERATE	deleterious_low_confidence(0)	benign(0.291)	27.1	CGC	8.71	680327	CCC	18.86	1473428
ACTG1	37	17	81512245	79479271	C	7.40483	hg38-7-5529548	C	2/6	Arg	His	T	Ti	NM_001614.5:c.110G>A	NP_001605.1:p.Arg37His		missense_variant	MODERATE	tolerated_low_confidence(0.06)	benign(0)	24.2	CGC	8.71	680327	CAC	14.62	1142446
ACTG1	37	17	81512244	79479270	G	1.29334	hg38-7-5529547	G	2/6	Arg	=	A	Ti	NM_001614.5:c.111C>T	NP_001605.1:p.Arg37=	rs782275620	synonymous_variant	LOW			13.94	CGC	8.71	680327	CGT	4.56	356134	dbSNP | gnADv2-nonTopMed(3) | TOPMed(1)	gnAD2		TopMed												4
ACTG1	37	17	81512244	79479270	G	1.29334	hg38-7-5529547	G	2/6	Arg	=	C	Tv	NM_001614.5:c.111C>G	NP_001605.1:p.Arg37=		synonymous_variant	LOW			13.65	CGC	8.71	680327	CGG	10.62	829391
ACTG1	37	17	81512244	79479270	G	1.29334	hg38-7-5529547	G	2/6	Arg	=	T	Tv	NM_001614.5:c.111C>A	NP_001605.1:p.Arg37=	rs782275620	synonymous_variant	LOW			13.56	CGC	8.71	680327	CGA	6.42	501278	dbSNP | gnADv2-nonTopMed(3) | TOPMed(1) | PGG(3)	gnAD2		TopMed	PGG											7
ACTB, ACTG1	38	Possible AACs common to ACTB and ACTG1: Ser, His, Ala, Arg, Leu, =, Thr
ACTB	38	7	5529546	5569177	G	9.09067	hg38-17-81512243	G	2/6	Pro	Ser	A	Ti	NM_001101.5:c.112C>T	NP_001092.1:p.Pro38Ser		missense_variant	MODERATE	deleterious_low_confidence(0)	possibly_damaging(0.888)	31	CCC	18.86	1473428	TCC	17.29	1350473
ACTB	38	7	5529546	5569177	G	9.09067	hg38-17-81512243	G	2/6	Pro	Ala	C	Tv	NM_001101.5:c.112C>G	NP_001092.1:p.Pro38Ala		missense_variant	MODERATE	deleterious_low_confidence(0.02)	benign(0.085)	24.7	CCC	18.86	1473428	GCC	25.64	2003500
ACTB	38	7	5529546	5569177	G	9.09067	hg38-17-81512243	G	2/6	Pro	Thr	T	Tv	NM_001101.5:c.112C>A	NP_001092.1:p.Pro38Thr		missense_variant	MODERATE	deleterious_low_confidence(0.01)	possibly_damaging(0.888)	29.8	CCC	18.86	1473428	ACC	17.77	1388473
ACTB	38	7	5529545	5569176	G	9.09067	hg38-17-81512242	G	2/6	Pro	Leu	A	Ti	NM_001101.5:c.113C>T	NP_001092.1:p.Pro38Leu	rs1554329646	missense_variant	MODERATE	deleterious_low_confidence(0.01)	probably_damaging(0.968)	32	CCC	18.86	1473428	CTC	17.81	1391429	dbSNP | ClinVar						VCV000466230	466230	457811	1	Likely pathogenic(Last reviewed: Apr 5, 2017)	Baraitser-Winter syndrome 1	criteria provided, single submitter	1
ACTB	38	7	5529545	5569176	G	9.09067	hg38-17-81512242	G	2/6	Pro	Arg	C	Tv	NM_001101.5:c.113C>G	NP_001092.1:p.Pro38Arg		missense_variant	MODERATE	deleterious_low_confidence(0)	probably_damaging(0.987)	32	CCC	18.86	1473428	CGC	8.71	680327
ACTB	38	7	5529545	5569176	G	9.09067	hg38-17-81512242	G	2/6	Pro	His	T	Tv	NM_001101.5:c.113C>A	NP_001092.1:p.Pro38His		missense_variant	MODERATE	deleterious_low_confidence(0.03)	probably_damaging(0.99)	32	CCC	18.86	1473428	CAC	14.62	1142446
ACTB	38	7	5529544	5569175	G	0.442087	hg38-17-81512241	G	2/6	Pro	=	A	Ti	NM_001101.5:c.114C>T	NP_001092.1:p.Pro38=	rs1442014063	synonymous_variant	LOW			13.59	CCC	18.86	1473428	CCT	19.15	1496300	dbSNP | gnADv2-nonTopMed(1) | PGG(2)	gnAD2			PGG											3
ACTB	38	7	5529544	5569175	G	0.442087	hg38-17-81512241	G	2/6	Pro	=	C	Tv	NM_001101.5:c.114C>G	NP_001092.1:p.Pro38=	rs1442014063	synonymous_variant	LOW			12.90	CCC	18.86	1473428	CCG	6.15	480590	dbSNP | TOPMed(1)			TopMed												1
ACTB	38	7	5529544	5569175	G	0.442087	hg38-17-81512241	G	2/6	Pro	=	T	Tv	NM_001101.5:c.114C>A	NP_001092.1:p.Pro38=		synonymous_variant	LOW			12.78	CCC	18.86	1473428	CCA	18.79	1467896
ACTG1	38	17	81512243	79479269	G	9.29649	hg38-7-5529546	G	2/6	Pro	Ser	A	Ti	NM_001614.5:c.112C>T	NP_001605.1:p.Pro38Ser		missense_variant	MODERATE	deleterious_low_confidence(0)	probably_damaging(0.997)	32	CCC	18.86	1473428	TCC	17.29	1350473	cBio(1) | Cosmic(1)					Cosmic									2
ACTG1	38	17	81512243	79479269	G	9.29649	hg38-7-5529546	G	2/6	Pro	Ala	C	Tv	NM_001614.5:c.112C>G	NP_001605.1:p.Pro38Ala		missense_variant	MODERATE	deleterious_low_confidence(0.02)	probably_damaging(0.987)	29.4	CCC	18.86	1473428	GCC	25.64	2003500
ACTG1	38	17	81512243	79479269	G	9.29649	hg38-7-5529546	G	2/6	Pro	Thr	T	Tv	NM_001614.5:c.112C>A	NP_001605.1:p.Pro38Thr		missense_variant	MODERATE	deleterious_low_confidence(0.01)	probably_damaging(0.998)	31	CCC	18.86	1473428	ACC	17.77	1388473
ACTG1	38	17	81512242	79479268	G	7.55035	hg38-7-5529545	G	2/6	Pro	Leu	A	Ti	NM_001614.5:c.113C>T	NP_001605.1:p.Pro38Leu	rs11549244	missense_variant	MODERATE	deleterious_low_confidence(0.01)	probably_damaging(0.999)	32	CCC	18.86	1473428	CTC	17.81	1391429	dbSNP
ACTG1	38	17	81512242	79479268	G	7.55035	hg38-7-5529545	G	2/6	Pro	Arg	C	Tv	NM_001614.5:c.113C>G	NP_001605.1:p.Pro38Arg		missense_variant	MODERATE	deleterious_low_confidence(0)	probably_damaging(0.999)	32	CCC	18.86	1473428	CGC	8.71	680327
ACTG1	38	17	81512242	79479268	G	7.55035	hg38-7-5529545	G	2/6	Pro	His	T	Tv	NM_001614.5:c.113C>A	NP_001605.1:p.Pro38His		missense_variant	MODERATE	deleterious_low_confidence(0.03)	probably_damaging(0.999)	32	CCC	18.86	1473428	CAC	14.62	1142446
ACTG1	38	17	81512241	79479267	G	0.420268	hg38-7-5529544	G	2/6	Pro	=	A	Ti	NM_001614.5:c.114C>T	NP_001605.1:p.Pro38=		synonymous_variant	LOW			14.20	CCC	18.86	1473428	CCT	19.15	1496300	gnADv3-nonTopMed(1)		gnAD3													1
ACTG1	38	17	81512241	79479267	G	0.420268	hg38-7-5529544	G	2/6	Pro	=	C	Tv	NM_001614.5:c.114C>G	NP_001605.1:p.Pro38=	rs562047291	synonymous_variant	LOW			13.53	CCC	18.86	1473428	CCG	6.15	480590	dbSNP | gnADv3-nonTopMed(1)		gnAD3													1
ACTG1	38	17	81512241	79479267	G	0.420268	hg38-7-5529544	G	2/6	Pro	=	T	Tv	NM_001614.5:c.114C>A	NP_001605.1:p.Pro38=		synonymous_variant	LOW			13.44	CCC	18.86	1473428	CCA	18.79	1467896
ACTB, ACTG1	39	Possible AACs common to ACTB and ACTG1: Ser, Gly, Lys, =, Thr | AACs specific for ACTB: Trp, Met | AACs specific for ACTG1: Ter, Ile
ACTB	39	7	5529543	5569174	T	2.70402	hg38-17-81512240	T	2/6	Arg	Trp	A	Tv	NM_001101.5:c.115A>T	NP_001092.1:p.Arg39Trp		missense_variant	MODERATE	deleterious_low_confidence(0.01)	benign(0.011)	24.4	AGG	12.17	951166	TGG	11.66	910905
ACTB	39	7	5529543	5569174	T	2.70402	hg38-17-81512240	T	2/6	Arg	Gly	C	Ti	NM_001101.5:c.115A>G	NP_001092.1:p.Arg39Gly		missense_variant	MODERATE	deleterious_low_confidence(0)	benign(0.402)	24.1	AGG	12.17	951166	GGG	15.26	1192278
ACTB	39	7	5529543	5569174	T	2.70402	hg38-17-81512240	T	2/6	Arg	=	G	Tv	NM_001101.5:c.115A>C	NP_001092.1:p.Arg39=		synonymous_variant	LOW			15.15	AGG	12.17	951166	CGG	10.62	829391
ACTB	39	7	5529542	5569173	C	4.43374	hg38-17-81512239	C	2/6	Arg	Met	A	Tv	NM_001101.5:c.116G>T	NP_001092.1:p.Arg39Met		missense_variant	MODERATE	deleterious_low_confidence(0)	benign(0.043)	23.8	AGG	12.17	951166	ATG	21.48	1677888	cBio(1)														1
ACTB	39	7	5529542	5569173	C	4.43374	hg38-17-81512239	C	2/6	Arg	Thr	G	Tv	NM_001101.5:c.116G>C	NP_001092.1:p.Arg39Thr		missense_variant	MODERATE	deleterious_low_confidence(0.01)	possibly_damaging(0.525)	25.1	AGG	12.17	951166	ACG	5.59	436790
ACTB	39	7	5529542	5569173	C	4.43374	hg38-17-81512239	C	2/6	Arg	Lys	T	Ti	NM_001101.5:c.116G>A	NP_001092.1:p.Arg39Lys		missense_variant	MODERATE	tolerated_low_confidence(0.38)	benign(0.011)	21.7	AGG	12.17	951166	AAG	31.79	2483951
ACTB	39	7	5529541	5569172	C	0.175976	hg38-17-81512238	T	2/6	Arg	Ser	A	Tv	NM_001101.5:c.117G>T	NP_001092.1:p.Arg39Ser		missense_variant	MODERATE	deleterious_low_confidence(0)	benign(0.402)	23.8	AGG	12.17	951166	AGT	14.06	1098600
ACTB	39	7	5529541	5569172	C	0.175976	hg38-17-81512238	T	2/6	Arg	Ser	G	Tv	NM_001101.5:c.117G>C	NP_001092.1:p.Arg39Ser		missense_variant	MODERATE	deleterious_low_confidence(0)	benign(0.402)	23.8	AGG	12.17	951166	AGC	19.66	1536075
ACTB	39	7	5529541	5569172	C	0.175976	hg38-17-81512238	T	2/6	Arg	=	T	Ti	NM_001101.5:c.117G>A	NP_001092.1:p.Arg39=		synonymous_variant	LOW			15.22	AGG	12.17	951166	AGA	13.4	1046642
ACTG1	39	17	81512240	79479266	T	1.72987	hg38-7-5529543	T	2/6	Arg	Ter	A	Tv	NM_001614.5:c.115A>T	NP_001605.1:p.Arg39Ter		stop_gained	HIGH			44	AGA	13.4	1046642	TGA	0.8	62824
ACTG1	39	17	81512240	79479266	T	1.72987	hg38-7-5529543	T	2/6	Arg	Gly	C	Ti	NM_001614.5:c.115A>G	NP_001605.1:p.Arg39Gly		missense_variant	MODERATE	deleterious_low_confidence(0)	benign(0.063)	24.6	AGA	13.4	1046642	GGA	17.19	1343257	Cosmic(1)					Cosmic									1
ACTG1	39	17	81512240	79479266	T	1.72987	hg38-7-5529543	T	2/6	Arg	=	G	Tv	NM_001614.5:c.115A>C	NP_001605.1:p.Arg39=		synonymous_variant	LOW			15.40	AGA	13.4	1046642	CGA	6.42	501278
ACTG1	39	17	81512239	79479265	C	7.40483	hg38-7-5529542	C	2/6	Arg	Ile	A	Tv	NM_001614.5:c.116G>T	NP_001605.1:p.Arg39Ile		missense_variant	MODERATE	deleterious_low_confidence(0)	benign(0.097)	25.8	AGA	13.4	1046642	ATA	8.16	637556	cBio(1)														1
ACTG1	39	17	81512239	79479265	C	7.40483	hg38-7-5529542	C	2/6	Arg	Thr	G	Tv	NM_001614.5:c.116G>C	NP_001605.1:p.Arg39Thr		missense_variant	MODERATE	deleterious_low_confidence(0.01)	benign(0.127)	25.1	AGA	13.4	1046642	ACA	16.57	1294206
ACTG1	39	17	81512239	79479265	C	7.40483	hg38-7-5529542	C	2/6	Arg	Lys	T	Ti	NM_001614.5:c.116G>A	NP_001605.1:p.Arg39Lys		missense_variant	MODERATE	tolerated_low_confidence(0.38)	benign(0.041)	23.2	AGA	13.4	1046642	AAA	27.77	2169279
ACTG1	39	17	81512238	79479264	T	-2.48997	hg38-7-5529541	C	2/6	Arg	Ser	A	Tv	NM_001614.5:c.117A>T	NP_001605.1:p.Arg39Ser		missense_variant	MODERATE	deleterious_low_confidence(0)	benign(0.127)	14.50	AGA	13.4	1046642	AGT	14.06	1098600
ACTG1	39	17	81512238	79479264	T	-2.48997	hg38-7-5529541	C	2/6	Arg	=	C	Ti	NM_001614.5:c.117A>G	NP_001605.1:p.Arg39=		synonymous_variant	LOW			8390	AGA	13.4	1046642	AGG	12.17	951166
ACTG1	39	17	81512238	79479264	T	-2.48997	hg38-7-5529541	C	2/6	Arg	Ser	G	Tv	NM_001614.5:c.117A>C	NP_001605.1:p.Arg39Ser		missense_variant	MODERATE	deleterious_low_confidence(0)	benign(0.127)	14.53	AGA	13.4	1046642	AGC	19.66	1536075
ACTB, ACTG1	40	Possible AACs common to ACTB and ACTG1: Arg, Gln, Tyr, Pro, Asn, Leu, =, Asp
ACTB	40	7	5529540	5569171	G	7.36095	hg38-17-81512237	G	2/6	His	Tyr	A	Ti	NM_001101.5:c.118C>T	NP_001092.1:p.His40Tyr	rs1373863123	missense_variant	MODERATE	tolerated_low_confidence(0.17)	benign(0.01)	24.7	CAC	14.62	1142446	TAC	13.47	1052006	dbSNP | ClinVar | predACTINg(2)						VCV001177325	1177325	1166652	1	Likely pathogenic(Last reviewed: Jun 10, 2021)	ACTB-related BAFopathy	criteria provided, single submitter	3			2	133-B | 134-B	Not known | Not known	de novo | de novo	Female | Female	0-10 y | 0-10 y
ACTB	40	7	5529540	5569171	G	7.36095	hg38-17-81512237	G	2/6	His	Asp	C	Tv	NM_001101.5:c.118C>G	NP_001092.1:p.His40Asp		missense_variant	MODERATE	deleterious_low_confidence(0)	possibly_damaging(0.525)	28.9	CAC	14.62	1142446	GAC	24.25	1894516
ACTB	40	7	5529540	5569171	G	7.36095	hg38-17-81512237	G	2/6	His	Asn	T	Tv	NM_001101.5:c.118C>A	NP_001092.1:p.His40Asn		missense_variant	MODERATE	tolerated_low_confidence(0.08)	benign(0.402)	23.6	CAC	14.62	1142446	AAC	18.27	1427415
ACTB	40	7	5529539	5569170	T	7.36095	hg38-17-81512236	T	2/6	His	Leu	A	Tv	NM_001101.5:c.119A>T	NP_001092.1:p.His40Leu		missense_variant	MODERATE	deleterious_low_confidence(0.01)	benign(0.231)	25.4	CAC	14.62	1142446	CTC	17.81	1391429
ACTB	40	7	5529539	5569170	T	7.36095	hg38-17-81512236	T	2/6	His	Arg	C	Ti	NM_001101.5:c.119A>G	NP_001092.1:p.His40Arg		missense_variant	MODERATE	deleterious_low_confidence(0.03)	benign(0.331)	25.1	CAC	14.62	1142446	CGC	8.71	680327
ACTB	40	7	5529539	5569170	T	7.36095	hg38-17-81512236	T	2/6	His	Pro	G	Tv	NM_001101.5:c.119A>C	NP_001092.1:p.His40Pro		missense_variant	MODERATE	deleterious_low_confidence(0.01)	possibly_damaging(0.763)	31	CAC	14.62	1142446	CCC	18.86	1473428
ACTB	40	7	5529538	5569169	G	1.50653	hg38-17-81512235	G	2/6	His	=	A	Ti	NM_001101.5:c.120C>T	NP_001092.1:p.His40=		synonymous_variant	LOW			13.55	CAC	14.62	1142446	CAT	11.9	929989
ACTB	40	7	5529538	5569169	G	1.50653	hg38-17-81512235	G	2/6	His	Gln	C	Tv	NM_001101.5:c.120C>G	NP_001092.1:p.His40Gln		missense_variant	MODERATE	tolerated_low_confidence(0.14)	benign(0.015)	21.9	CAC	14.62	1142446	CAG	35.28	2756517
ACTB	40	7	5529538	5569169	G	1.50653	hg38-17-81512235	G	2/6	His	Gln	T	Tv	NM_001101.5:c.120C>A	NP_001092.1:p.His40Gln		missense_variant	MODERATE	tolerated_low_confidence(0.14)	benign(0.015)	21.5	CAC	14.62	1142446	CAA	14.17	1106752
ACTG1	40	17	81512237	79479263	G	9.29649	hg38-7-5529540	G	2/6	His	Tyr	A	Ti	NM_001614.5:c.118C>T	NP_001605.1:p.His40Tyr	rs1057518673	missense_variant	MODERATE	tolerated_low_confidence(0.17)	benign(0.091)	23.6	CAC	14.62	1142446	TAC	13.47	1052006	dbSNP | ClinVar						VCV000374385	374385	361230	1	Likely pathogenic(Last reviewed: Sep 24, 2014)	Baraitser-Winter Syndrome 2	no assertion criteria provided	1
ACTG1	40	17	81512237	79479263	G	9.29649	hg38-7-5529540	G	2/6	His	Asp	C	Tv	NM_001614.5:c.118C>G	NP_001605.1:p.His40Asp		missense_variant	MODERATE	deleterious_low_confidence(0)	benign(0.034)	25.6	CAC	14.62	1142446	GAC	24.25	1894516
ACTG1	40	17	81512237	79479263	G	9.29649	hg38-7-5529540	G	2/6	His	Asn	T	Tv	NM_001614.5:c.118C>A	NP_001605.1:p.His40Asn		missense_variant	MODERATE	tolerated_low_confidence(0.08)	benign(0.034)	23.7	CAC	14.62	1142446	AAC	18.27	1427415
ACTG1	40	17	81512236	79479262	T	7.40483	hg38-7-5529539	T	2/6	His	Leu	A	Tv	NM_001614.5:c.119A>T	NP_001605.1:p.His40Leu		missense_variant	MODERATE	deleterious_low_confidence(0.01)	benign(0.024)	25.3	CAC	14.62	1142446	CTC	17.81	1391429
ACTG1	40	17	81512236	79479262	T	7.40483	hg38-7-5529539	T	2/6	His	Arg	C	Ti	NM_001614.5:c.119A>G	NP_001605.1:p.His40Arg	rs11549236	missense_variant	MODERATE	deleterious_low_confidence(0.03)	benign(0.015)	24.8	CAC	14.62	1142446	CGC	8.71	680327	dbSNP
ACTG1	40	17	81512236	79479262	T	7.40483	hg38-7-5529539	T	2/6	His	Pro	G	Tv	NM_001614.5:c.119A>C	NP_001605.1:p.His40Pro		missense_variant	MODERATE	deleterious_low_confidence(0.01)	benign(0.168)	26.1	CAC	14.62	1142446	CCC	18.86	1473428
ACTG1	40	17	81512235	79479261	G	0.56578	hg38-7-5529538	G	2/6	His	=	A	Ti	NM_001614.5:c.120C>T	NP_001605.1:p.His40=	rs11549174	synonymous_variant	LOW			13.95	CAC	14.62	1142446	CAT	11.9	929989	dbSNP
ACTG1	40	17	81512235	79479261	G	0.56578	hg38-7-5529538	G	2/6	His	Gln	C	Tv	NM_001614.5:c.120C>G	NP_001605.1:p.His40Gln	rs11549174	missense_variant	MODERATE	tolerated_low_confidence(0.14)	benign(0)	22.6	CAC	14.62	1142446	CAG	35.28	2756517	dbSNP | PGG(1) | Cosmic(1)				PGG	Cosmic									1	1
ACTG1	40	17	81512235	79479261	G	0.56578	hg38-7-5529538	G	2/6	His	Gln	T	Tv	NM_001614.5:c.120C>A	NP_001605.1:p.His40Gln		missense_variant	MODERATE	tolerated_low_confidence(0.14)	benign(0)	22.4	CAC	14.62	1142446	CAA	14.17	1106752
ACTB, ACTG1	41	Possible AACs common to ACTB and ACTG1: Ter, Glu, His, Lys, Arg, Pro, Leu, =
ACTB	41	7	5529537	5569168	G	9.09067	hg38-17-81512234	G	2/6	Gln	Ter	A	Ti	NM_001101.5:c.121C>T	NP_001092.1:p.Gln41Ter		stop_gained,splice_region_variant	HIGH			49	CAG	35.28	2756517	TAG	0.35	27354
ACTB	41	7	5529537	5569168	G	9.09067	hg38-17-81512234	G	2/6	Gln	Glu	C	Tv	NM_001101.5:c.121C>G	NP_001092.1:p.Gln41Glu		missense_variant,splice_region_variant	MODERATE	tolerated_low_confidence(0.16)	benign(0.124)	24.4	CAG	35.28	2756517	GAG	39.4	3078049
ACTB	41	7	5529537	5569168	G	9.09067	hg38-17-81512234	G	2/6	Gln	Lys	T	Tv	NM_001101.5:c.121C>A	NP_001092.1:p.Gln41Lys		missense_variant,splice_region_variant	MODERATE	tolerated_low_confidence(0.27)	benign(0.177)	24.7	CAG	35.28	2756517	AAG	31.79	2483951
ACTB	41	7	5529536	5569167	T	5.63124	hg38-17-81512233	T	2/6	Gln	Leu	A	Tv	NM_001101.5:c.122A>T	NP_001092.1:p.Gln41Leu		missense_variant,splice_region_variant	MODERATE	tolerated_low_confidence(0.06)	benign(0.231)	27.7	CAG	35.28	2756517	CTG	36.01	2813643
ACTB	41	7	5529536	5569167	T	5.63124	hg38-17-81512233	T	2/6	Gln	Arg	C	Ti	NM_001101.5:c.122A>G	NP_001092.1:p.Gln41Arg		missense_variant,splice_region_variant	MODERATE	tolerated_low_confidence(0.14)	benign(0.317)	25.9	CAG	35.28	2756517	CGG	10.62	829391
ACTB	41	7	5529536	5569167	T	5.63124	hg38-17-81512233	T	2/6	Gln	Pro	G	Tv	NM_001101.5:c.122A>C	NP_001092.1:p.Gln41Pro		missense_variant,splice_region_variant	MODERATE	tolerated_low_confidence(0.21)	possibly_damaging(0.817)	31	CAG	35.28	2756517	CCG	6.15	480590
ACTB	41	7	5529535	5569166	C	7.2279	hg38-17-81512232	C	2/6	Gln	His	A	Tv	NM_001101.5:c.123G>T	NP_001092.1:p.Gln41His		missense_variant,splice_region_variant	MODERATE	tolerated_low_confidence(0.12)	benign(0.015)	32	CAG	35.28	2756517	CAT	11.9	929989
ACTB	41	7	5529535	5569166	C	7.2279	hg38-17-81512232	C	2/6	Gln	His	G	Tv	NM_001101.5:c.123G>C	NP_001092.1:p.Gln41His		missense_variant,splice_region_variant	MODERATE	tolerated_low_confidence(0.12)	benign(0.015)	32	CAG	35.28	2756517	CAC	14.62	1142446
ACTB	41	7	5529535	5569166	C	7.2279	hg38-17-81512232	C	2/6	Gln	=	T	Ti	NM_001101.5:c.123G>A	NP_001092.1:p.Gln41=		splice_region_variant,synonymous_variant	LOW			24.1	CAG	35.28	2756517	CAA	14.17	1106752
ACTG1	41	17	81512234	79479260	G	8.85995	hg38-7-5529537	G	2/6	Gln	Ter	A	Ti	NM_001614.5:c.121C>T	NP_001605.1:p.Gln41Ter	rs1555667201	stop_gained,splice_region_variant	HIGH			55	CAG	35.28	2756517	TAG	0.35	27354	dbSNP | gnADv2-nonTopMed(1) | PGG(1)	gnAD2			PGG											2
ACTG1	41	17	81512234	79479260	G	8.85995	hg38-7-5529537	G	2/6	Gln	Glu	C	Tv	NM_001614.5:c.121C>G	NP_001605.1:p.Gln41Glu		missense_variant,splice_region_variant	MODERATE	tolerated_low_confidence(0.15)	possibly_damaging(0.773)	26.0	CAG	35.28	2756517	GAG	39.4	3078049
ACTG1	41	17	81512234	79479260	G	8.85995	hg38-7-5529537	G	2/6	Gln	Lys	T	Tv	NM_001614.5:c.121C>A	NP_001605.1:p.Gln41Lys		missense_variant,splice_region_variant	MODERATE	tolerated_low_confidence(0.26)	possibly_damaging(0.835)	26.8	CAG	35.28	2756517	AAG	31.79	2483951
ACTG1	41	17	81512233	79479259	T	7.11381	hg38-7-5529536	T	2/6	Gln	Leu	A	Tv	NM_001614.5:c.122A>T	NP_001605.1:p.Gln41Leu		missense_variant,splice_region_variant	MODERATE	deleterious_low_confidence(0.04)	possibly_damaging(0.892)	33	CAG	35.28	2756517	CTG	36.01	2813643
ACTG1	41	17	81512233	79479259	T	7.11381	hg38-7-5529536	T	2/6	Gln	Arg	C	Ti	NM_001614.5:c.122A>G	NP_001605.1:p.Gln41Arg	rs782512698	missense_variant,splice_region_variant	MODERATE	tolerated_low_confidence(0.13)	probably_damaging(0.928)	32	CAG	35.28	2756517	CGG	10.62	829391	dbSNP | PGG(1)				PGG											1
ACTG1	41	17	81512233	79479259	T	7.11381	hg38-7-5529536	T	2/6	Gln	Pro	G	Tv	NM_001614.5:c.122A>C	NP_001605.1:p.Gln41Pro		missense_variant,splice_region_variant	MODERATE	tolerated_low_confidence(0.2)	probably_damaging(0.966)	32	CAG	35.28	2756517	CCG	6.15	480590
ACTG1	41	17	81512232	79479258	C	5.65869	hg38-7-5529535	C	2/6	Gln	His	A	Tv	NM_001614.5:c.123G>T	NP_001605.1:p.Gln41His		missense_variant,splice_region_variant	MODERATE	tolerated_low_confidence(0.12)	probably_damaging(0.978)	32	CAG	35.28	2756517	CAT	11.9	929989
ACTG1	41	17	81512232	79479258	C	5.65869	hg38-7-5529535	C	2/6	Gln	His	G	Tv	NM_001614.5:c.123G>C	NP_001605.1:p.Gln41His		missense_variant,splice_region_variant	MODERATE	tolerated_low_confidence(0.12)	probably_damaging(0.978)	32	CAG	35.28	2756517	CAC	14.62	1142446
ACTG1	41	17	81512232	79479258	C	5.65869	hg38-7-5529535	C	2/6	Gln	=	T	Ti	NM_001614.5:c.123G>A	NP_001605.1:p.Gln41=		splice_region_variant,synonymous_variant	LOW			22.1	CAG	35.28	2756517	CAA	14.17	1106752
ACTB, ACTG1	42	Possible AACs common to ACTB and ACTG1: Val, Ser, Arg, Ala, Cys, =, Asp
ACTB	42	7	5529400	5569031	C	7.49401	hg38-17-81512142	C	3/6	Gly	Cys	A	Tv	NM_001101.5:c.124G>T	NP_001092.1:p.Gly42Cys		missense_variant,splice_region_variant	MODERATE	deleterious_low_confidence(0)	probably_damaging(0.977)	32	GGC	19.73	1541147	TGC	10.83	846046
ACTB	42	7	5529400	5569031	C	7.49401	hg38-17-81512142	C	3/6	Gly	Arg	G	Tv	NM_001101.5:c.124G>C	NP_001092.1:p.Gly42Arg		missense_variant,splice_region_variant	MODERATE	deleterious_low_confidence(0.03)	probably_damaging(0.979)	32	GGC	19.73	1541147	CGC	8.71	680327
ACTB	42	7	5529400	5569031	C	7.49401	hg38-17-81512142	C	3/6	Gly	Ser	T	Ti	NM_001101.5:c.124G>A	NP_001092.1:p.Gly42Ser	rs1562719872	missense_variant,splice_region_variant	MODERATE	tolerated_low_confidence(0.12)	possibly_damaging(0.841)	26.2	GGC	19.73	1541147	AGC	19.66	1536075	dbSNP | ClinVar						VCV000561793	561793	552608		Conflicting interpretations of pathogenicity(Last reviewed: Oct 2, 2021)	Baraitser-Winter syndrome 1|not provided	criteria provided, conflicting interpretations
ACTB	42	7	5529399	5569030	C	7.62706	hg38-17-81512141	C	3/6	Gly	Val	A	Tv	NM_001101.5:c.125G>T	NP_001092.1:p.Gly42Val		missense_variant,splice_region_variant	MODERATE	deleterious_low_confidence(0.02)	possibly_damaging(0.735)	26.9	GGC	19.73	1541147	GTC	13.44	1050009
ACTB	42	7	5529399	5569030	C	7.62706	hg38-17-81512141	C	3/6	Gly	Ala	G	Tv	NM_001101.5:c.125G>C	NP_001092.1:p.Gly42Ala		missense_variant,splice_region_variant	MODERATE	tolerated_low_confidence(0.05)	possibly_damaging(0.527)	24.4	GGC	19.73	1541147	GCC	25.64	2003500
ACTB	42	7	5529399	5569030	C	7.62706	hg38-17-81512141	C	3/6	Gly	Asp	T	Ti	NM_001101.5:c.125G>A	NP_001092.1:p.Gly42Asp		missense_variant,splice_region_variant	MODERATE	deleterious_low_confidence(0.03)	probably_damaging(0.939)	27.7	GGC	19.73	1541147	GAC	24.25	1894516	predACTINg(1)													1			1	158-B	WES/WGS	de novo	Male	11-20 y
ACTB	42	7	5529398	5569029	G	0.175976	hg38-17-81512140	G	3/6	Gly	=	A	Ti	NM_001101.5:c.126C>T	NP_001092.1:p.Gly42=		splice_region_variant,synonymous_variant	LOW			13.75	GGC	19.73	1541147	GGT	10.82	845041
ACTB	42	7	5529398	5569029	G	0.175976	hg38-17-81512140	G	3/6	Gly	=	C	Tv	NM_001101.5:c.126C>G	NP_001092.1:p.Gly42=		splice_region_variant,synonymous_variant	LOW			13.88	GGC	19.73	1541147	GGG	15.26	1192278
ACTB	42	7	5529398	5569029	G	0.175976	hg38-17-81512140	G	3/6	Gly	=	T	Tv	NM_001101.5:c.126C>A	NP_001092.1:p.Gly42=		splice_region_variant,synonymous_variant	LOW			12.20	GGC	19.73	1541147	GGA	17.19	1343257
ACTG1	42	17	81512142	79479168	C	6.53176	hg38-7-5529400	C	3/6	Gly	Cys	A	Tv	NM_001614.5:c.124G>T	NP_001605.1:p.Gly42Cys		missense_variant,splice_region_variant	MODERATE	deleterious_low_confidence(0)	possibly_damaging(0.749)	33	GGC	19.73	1541147	TGC	10.83	846046
ACTG1	42	17	81512142	79479168	C	6.53176	hg38-7-5529400	C	3/6	Gly	Arg	G	Tv	NM_001614.5:c.124G>C	NP_001605.1:p.Gly42Arg		missense_variant,splice_region_variant	MODERATE	deleterious_low_confidence(0.03)	possibly_damaging(0.783)	32	GGC	19.73	1541147	CGC	8.71	680327
ACTG1	42	17	81512142	79479168	C	6.53176	hg38-7-5529400	C	3/6	Gly	Ser	T	Ti	NM_001614.5:c.124G>A	NP_001605.1:p.Gly42Ser		missense_variant,splice_region_variant	MODERATE	tolerated_low_confidence(0.12)	benign(0.392)	24.2	GGC	19.73	1541147	AGC	19.66	1536075
ACTG1	42	17	81512141	79479167	C	7.40483	hg38-7-5529399	C	3/6	Gly	Val	A	Tv	NM_001614.5:c.125G>T	NP_001605.1:p.Gly42Val		missense_variant,splice_region_variant	MODERATE	deleterious_low_confidence(0.02)	benign(0.019)	24.4	GGC	19.73	1541147	GTC	13.44	1050009	Cosmic(1)					Cosmic									1
ACTG1	42	17	81512141	79479167	C	7.40483	hg38-7-5529399	C	3/6	Gly	Ala	G	Tv	NM_001614.5:c.125G>C	NP_001605.1:p.Gly42Ala		missense_variant,splice_region_variant	MODERATE	tolerated_low_confidence(0.05)	benign(0.07)	23.3	GGC	19.73	1541147	GCC	25.64	2003500
ACTG1	42	17	81512141	79479167	C	7.40483	hg38-7-5529399	C	3/6	Gly	Asp	T	Ti	NM_001614.5:c.125G>A	NP_001605.1:p.Gly42Asp	rs782566714	missense_variant,splice_region_variant	MODERATE	deleterious_low_confidence(0.04)	possibly_damaging(0.596)	32	GGC	19.73	1541147	GAC	24.25	1894516	dbSNP
ACTG1	42	17	81512140	79479166	G	-0.598315	hg38-7-5529398	G	3/6	Gly	=	A	Ti	NM_001614.5:c.126C>T	NP_001605.1:p.Gly42=	rs11549197	splice_region_variant,synonymous_variant	LOW			11.81	GGC	19.73	1541147	GGT	10.82	845041	dbSNP | gnADv3-nonTopMed(14) | gnADv2-nonTopMed(67) | TOPMed(73) | PGG(98) | ClinVar | LOVD(2)	gnAD2	gnAD3	TopMed	PGG		VCV000379424	379424	378864		Benign/Likely benign(Last reviewed: Jun 4, 2021)	Deafness, autosomal dominant 20|Baraitser-Winter Syndrome 2|not provided|not specified	criteria provided, multiple submitters, no conflicts			252
ACTG1	42	17	81512140	79479166	G	-0.598315	hg38-7-5529398	G	3/6	Gly	=	C	Tv	NM_001614.5:c.126C>G	NP_001605.1:p.Gly42=		splice_region_variant,synonymous_variant	LOW			12.68	GGC	19.73	1541147	GGG	15.26	1192278
ACTG1	42	17	81512140	79479166	G	-0.598315	hg38-7-5529398	G	3/6	Gly	=	T	Tv	NM_001614.5:c.126C>A	NP_001605.1:p.Gly42=		splice_region_variant,synonymous_variant	LOW			10.65	GGC	19.73	1541147	GGA	17.19	1343257
ACTB, ACTG1	43	Possible AACs common to ACTB and ACTG1: Leu, Gly, =, Ala | AACs specific for ACTB: Glu, Met | AACs specific for ACTG1: Ile, Phe, Asp
ACTB	43	7	5529397	5569028	C	7.62706	hg38-17-81512139	C	3/6	Val	Leu	A	Tv	NM_001101.5:c.127G>T	NP_001092.1:p.Val43Leu		missense_variant	MODERATE	tolerated_low_confidence(0.05)	benign(0.034)	23.1	GTG	25.75	2011761	TTG	13.47	1052279
ACTB	43	7	5529397	5569028	C	7.62706	hg38-17-81512139	C	3/6	Val	Leu	G	Tv	NM_001101.5:c.127G>C	NP_001092.1:p.Val43Leu		missense_variant	MODERATE	tolerated_low_confidence(0.05)	benign(0.034)	23.0	GTG	25.75	2011761	CTG	36.01	2813643	Cosmic(1)					Cosmic									1
ACTB	43	7	5529397	5569028	C	7.62706	hg38-17-81512139	C	3/6	Val	Met	T	Ti	NM_001101.5:c.127G>A	NP_001092.1:p.Val43Met	rs886041267	missense_variant	MODERATE	tolerated_low_confidence(0.07)	benign(0.057)	23.3	GTG	25.75	2011761	ATG	21.48	1677888	dbSNP | ClinVar | predACTINg(2)						VCV000279939	279939	264369	1	Likely pathogenic(Last reviewed: Feb 20, 2016)	not provided	criteria provided, single submitter	3			2	4-B | 5-B	Not known | Not known	mat (affected) | Not known	Female | Female	N/A | N/A
ACTB	43	7	5529396	5569027	A	8.95761	hg38-17-81512138	A	3/6	Val	Gly	C	Tv	NM_001101.5:c.128T>G	NP_001092.1:p.Val43Gly		missense_variant	MODERATE	deleterious_low_confidence(0.01)	possibly_damaging(0.663)	32	GTG	25.75	2011761	GGG	15.26	1192278
ACTB	43	7	5529396	5569027	A	8.95761	hg38-17-81512138	A	3/6	Val	Ala	G	Ti	NM_001101.5:c.128T>C	NP_001092.1:p.Val43Ala		missense_variant	MODERATE	tolerated_low_confidence(0.14)	benign(0.376)	23.9	GTG	25.75	2011761	GCG	5.94	464292
ACTB	43	7	5529396	5569027	A	8.95761	hg38-17-81512138	A	3/6	Val	Glu	T	Tv	NM_001101.5:c.128T>A	NP_001092.1:p.Val43Glu		missense_variant	MODERATE	deleterious_low_confidence(0.03)	benign(0.268)	26.0	GTG	25.75	2011761	GAG	39.4	3078049
ACTB	43	7	5529395	5569026	C	0.575142	hg38-17-81512137	G	3/6	Val	=	A	Tv	NM_001101.5:c.129G>T	NP_001092.1:p.Val43=		synonymous_variant	LOW			11.98	GTG	25.75	2011761	GTT	11.8	922234
ACTB	43	7	5529395	5569026	C	0.575142	hg38-17-81512137	G	3/6	Val	=	G	Tv	NM_001101.5:c.129G>C	NP_001092.1:p.Val43=		synonymous_variant	LOW			11.73	GTG	25.75	2011761	GTC	13.44	1050009
ACTB	43	7	5529395	5569026	C	0.575142	hg38-17-81512137	G	3/6	Val	=	T	Ti	NM_001101.5:c.129G>A	NP_001092.1:p.Val43=		synonymous_variant	LOW			12.71	GTG	25.75	2011761	GTA	7.71	602084
ACTG1	43	17	81512139	79479165	C	7.40483	hg38-7-5529397	C	3/6	Val	Phe	A	Tv	NM_001614.5:c.127G>T	NP_001605.1:p.Val43Phe		missense_variant	MODERATE	deleterious_low_confidence(0.04)	benign(0.089)	24.3	GTC	13.44	1050009	TTC	17.51	1367806	cBio(1) | Cosmic(1)					Cosmic									2
ACTG1	43	17	81512139	79479165	C	7.40483	hg38-7-5529397	C	3/6	Val	Leu	G	Tv	NM_001614.5:c.127G>C	NP_001605.1:p.Val43Leu		missense_variant	MODERATE	tolerated_low_confidence(0.05)	benign(0.001)	23.0	GTC	13.44	1050009	CTC	17.81	1391429
ACTG1	43	17	81512139	79479165	C	7.40483	hg38-7-5529397	C	3/6	Val	Ile	T	Ti	NM_001614.5:c.127G>A	NP_001605.1:p.Val43Ile		missense_variant	MODERATE	tolerated_low_confidence(0.29)	benign(0.003)	22.5	GTC	13.44	1050009	ATC	18.68	1459807
ACTG1	43	17	81512138	79479164	A	8.71444	hg38-7-5529396	A	3/6	Val	Gly	C	Tv	NM_001614.5:c.128T>G	NP_001605.1:p.Val43Gly		missense_variant	MODERATE	deleterious_low_confidence(0.01)	benign(0.095)	25.7	GTC	13.44	1050009	GGC	19.73	1541147	gnADv3-nonTopMed(1)		gnAD3													1
ACTG1	43	17	81512138	79479164	A	8.71444	hg38-7-5529396	A	3/6	Val	Ala	G	Ti	NM_001614.5:c.128T>C	NP_001605.1:p.Val43Ala	rs1555667138	missense_variant	MODERATE	tolerated_low_confidence(0.13)	benign(0.034)	23.6	GTC	13.44	1050009	GCC	25.64	2003500	dbSNP | ClinVar						VCV001082397	1082397	1083780		Likely benign(Last reviewed: Jul 8, 2020)	Baraitser-Winter Syndrome 2|Deafness, autosomal dominant 20	criteria provided, single submitter
ACTG1	43	17	81512138	79479164	A	8.71444	hg38-7-5529396	A	3/6	Val	Asp	T	Tv	NM_001614.5:c.128T>A	NP_001605.1:p.Val43Asp		missense_variant	MODERATE	deleterious_low_confidence(0.01)	benign(0.137)	26.1	GTC	13.44	1050009	GAC	24.25	1894516
ACTG1	43	17	81512137	79479163	G	-0.889339	hg38-7-5529395	C	3/6	Val	=	A	Ti	NM_001614.5:c.129C>T	NP_001605.1:p.Val43=	rs1206292774	synonymous_variant	LOW			8703	GTC	13.44	1050009	GTT	11.8	922234	dbSNP | gnADv2-nonTopMed(2) | TOPMed(1) | PGG(2)	gnAD2		TopMed	PGG											5
ACTG1	43	17	81512137	79479163	G	-0.889339	hg38-7-5529395	C	3/6	Val	=	C	Tv	NM_001614.5:c.129C>G	NP_001605.1:p.Val43=		synonymous_variant	LOW			7454	GTC	13.44	1050009	GTG	25.75	2011761	TOPMed(1)			TopMed												1
ACTG1	43	17	81512137	79479163	G	-0.889339	hg38-7-5529395	C	3/6	Val	=	T	Tv	NM_001614.5:c.129C>A	NP_001605.1:p.Val43=		synonymous_variant	LOW			7699	GTC	13.44	1050009	GTA	7.71	602084
ACTB, ACTG1	44	Possible AACs common to ACTB and ACTG1: Val, Ile, Leu, Arg, Thr, Lys
ACTB	44	7	5529394	5569025	T	7.76012	hg38-17-81512136	T	3/6	Met	Leu	A	Tv	NM_001101.5:c.130A>T	NP_001092.1:p.Met44Leu		missense_variant	MODERATE	tolerated_low_confidence(0.07)	benign(0.003)	23.7	ATG	21.48	1677888	TTG	13.47	1052279
ACTB	44	7	5529394	5569025	T	7.76012	hg38-17-81512136	T	3/6	Met	Val	C	Ti	NM_001101.5:c.130A>G	NP_001092.1:p.Met44Val		missense_variant	MODERATE	deleterious_low_confidence(0.02)	benign(0.003)	24.5	ATG	21.48	1677888	GTG	25.75	2011761
ACTB	44	7	5529394	5569025	T	7.76012	hg38-17-81512136	T	3/6	Met	Leu	G	Tv	NM_001101.5:c.130A>C	NP_001092.1:p.Met44Leu		missense_variant	MODERATE	tolerated_low_confidence(0.07)	benign(0.003)	23.4	ATG	21.48	1677888	CTG	36.01	2813643
ACTB	44	7	5529393	5569024	A	8.95761	hg38-17-81512135	A	3/6	Met	Arg	C	Tv	NM_001101.5:c.131T>G	NP_001092.1:p.Met44Arg		missense_variant	MODERATE	deleterious_low_confidence(0.01)	benign(0.386)	27.9	ATG	21.48	1677888	AGG	12.17	951166
ACTB	44	7	5529393	5569024	A	8.95761	hg38-17-81512135	A	3/6	Met	Thr	G	Ti	NM_001101.5:c.131T>C	NP_001092.1:p.Met44Thr		missense_variant	MODERATE	deleterious_low_confidence(0.01)	benign(0.185)	24.9	ATG	21.48	1677888	ACG	5.59	436790	cBio(1) | Cosmic(1)					Cosmic									2
ACTB	44	7	5529393	5569024	A	8.95761	hg38-17-81512135	A	3/6	Met	Lys	T	Tv	NM_001101.5:c.131T>A	NP_001092.1:p.Met44Lys		missense_variant	MODERATE	deleterious_low_confidence(0.01)	benign(0.216)	25.7	ATG	21.48	1677888	AAG	31.79	2483951
ACTB	44	7	5529392	5569023	C	7.62706	hg38-17-81512134	C	3/6	Met	Ile	A	Tv	NM_001101.5:c.132G>T	NP_001092.1:p.Met44Ile		missense_variant	MODERATE	deleterious_low_confidence(0.04)	benign(0.021)	24.2	ATG	21.48	1677888	ATT	16.58	1295762
ACTB	44	7	5529392	5569023	C	7.62706	hg38-17-81512134	C	3/6	Met	Ile	G	Tv	NM_001101.5:c.132G>C	NP_001092.1:p.Met44Ile		missense_variant	MODERATE	deleterious_low_confidence(0.04)	benign(0.021)	24.2	ATG	21.48	1677888	ATC	18.68	1459807
ACTB	44	7	5529392	5569023	C	7.62706	hg38-17-81512134	C	3/6	Met	Ile	T	Ti	NM_001101.5:c.132G>A	NP_001092.1:p.Met44Ile	rs776407365	missense_variant	MODERATE	deleterious_low_confidence(0.04)	benign(0.021)	24.7	ATG	21.48	1677888	ATA	8.16	637556	dbSNP | cBio(5)														5
ACTG1	44	17	81512137	79479163	G				3/6	Met	His	GCATGA		NM_001614.5:c.128_129insTCATG	NP_001605.1:p.Met44HisfsTer24		frameshift_variant	HIGH										cBio(1)														1
ACTG1	44	17	81512136	79479162	T	7.55035	hg38-7-5529394	T	3/6	Met	Leu	A	Tv	NM_001614.5:c.130A>T	NP_001605.1:p.Met44Leu		missense_variant	MODERATE	tolerated_low_confidence(0.07)	benign(0)	23.4	ATG	21.48	1677888	TTG	13.47	1052279
ACTG1	44	17	81512136	79479162	T	7.55035	hg38-7-5529394	T	3/6	Met	Val	C	Ti	NM_001614.5:c.130A>G	NP_001605.1:p.Met44Val		missense_variant	MODERATE	deleterious_low_confidence(0.02)	benign(0)	24.2	ATG	21.48	1677888	GTG	25.75	2011761
ACTG1	44	17	81512136	79479162	T	7.55035	hg38-7-5529394	T	3/6	Met	Leu	G	Tv	NM_001614.5:c.130A>C	NP_001605.1:p.Met44Leu		missense_variant	MODERATE	tolerated_low_confidence(0.07)	benign(0)	23.5	ATG	21.48	1677888	CTG	36.01	2813643
ACTG1	44	17	81512135	79479161	A	8.71444	hg38-7-5529393	A	3/6	Met	Arg	C	Tv	NM_001614.5:c.131T>G	NP_001605.1:p.Met44Arg		missense_variant	MODERATE	deleterious_low_confidence(0.01)	benign(0.041)	27.5	ATG	21.48	1677888	AGG	12.17	951166
ACTG1	44	17	81512135	79479161	A	8.71444	hg38-7-5529393	A	3/6	Met	Thr	G	Ti	NM_001614.5:c.131T>C	NP_001605.1:p.Met44Thr		missense_variant	MODERATE	deleterious_low_confidence(0.01)	benign(0.023)	24.6	ATG	21.48	1677888	ACG	5.59	436790
ACTG1	44	17	81512135	79479161	A	8.71444	hg38-7-5529393	A	3/6	Met	Lys	T	Tv	NM_001614.5:c.131T>A	NP_001605.1:p.Met44Lys	rs886041280	missense_variant	MODERATE	deleterious_low_confidence(0.01)	benign(0.02)	25.1	ATG	21.48	1677888	AAG	31.79	2483951	dbSNP | ClinVar						VCV000279955	279955	265042	1	Likely pathogenic(Last reviewed: Jun 5, 2015)	not provided	criteria provided, single submitter	1
ACTG1	44	17	81512134	79479160	C	7.40483	hg38-7-5529392	C	3/6	Met	Ile	A	Tv	NM_001614.5:c.132G>T	NP_001605.1:p.Met44Ile		missense_variant	MODERATE	deleterious_low_confidence(0.04)	benign(0)	24.2	ATG	21.48	1677888	ATT	16.58	1295762
ACTG1	44	17	81512134	79479160	C	7.40483	hg38-7-5529392	C	3/6	Met	Ile	G	Tv	NM_001614.5:c.132G>C	NP_001605.1:p.Met44Ile		missense_variant	MODERATE	deleterious_low_confidence(0.04)	benign(0)	24.2	ATG	21.48	1677888	ATC	18.68	1459807
ACTG1	44	17	81512134	79479160	C	7.40483	hg38-7-5529392	C	3/6	Met	Ile	T	Ti	NM_001614.5:c.132G>A	NP_001605.1:p.Met44Ile		missense_variant	MODERATE	deleterious_low_confidence(0.04)	benign(0)	25.1	ATG	21.48	1677888	ATA	8.16	637556
ACTB, ACTG1	45	Possible AACs common to ACTB and ACTG1: Glu, Leu, Met, Gly, =, Ala
ACTB	45	7	5529391	5569022	C	7.62706	hg38-17-81512133	C	3/6	Val	Leu	A	Tv	NM_001101.5:c.133G>T	NP_001092.1:p.Val45Leu		missense_variant	MODERATE	deleterious_low_confidence(0.05)	benign(0.007)	24.2	GTG	25.75	2011761	TTG	13.47	1052279
ACTB	45	7	5529391	5569022	C	7.62706	hg38-17-81512133	C	3/6	Val	Leu	G	Tv	NM_001101.5:c.133G>C	NP_001092.1:p.Val45Leu		missense_variant	MODERATE	deleterious_low_confidence(0.05)	benign(0.007)	24.3	GTG	25.75	2011761	CTG	36.01	2813643
ACTB	45	7	5529391	5569022	C	7.62706	hg38-17-81512133	C	3/6	Val	Met	T	Ti	NM_001101.5:c.133G>A	NP_001092.1:p.Val45Met		missense_variant	MODERATE	deleterious_low_confidence(0.04)	benign(0.402)	25.1	GTG	25.75	2011761	ATG	21.48	1677888	cBio(2) | Cosmic(2)					Cosmic									4
ACTB	45	7	5529390	5569021	A	8.95761	hg38-17-81512132	A	3/6	Val	Gly	C	Tv	NM_001101.5:c.134T>G	NP_001092.1:p.Val45Gly		missense_variant	MODERATE	deleterious_low_confidence(0.04)	benign(0.001)	27.6	GTG	25.75	2011761	GGG	15.26	1192278
ACTB	45	7	5529390	5569021	A	8.95761	hg38-17-81512132	A	3/6	Val	Ala	G	Ti	NM_001101.5:c.134T>C	NP_001092.1:p.Val45Ala		missense_variant	MODERATE	deleterious_low_confidence(0.04)	benign(0.007)	25.4	GTG	25.75	2011761	GCG	5.94	464292
ACTB	45	7	5529390	5569021	A	8.95761	hg38-17-81512132	A	3/6	Val	Glu	T	Tv	NM_001101.5:c.134T>A	NP_001092.1:p.Val45Glu		missense_variant	MODERATE	deleterious_low_confidence(0.01)	benign(0.005)	26.1	GTG	25.75	2011761	GAG	39.4	3078049
ACTB	45	7	5529389	5569020	C	1.50653	hg38-17-81512131	C	3/6	Val	=	A	Tv	NM_001101.5:c.135G>T	NP_001092.1:p.Val45=	rs1256317969	synonymous_variant	LOW			13.35	GTG	25.75	2011761	GTT	11.8	922234	dbSNP | gnADv2-nonTopMed(1) | TOPMed(3)	gnAD2		TopMed												4
ACTB	45	7	5529389	5569020	C	1.50653	hg38-17-81512131	C	3/6	Val	=	G	Tv	NM_001101.5:c.135G>C	NP_001092.1:p.Val45=		synonymous_variant	LOW			13.50	GTG	25.75	2011761	GTC	13.44	1050009
ACTB	45	7	5529389	5569020	C	1.50653	hg38-17-81512131	C	3/6	Val	=	T	Ti	NM_001101.5:c.135G>A	NP_001092.1:p.Val45=	rs1256317969	synonymous_variant	LOW			14.31	GTG	25.75	2011761	GTA	7.71	602084	dbSNP | gnADv3-nonTopMed(1) | gnADv2-nonTopMed(4)	gnAD2	gnAD3													5
ACTG1	45	17	81512133	79479159	C	7.40483	hg38-7-5529391	C	3/6	Val	Leu	A	Tv	NM_001614.5:c.133G>T	NP_001605.1:p.Val45Leu		missense_variant	MODERATE	tolerated_low_confidence(0.06)	benign(0.005)	23.2	GTG	25.75	2011761	TTG	13.47	1052279
ACTG1	45	17	81512133	79479159	C	7.40483	hg38-7-5529391	C	3/6	Val	Leu	G	Tv	NM_001614.5:c.133G>C	NP_001605.1:p.Val45Leu		missense_variant	MODERATE	tolerated_low_confidence(0.06)	benign(0.005)	23.2	GTG	25.75	2011761	CTG	36.01	2813643
ACTG1	45	17	81512133	79479159	C	7.40483	hg38-7-5529391	C	3/6	Val	Met	T	Ti	NM_001614.5:c.133G>A	NP_001605.1:p.Val45Met		missense_variant	MODERATE	deleterious_low_confidence(0.04)	benign(0.181)	24.8	GTG	25.75	2011761	ATG	21.48	1677888
ACTG1	45	17	81512132	79479158	A	8.71444	hg38-7-5529390	A	3/6	Val	Gly	C	Tv	NM_001614.5:c.134T>G	NP_001605.1:p.Val45Gly		missense_variant	MODERATE	deleterious_low_confidence(0.04)	benign(0)	26.2	GTG	25.75	2011761	GGG	15.26	1192278
ACTG1	45	17	81512132	79479158	A	8.71444	hg38-7-5529390	A	3/6	Val	Ala	G	Ti	NM_001614.5:c.134T>C	NP_001605.1:p.Val45Ala		missense_variant	MODERATE	deleterious_low_confidence(0.04)	benign(0.014)	25.5	GTG	25.75	2011761	GCG	5.94	464292
ACTG1	45	17	81512132	79479158	A	8.71444	hg38-7-5529390	A	3/6	Val	Glu	T	Tv	NM_001614.5:c.134T>A	NP_001605.1:p.Val45Glu		missense_variant	MODERATE	deleterious_low_confidence(0.01)	benign(0)	26.9	GTG	25.75	2011761	GAG	39.4	3078049
ACTG1	45	17	81512131	79479157	C	-0.16178	hg38-7-5529389	C	3/6	Val	=	A	Tv	NM_001614.5:c.135G>T	NP_001605.1:p.Val45=		synonymous_variant	LOW			12.79	GTG	25.75	2011761	GTT	11.8	922234
ACTG1	45	17	81512131	79479157	C	-0.16178	hg38-7-5529389	C	3/6	Val	=	G	Tv	NM_001614.5:c.135G>C	NP_001605.1:p.Val45=		synonymous_variant	LOW			12.91	GTG	25.75	2011761	GTC	13.44	1050009
ACTG1	45	17	81512131	79479157	C	-0.16178	hg38-7-5529389	C	3/6	Val	=	T	Ti	NM_001614.5:c.135G>A	NP_001605.1:p.Val45=		synonymous_variant	LOW			16.39	GTG	25.75	2011761	GTA	7.71	602084
ACTB, ACTG1	46	Possible AACs common to ACTB and ACTG1: Val, Ser, Arg, Ala, Cys, =, Asp
ACTB	46	7	5529388	5569019	C	7.62706	hg38-17-81512130	C	3/6	Gly	Cys	A	Tv	NM_001101.5:c.136G>T	NP_001092.1:p.Gly46Cys		missense_variant	MODERATE	deleterious_low_confidence(0)	probably_damaging(1)	32	GGC	19.73	1541147	TGC	10.83	846046
ACTB	46	7	5529388	5569019	C	7.62706	hg38-17-81512130	C	3/6	Gly	Arg	G	Tv	NM_001101.5:c.136G>C	NP_001092.1:p.Gly46Arg		missense_variant	MODERATE	deleterious_low_confidence(0.01)	probably_damaging(1)	31	GGC	19.73	1541147	CGC	8.71	680327
ACTB	46	7	5529388	5569019	C	7.62706	hg38-17-81512130	C	3/6	Gly	Ser	T	Ti	NM_001101.5:c.136G>A	NP_001092.1:p.Gly46Ser		missense_variant	MODERATE	deleterious_low_confidence(0.01)	probably_damaging(1)	29.9	GGC	19.73	1541147	AGC	19.66	1536075
ACTB	46	7	5529387	5569018	C	7.62706	hg38-17-81512129	C	3/6	Gly	Val	A	Tv	NM_001101.5:c.137G>T	NP_001092.1:p.Gly46Val		missense_variant	MODERATE	deleterious_low_confidence(0.01)	probably_damaging(1)	29.0	GGC	19.73	1541147	GTC	13.44	1050009	cBio(1) | Cosmic(1)					Cosmic									2
ACTB	46	7	5529387	5569018	C	7.62706	hg38-17-81512129	C	3/6	Gly	Ala	G	Tv	NM_001101.5:c.137G>C	NP_001092.1:p.Gly46Ala		missense_variant	MODERATE	deleterious_low_confidence(0.02)	probably_damaging(1)	28.1	GGC	19.73	1541147	GCC	25.64	2003500	gnADv3-nonTopMed(1)		gnAD3													1
ACTB	46	7	5529387	5569018	C	7.62706	hg38-17-81512129	C	3/6	Gly	Asp	T	Ti	NM_001101.5:c.137G>A	NP_001092.1:p.Gly46Asp		missense_variant	MODERATE	deleterious_low_confidence(0.04)	probably_damaging(1)	29.2	GGC	19.73	1541147	GAC	24.25	1894516	gnADv3-nonTopMed(1) | cBio(3) | Cosmic(1)		gnAD3			Cosmic									4	1
ACTB	46	7	5529386	5569017	G	0.575142	hg38-17-81512128	G	3/6	Gly	=	A	Ti	NM_001101.5:c.138C>T	NP_001092.1:p.Gly46=	rs770456262	synonymous_variant	LOW			14.21	GGC	19.73	1541147	GGT	10.82	845041	dbSNP | gnADv2-nonTopMed(1) | TOPMed(2)	gnAD2		TopMed												3
ACTB	46	7	5529386	5569017	G	0.575142	hg38-17-81512128	G	3/6	Gly	=	C	Tv	NM_001101.5:c.138C>G	NP_001092.1:p.Gly46=		synonymous_variant	LOW			13.82	GGC	19.73	1541147	GGG	15.26	1192278
ACTB	46	7	5529386	5569017	G	0.575142	hg38-17-81512128	G	3/6	Gly	=	T	Tv	NM_001101.5:c.138C>A	NP_001092.1:p.Gly46=		synonymous_variant	LOW			13.11	GGC	19.73	1541147	GGA	17.19	1343257
ACTG1	46	17	81512130	79479156	C	7.40483	hg38-7-5529388	C	3/6	Gly	Cys	A	Tv	NM_001614.5:c.136G>T	NP_001605.1:p.Gly46Cys		missense_variant	MODERATE	deleterious_low_confidence(0)	possibly_damaging(0.745)	32	GGC	19.73	1541147	TGC	10.83	846046	cBio(1) | Cosmic(1)					Cosmic									2
ACTG1	46	17	81512130	79479156	C	7.40483	hg38-7-5529388	C	3/6	Gly	Arg	G	Tv	NM_001614.5:c.136G>C	NP_001605.1:p.Gly46Arg		missense_variant	MODERATE	deleterious_low_confidence(0.01)	benign(0.373)	25.8	GGC	19.73	1541147	CGC	8.71	680327
ACTG1	46	17	81512130	79479156	C	7.40483	hg38-7-5529388	C	3/6	Gly	Ser	T	Ti	NM_001614.5:c.136G>A	NP_001605.1:p.Gly46Ser		missense_variant	MODERATE	deleterious_low_confidence(0.01)	benign(0.137)	25.3	GGC	19.73	1541147	AGC	19.66	1536075	Cosmic(2)					Cosmic									2
ACTG1	46	17	81512129	79479155	C	7.40483	hg38-7-5529387	C	3/6	Gly	Val	A	Tv	NM_001614.5:c.137G>T	NP_001605.1:p.Gly46Val		missense_variant	MODERATE	deleterious_low_confidence(0.01)	possibly_damaging(0.457)	28.0	GGC	19.73	1541147	GTC	13.44	1050009	cBio(1) | Cosmic(1)					Cosmic									2
ACTG1	46	17	81512129	79479155	C	7.40483	hg38-7-5529387	C	3/6	Gly	Ala	G	Tv	NM_001614.5:c.137G>C	NP_001605.1:p.Gly46Ala		missense_variant	MODERATE	deleterious_low_confidence(0.02)	benign(0.048)	24.5	GGC	19.73	1541147	GCC	25.64	2003500	cBio(1)														1
ACTG1	46	17	81512129	79479155	C	7.40483	hg38-7-5529387	C	3/6	Gly	Asp	T	Ti	NM_001614.5:c.137G>A	NP_001605.1:p.Gly46Asp	rs200210656	missense_variant	MODERATE	deleterious_low_confidence(0.04)	benign(0.268)	25.2	GGC	19.73	1541147	GAC	24.25	1894516	dbSNP | PGG(1)				PGG											1
ACTG1	46	17	81512128	79479154	G	0.420268	hg38-7-5529386	G	3/6	Gly	=	A	Ti	NM_001614.5:c.138C>T	NP_001605.1:p.Gly46=	rs374907377	synonymous_variant	LOW			15.08	GGC	19.73	1541147	GGT	10.82	845041	dbSNP | gnADv2-nonTopMed(8) | TOPMed(11) | PGG(10) | ClinVar	gnAD2		TopMed	PGG		VCV001198753	1198753	1188609		Likely benign(Last reviewed: Oct 1, 2018)	not provided	criteria provided, single submitter			29
ACTG1	46	17	81512128	79479154	G	0.420268	hg38-7-5529386	G	3/6	Gly	=	C	Tv	NM_001614.5:c.138C>G	NP_001605.1:p.Gly46=		synonymous_variant	LOW			14.65	GGC	19.73	1541147	GGG	15.26	1192278
ACTG1	46	17	81512128	79479154	G	0.420268	hg38-7-5529386	G	3/6	Gly	=	T	Tv	NM_001614.5:c.138C>A	NP_001605.1:p.Gly46=		synonymous_variant	LOW			14.50	GGC	19.73	1541147	GGA	17.19	1343257
ACTB, ACTG1	47	Possible AACs common to ACTB and ACTG1: Val, Ile, Leu, Arg, Thr, Lys
ACTB	47	7	5529385	5569016	T	7.76012	hg38-17-81512127	T	3/6	Met	Leu	A	Tv	NM_001101.5:c.139A>T	NP_001092.1:p.Met47Leu		missense_variant	MODERATE	deleterious_low_confidence(0.05)	benign(0.125)	25.2	ATG	21.48	1677888	TTG	13.47	1052279	cBio(2)														2
ACTB	47	7	5529385	5569016	T	7.76012	hg38-17-81512127	T	3/6	Met	Val	C	Ti	NM_001101.5:c.139A>G	NP_001092.1:p.Met47Val		missense_variant	MODERATE	deleterious_low_confidence(0.03)	benign(0.191)	24.7	ATG	21.48	1677888	GTG	25.75	2011761	Cosmic(1)					Cosmic									1
ACTB	47	7	5529385	5569016	T	7.76012	hg38-17-81512127	T	3/6	Met	Leu	G	Tv	NM_001101.5:c.139A>C	NP_001092.1:p.Met47Leu		missense_variant	MODERATE	deleterious_low_confidence(0.05)	benign(0.125)	25.2	ATG	21.48	1677888	CTG	36.01	2813643
ACTB	47	7	5529384	5569015	A	8.95761	hg38-17-81512126	A	3/6	Met	Arg	C	Tv	NM_001101.5:c.140T>G	NP_001092.1:p.Met47Arg		missense_variant	MODERATE	deleterious_low_confidence(0.01)	possibly_damaging(0.616)	32	ATG	21.48	1677888	AGG	12.17	951166
ACTB	47	7	5529384	5569015	A	8.95761	hg38-17-81512126	A	3/6	Met	Thr	G	Ti	NM_001101.5:c.140T>C	NP_001092.1:p.Met47Thr		missense_variant	MODERATE	deleterious_low_confidence(0.03)	possibly_damaging(0.529)	28.8	ATG	21.48	1677888	ACG	5.59	436790	DECIPHER(1) | predACTINg(1)													1			1	149-B	Not known	Not known	Male	N/A
ACTB	47	7	5529384	5569015	A	8.95761	hg38-17-81512126	A	3/6	Met	Lys	T	Tv	NM_001101.5:c.140T>A	NP_001092.1:p.Met47Lys		missense_variant	MODERATE	deleterious_low_confidence(0.02)	benign(0.335)	26.3	ATG	21.48	1677888	AAG	31.79	2483951
ACTB	47	7	5529383	5569014	C	7.62706	hg38-17-81512125	C	3/6	Met	Ile	A	Tv	NM_001101.5:c.141G>T	NP_001092.1:p.Met47Ile		missense_variant	MODERATE	tolerated_low_confidence(0.06)	benign(0.265)	23.5	ATG	21.48	1677888	ATT	16.58	1295762
ACTB	47	7	5529383	5569014	C	7.62706	hg38-17-81512125	C	3/6	Met	Ile	G	Tv	NM_001101.5:c.141G>C	NP_001092.1:p.Met47Ile		missense_variant	MODERATE	tolerated_low_confidence(0.06)	benign(0.265)	23.5	ATG	21.48	1677888	ATC	18.68	1459807	Cosmic(1)					Cosmic									1
ACTB	47	7	5529383	5569014	C	7.62706	hg38-17-81512125	C	3/6	Met	Ile	T	Ti	NM_001101.5:c.141G>A	NP_001092.1:p.Met47Ile		missense_variant	MODERATE	tolerated_low_confidence(0.06)	benign(0.265)	23.6	ATG	21.48	1677888	ATA	8.16	637556	cBio(2) | Cosmic(1)					Cosmic									3
ACTB	47	7	5529382	5569013	CC				3/6	Met	_Gl	TT		NM_001101.5:c.141_142delinsAA	NP_001092.1:p.Met47_Gly48delinsIleSer		missense_variant	MODERATE										cBio(1)														1
ACTG1	47	17	81512127	79479153	T	7.55035	hg38-7-5529385	T	3/6	Met	Leu	A	Tv	NM_001614.5:c.139A>T	NP_001605.1:p.Met47Leu		missense_variant	MODERATE	tolerated_low_confidence(0.06)	benign(0)	23.8	ATG	21.48	1677888	TTG	13.47	1052279	gnADv3-nonTopMed(1)		gnAD3													1
ACTG1	47	17	81512127	79479153	T	7.55035	hg38-7-5529385	T	3/6	Met	Val	C	Ti	NM_001614.5:c.139A>G	NP_001605.1:p.Met47Val		missense_variant	MODERATE	deleterious_low_confidence(0.03)	benign(0.003)	24.8	ATG	21.48	1677888	GTG	25.75	2011761
ACTG1	47	17	81512127	79479153	T	7.55035	hg38-7-5529385	T	3/6	Met	Leu	G	Tv	NM_001614.5:c.139A>C	NP_001605.1:p.Met47Leu		missense_variant	MODERATE	tolerated_low_confidence(0.06)	benign(0)	23.8	ATG	21.48	1677888	CTG	36.01	2813643
ACTG1	47	17	81512126	79479152	A	8.71444	hg38-7-5529384	A	3/6	Met	Arg	C	Tv	NM_001614.5:c.140T>G	NP_001605.1:p.Met47Arg		missense_variant	MODERATE	deleterious_low_confidence(0.01)	benign(0.028)	29.1	ATG	21.48	1677888	AGG	12.17	951166
ACTG1	47	17	81512126	79479152	A	8.71444	hg38-7-5529384	A	3/6	Met	Thr	G	Ti	NM_001614.5:c.140T>C	NP_001605.1:p.Met47Thr		missense_variant	MODERATE	deleterious_low_confidence(0.03)	benign(0.029)	25.3	ATG	21.48	1677888	ACG	5.59	436790
ACTG1	47	17	81512126	79479152	A	8.71444	hg38-7-5529384	A	3/6	Met	Lys	T	Tv	NM_001614.5:c.140T>A	NP_001605.1:p.Met47Lys		missense_variant	MODERATE	deleterious_low_confidence(0.02)	benign(0.013)	27.6	ATG	21.48	1677888	AAG	31.79	2483951
ACTG1	47	17	81512125	79479151	C	7.40483	hg38-7-5529383	C	3/6	Met	Ile	A	Tv	NM_001614.5:c.141G>T	NP_001605.1:p.Met47Ile		missense_variant	MODERATE	tolerated_low_confidence(0.06)	benign(0.001)	23.5	ATG	21.48	1677888	ATT	16.58	1295762
ACTG1	47	17	81512125	79479151	C	7.40483	hg38-7-5529383	C	3/6	Met	Ile	G	Tv	NM_001614.5:c.141G>C	NP_001605.1:p.Met47Ile		missense_variant	MODERATE	tolerated_low_confidence(0.06)	benign(0.001)	23.5	ATG	21.48	1677888	ATC	18.68	1459807
ACTG1	47	17	81512125	79479151	C	7.40483	hg38-7-5529383	C	3/6	Met	Ile	T	Ti	NM_001614.5:c.141G>A	NP_001605.1:p.Met47Ile	rs11549215	missense_variant	MODERATE	tolerated_low_confidence(0.06)	benign(0.001)	24.5	ATG	21.48	1677888	ATA	8.16	637556	dbSNP
ACTG1	47	17	81512124	79479150	CC				3/6	Met	Ile	CAG		NM_001614.5:c.141delinsCT	NP_001605.1:p.Met47IlefsTer26	rs1598550815	frameshift_variant	HIGH										dbSNP
ACTB, ACTG1	48	Possible AACs common to ACTB and ACTG1: Val, Ser, Arg, Ala, Cys, =, Asp
ACTB	48	7	5529382	5569013	C	7.62706	hg38-17-81512124	C	3/6	Gly	Cys	A	Tv	NM_001101.5:c.142G>T	NP_001092.1:p.Gly48Cys		missense_variant	MODERATE	deleterious_low_confidence(0.01)	probably_damaging(0.968)	32	GGT	10.82	845041	TGT	10.47	818211	ClinVar						VCV001320256	1320256	1310501	1	Likely pathogenic(Last reviewed: Oct 2, 2021)	Baraitser-Winter syndrome 1	criteria provided, single submitter	1
ACTB	48	7	5529382	5569013	C	7.62706	hg38-17-81512124	C	3/6	Gly	Arg	G	Tv	NM_001101.5:c.142G>C	NP_001092.1:p.Gly48Arg		missense_variant	MODERATE	deleterious_low_confidence(0.02)	benign(0.322)	25.8	GGT	10.82	845041	CGT	4.56	356134
ACTB	48	7	5529382	5569013	C	7.62706	hg38-17-81512124	C	3/6	Gly	Ser	T	Ti	NM_001101.5:c.142G>A	NP_001092.1:p.Gly48Ser		missense_variant	MODERATE	tolerated_low_confidence(0.05)	benign(0.237)	24.0	GGT	10.82	845041	AGT	14.06	1098600	Cosmic(2)					Cosmic									2
ACTB	48	7	5529381	5569012	C	7.62706	hg38-17-81512123	C	3/6	Gly	Val	A	Tv	NM_001101.5:c.143G>T	NP_001092.1:p.Gly48Val		missense_variant	MODERATE	deleterious_low_confidence(0.01)	probably_damaging(0.932)	29.7	GGT	10.82	845041	GTT	11.8	922234
ACTB	48	7	5529381	5569012	C	7.62706	hg38-17-81512123	C	3/6	Gly	Ala	G	Tv	NM_001101.5:c.143G>C	NP_001092.1:p.Gly48Ala		missense_variant	MODERATE	deleterious_low_confidence(0.05)	benign(0.055)	24.6	GGT	10.82	845041	GCT	18.89	1475932
ACTB	48	7	5529381	5569012	C	7.62706	hg38-17-81512123	C	3/6	Gly	Asp	T	Ti	NM_001101.5:c.143G>A	NP_001092.1:p.Gly48Asp	rs886041268	missense_variant	MODERATE	tolerated_low_confidence(0.09)	possibly_damaging(0.848)	25.9	GGT	10.82	845041	GAT	24.09	1882177	dbSNP | ClinVar						VCV000279940	279940	264237		Uncertain significance(Last reviewed: May 25, 2016)	not specified	criteria provided, single submitter
ACTB	48	7	5529381	5569012	CC				3/6	Gly	Val	C		NM_001101.5:c.143del	NP_001092.1:p.Gly48ValfsTer20	rs1554329584	frameshift_variant	HIGH										dbSNP | ClinVar						VCV000524107	524107	514559	1	Pathogenic(Last reviewed: Dec 7, 2020)	not provided	criteria provided, single submitter	1
ACTB	48	7	5529380	5569011	A	0.442087	hg38-17-81512122	G	3/6	Gly	=	C	Tv	NM_001101.5:c.144T>G	NP_001092.1:p.Gly48=		synonymous_variant	LOW			14.55	GGT	10.82	845041	GGG	15.26	1192278
ACTB	48	7	5529380	5569011	A	0.442087	hg38-17-81512122	G	3/6	Gly	=	G	Ti	NM_001101.5:c.144T>C	NP_001092.1:p.Gly48=		synonymous_variant	LOW			14.76	GGT	10.82	845041	GGC	19.73	1541147
ACTB	48	7	5529380	5569011	A	0.442087	hg38-17-81512122	G	3/6	Gly	=	T	Tv	NM_001101.5:c.144T>A	NP_001092.1:p.Gly48=		synonymous_variant	LOW			14.46	GGT	10.82	845041	GGA	17.19	1343257
ACTG1	48	17	81512124	79479150	C	7.40483	hg38-7-5529382	C	3/6	Gly	Cys	A	Tv	NM_001614.5:c.142G>T	NP_001605.1:p.Gly48Cys		missense_variant	MODERATE	deleterious_low_confidence(0.01)	benign(0.443)	27.3	GGC	19.73	1541147	TGC	10.83	846046
ACTG1	48	17	81512124	79479150	C	7.40483	hg38-7-5529382	C	3/6	Gly	Arg	G	Tv	NM_001614.5:c.142G>C	NP_001605.1:p.Gly48Arg	rs11549214	missense_variant	MODERATE	deleterious_low_confidence(0.02)	benign(0.125)	25.8	GGC	19.73	1541147	CGC	8.71	680327	dbSNP | predACTINg(4)													4			4	49-G | 50-G | 51-G | 52-G	Gene panel | Gene panel | Gene panel | Gene panel	Not known | mat (affected) | mat (affected) | mat (affected)	Female | Female | Male | Female	30+ y | 21-30 y | 21-30 y | 11-20 y
ACTG1	48	17	81512124	79479150	C	7.40483	hg38-7-5529382	C	3/6	Gly	Ser	T	Ti	NM_001614.5:c.142G>A	NP_001605.1:p.Gly48Ser	rs11549214	missense_variant	MODERATE	tolerated_low_confidence(0.05)	benign(0.001)	24.2	GGC	19.73	1541147	AGC	19.66	1536075	dbSNP | gnADv2-nonTopMed(1) | PGG(1)	gnAD2			PGG											2
ACTG1	48	17	81512123	79479149	C	7.40483	hg38-7-5529381	C	3/6	Gly	Val	A	Tv	NM_001614.5:c.143G>T	NP_001605.1:p.Gly48Val		missense_variant	MODERATE	deleterious_low_confidence(0.01)	benign(0.094)	25.4	GGC	19.73	1541147	GTC	13.44	1050009
ACTG1	48	17	81512123	79479149	C	7.40483	hg38-7-5529381	C	3/6	Gly	Ala	G	Tv	NM_001614.5:c.143G>C	NP_001605.1:p.Gly48Ala		missense_variant	MODERATE	deleterious_low_confidence(0.05)	benign(0)	24.7	GGC	19.73	1541147	GCC	25.64	2003500
ACTG1	48	17	81512123	79479149	C	7.40483	hg38-7-5529381	C	3/6	Gly	Asp	T	Ti	NM_001614.5:c.143G>A	NP_001605.1:p.Gly48Asp		missense_variant	MODERATE	tolerated_low_confidence(0.09)	benign(0.06)	23.8	GGC	19.73	1541147	GAC	24.25	1894516
ACTG1	48	17	81512122	79479148	G	-0.452803	hg38-7-5529380	A	3/6	Gly	=	A	Ti	NM_001614.5:c.144C>T	NP_001605.1:p.Gly48=		synonymous_variant	LOW			13.75	GGC	19.73	1541147	GGT	10.82	845041
ACTG1	48	17	81512122	79479148	G	-0.452803	hg38-7-5529380	A	3/6	Gly	=	C	Tv	NM_001614.5:c.144C>G	NP_001605.1:p.Gly48=	rs782777443	synonymous_variant	LOW			13.54	GGC	19.73	1541147	GGG	15.26	1192278	dbSNP | gnADv2-nonTopMed(1) | PGG(2)	gnAD2			PGG											3
ACTG1	48	17	81512122	79479148	G	-0.452803	hg38-7-5529380	A	3/6	Gly	=	T	Tv	NM_001614.5:c.144C>A	NP_001605.1:p.Gly48=		synonymous_variant	LOW			14.18	GGC	19.73	1541147	GGA	17.19	1343257
ACTB, ACTG1	49	Possible AACs common to ACTB and ACTG1: Ter, Glu, His, Lys, Arg, Pro, Leu, =
ACTB	49	7	5529379	5569010	G	9.62289	hg38-17-81512121	G	3/6	Gln	Ter	A	Ti	NM_001101.5:c.145C>T	NP_001092.1:p.Gln49Ter		stop_gained	HIGH			44	CAG	35.28	2756517	TAG	0.35	27354	Cosmic(1)					Cosmic									1
ACTB	49	7	5529379	5569010	G	9.62289	hg38-17-81512121	G	3/6	Gln	Glu	C	Tv	NM_001101.5:c.145C>G	NP_001092.1:p.Gln49Glu		missense_variant	MODERATE	deleterious_low_confidence(0.05)	benign(0.003)	24.5	CAG	35.28	2756517	GAG	39.4	3078049
ACTB	49	7	5529379	5569010	G	9.62289	hg38-17-81512121	G	3/6	Gln	Lys	T	Tv	NM_001101.5:c.145C>A	NP_001092.1:p.Gln49Lys		missense_variant	MODERATE	tolerated_low_confidence(0.07)	benign(0.003)	23.8	CAG	35.28	2756517	AAG	31.79	2483951
ACTB	49	7	5529378	5569009	T	7.76012	hg38-17-81512120	T	3/6	Gln	Leu	A	Tv	NM_001101.5:c.146A>T	NP_001092.1:p.Gln49Leu		missense_variant	MODERATE	deleterious_low_confidence(0.01)	benign(0.092)	25.6	CAG	35.28	2756517	CTG	36.01	2813643
ACTB	49	7	5529378	5569009	T	7.76012	hg38-17-81512120	T	3/6	Gln	Arg	C	Ti	NM_001101.5:c.146A>G	NP_001092.1:p.Gln49Arg		missense_variant	MODERATE	deleterious_low_confidence(0.02)	benign(0.085)	24.9	CAG	35.28	2756517	CGG	10.62	829391
ACTB	49	7	5529378	5569009	T	7.76012	hg38-17-81512120	T	3/6	Gln	Pro	G	Tv	NM_001101.5:c.146A>C	NP_001092.1:p.Gln49Pro		missense_variant	MODERATE	deleterious_low_confidence(0.01)	benign(0.011)	25.2	CAG	35.28	2756517	CCG	6.15	480590
ACTB	49	7	5529377	5569008	C	5.89735	hg38-17-81512119	C	3/6	Gln	His	A	Tv	NM_001101.5:c.147G>T	NP_001092.1:p.Gln49His		missense_variant	MODERATE	tolerated_low_confidence(0.08)	benign(0.007)	22.9	CAG	35.28	2756517	CAT	11.9	929989
ACTB	49	7	5529377	5569008	C	5.89735	hg38-17-81512119	C	3/6	Gln	His	G	Tv	NM_001101.5:c.147G>C	NP_001092.1:p.Gln49His		missense_variant	MODERATE	tolerated_low_confidence(0.08)	benign(0.007)	22.7	CAG	35.28	2756517	CAC	14.62	1142446	cBio(1) | Cosmic(1)					Cosmic									2
ACTB	49	7	5529377	5569008	C	5.89735	hg38-17-81512119	C	3/6	Gln	=	T	Ti	NM_001101.5:c.147G>A	NP_001092.1:p.Gln49=		synonymous_variant	LOW			13.81	CAG	35.28	2756517	CAA	14.17	1106752	Cosmic(3)					Cosmic									3
ACTG1	49	17	81512121	79479147	G	9.442	hg38-7-5529379	G	3/6	Gln	Ter	A	Ti	NM_001614.5:c.145C>T	NP_001605.1:p.Gln49Ter		stop_gained	HIGH			50	CAG	35.28	2756517	TAG	0.35	27354	Cosmic(1)					Cosmic									1
ACTG1	49	17	81512121	79479147	G	9.442	hg38-7-5529379	G	3/6	Gln	Glu	C	Tv	NM_001614.5:c.145C>G	NP_001605.1:p.Gln49Glu		missense_variant	MODERATE	deleterious_low_confidence(0.05)	benign(0)	24.6	CAG	35.28	2756517	GAG	39.4	3078049
ACTG1	49	17	81512121	79479147	G	9.442	hg38-7-5529379	G	3/6	Gln	Lys	T	Tv	NM_001614.5:c.145C>A	NP_001605.1:p.Gln49Lys		missense_variant	MODERATE	tolerated_low_confidence(0.07)	benign(0.01)	23.8	CAG	35.28	2756517	AAG	31.79	2483951
ACTG1	49	17	81512120	79479146	T	7.55035	hg38-7-5529378	T	3/6	Gln	Leu	A	Tv	NM_001614.5:c.146A>T	NP_001605.1:p.Gln49Leu		missense_variant	MODERATE	deleterious_low_confidence(0.01)	benign(0.015)	25.9	CAG	35.28	2756517	CTG	36.01	2813643
ACTG1	49	17	81512120	79479146	T	7.55035	hg38-7-5529378	T	3/6	Gln	Arg	C	Ti	NM_001614.5:c.146A>G	NP_001605.1:p.Gln49Arg		missense_variant	MODERATE	deleterious_low_confidence(0.02)	benign(0.015)	25.1	CAG	35.28	2756517	CGG	10.62	829391
ACTG1	49	17	81512120	79479146	T	7.55035	hg38-7-5529378	T	3/6	Gln	Pro	G	Tv	NM_001614.5:c.146A>C	NP_001605.1:p.Gln49Pro		missense_variant	MODERATE	deleterious_low_confidence(0.01)	benign(0.065)	25.6	CAG	35.28	2756517	CCG	6.15	480590
ACTG1	49	17	81512119	79479145	C	5.65869	hg38-7-5529377	C	3/6	Gln	His	A	Tv	NM_001614.5:c.147G>T	NP_001605.1:p.Gln49His		missense_variant	MODERATE	tolerated_low_confidence(0.07)	benign(0)	23.2	CAG	35.28	2756517	CAT	11.9	929989
ACTG1	49	17	81512119	79479145	C	5.65869	hg38-7-5529377	C	3/6	Gln	His	G	Tv	NM_001614.5:c.147G>C	NP_001605.1:p.Gln49His		missense_variant	MODERATE	tolerated_low_confidence(0.07)	benign(0)	23.1	CAG	35.28	2756517	CAC	14.62	1142446
ACTG1	49	17	81512119	79479145	C	5.65869	hg38-7-5529377	C	3/6	Gln	=	T	Ti	NM_001614.5:c.147G>A	NP_001605.1:p.Gln49=		synonymous_variant	LOW			14.00	CAG	35.28	2756517	CAA	14.17	1106752	gnADv3-nonTopMed(1)		gnAD3													1
ACTB, ACTG1	50	Possible AACs common to ACTB and ACTG1: Ter, Glu, Arg, Gln, Met, Asn, =, Thr
ACTB	50	7	5529376	5569007	T	7.76012	hg38-17-81512118	T	3/6	Lys	Ter	A	Tv	NM_001101.5:c.148A>T	NP_001092.1:p.Lys50Ter		stop_gained	HIGH			44	AAG	31.79	2483951	TAG	0.35	27354
ACTB	50	7	5529376	5569007	T	7.76012	hg38-17-81512118	T	3/6	Lys	Glu	C	Ti	NM_001101.5:c.148A>G	NP_001092.1:p.Lys50Glu		missense_variant	MODERATE	deleterious_low_confidence(0.02)	possibly_damaging(0.817)	31	AAG	31.79	2483951	GAG	39.4	3078049
ACTB	50	7	5529376	5569007	T	7.76012	hg38-17-81512118	T	3/6	Lys	Gln	G	Tv	NM_001101.5:c.148A>C	NP_001092.1:p.Lys50Gln		missense_variant	MODERATE	deleterious_low_confidence(0.02)	possibly_damaging(0.716)	29.5	AAG	31.79	2483951	CAG	35.28	2756517
ACTB	50	7	5529375	5569006	T	7.76012	hg38-17-81512117	T	3/6	Lys	Met	A	Tv	NM_001101.5:c.149A>T	NP_001092.1:p.Lys50Met		missense_variant	MODERATE	deleterious_low_confidence(0.01)	probably_damaging(0.982)	32	AAG	31.79	2483951	ATG	21.48	1677888
ACTB	50	7	5529375	5569006	T	7.76012	hg38-17-81512117	T	3/6	Lys	Arg	C	Ti	NM_001101.5:c.149A>G	NP_001092.1:p.Lys50Arg	rs1447991396	missense_variant	MODERATE	tolerated_low_confidence(0.08)	benign(0.182)	24.2	AAG	31.79	2483951	AGG	12.17	951166	dbSNP
ACTB	50	7	5529375	5569006	T	7.76012	hg38-17-81512117	T	3/6	Lys	Thr	G	Tv	NM_001101.5:c.149A>C	NP_001092.1:p.Lys50Thr		missense_variant	MODERATE	deleterious_low_confidence(0)	probably_damaging(0.968)	31	AAG	31.79	2483951	ACG	5.59	436790	cBio(1) | Cosmic(1)					Cosmic									2
ACTB	50	7	5529374	5569005	C	1.24042	hg38-17-81512116	C	3/6	Lys	Asn	A	Tv	NM_001101.5:c.150G>T	NP_001092.1:p.Lys50Asn		missense_variant	MODERATE	deleterious_low_confidence(0.01)	probably_damaging(0.956)	27.5	AAG	31.79	2483951	AAT	18.52	1446611
ACTB	50	7	5529374	5569005	C	1.24042	hg38-17-81512116	C	3/6	Lys	Asn	G	Tv	NM_001101.5:c.150G>C	NP_001092.1:p.Lys50Asn		missense_variant	MODERATE	deleterious_low_confidence(0.01)	probably_damaging(0.956)	27.3	AAG	31.79	2483951	AAC	18.27	1427415	cBio(1) | Cosmic(1)					Cosmic									2
ACTB	50	7	5529374	5569005	C	1.24042	hg38-17-81512116	C	3/6	Lys	=	T	Ti	NM_001101.5:c.150G>A	NP_001092.1:p.Lys50=		synonymous_variant	LOW			14.47	AAG	31.79	2483951	AAA	27.77	2169279	gnADv3-nonTopMed(1)		gnAD3													1
ACTB	50	7	5529373	5569004	CCTT				3/6	Lys	del	C		NM_001101.5:c.148_150del	NP_001092.1:p.Lys50del		inframe_deletion	MODERATE										cBio(1)														1
ACTG1	50	17	81512118	79479144	T	7.55035	hg38-7-5529376	T	3/6	Lys	Ter	A	Tv	NM_001614.5:c.148A>T	NP_001605.1:p.Lys50Ter		stop_gained	HIGH			51	AAG	31.79	2483951	TAG	0.35	27354
ACTG1	50	17	81512118	79479144	T	7.55035	hg38-7-5529376	T	3/6	Lys	Glu	C	Ti	NM_001614.5:c.148A>G	NP_001605.1:p.Lys50Glu		missense_variant	MODERATE	deleterious_low_confidence(0.02)	benign(0.046)	26.1	AAG	31.79	2483951	GAG	39.4	3078049
ACTG1	50	17	81512118	79479144	T	7.55035	hg38-7-5529376	T	3/6	Lys	Gln	G	Tv	NM_001614.5:c.148A>C	NP_001605.1:p.Lys50Gln		missense_variant	MODERATE	deleterious_low_confidence(0.02)	benign(0.062)	26.1	AAG	31.79	2483951	CAG	35.28	2756517
ACTG1	50	17	81512117	79479143	T	7.55035	hg38-7-5529375	T	3/6	Lys	Met	A	Tv	NM_001614.5:c.149A>T	NP_001605.1:p.Lys50Met		missense_variant	MODERATE	deleterious_low_confidence(0.01)	possibly_damaging(0.461)	32	AAG	31.79	2483951	ATG	21.48	1677888
ACTG1	50	17	81512117	79479143	T	7.55035	hg38-7-5529375	T	3/6	Lys	Arg	C	Ti	NM_001614.5:c.149A>G	NP_001605.1:p.Lys50Arg	rs577515884	missense_variant	MODERATE	tolerated_low_confidence(0.08)	benign(0.06)	24.4	AAG	31.79	2483951	AGG	12.17	951166	dbSNP | gnADv3-nonTopMed(1) | PGG(1)		gnAD3		PGG											2
ACTG1	50	17	81512117	79479143	T	7.55035	hg38-7-5529375	T	3/6	Lys	Thr	G	Tv	NM_001614.5:c.149A>C	NP_001605.1:p.Lys50Thr		missense_variant	MODERATE	deleterious_low_confidence(0)	benign(0.003)	26.2	AAG	31.79	2483951	ACG	5.59	436790
ACTG1	50	17	81512116	79479142	C	-0.598315	hg38-7-5529374	C	3/6	Lys	Asn	A	Tv	NM_001614.5:c.150G>T	NP_001605.1:p.Lys50Asn		missense_variant	MODERATE	deleterious_low_confidence(0.01)	benign(0.133)	23.5	AAG	31.79	2483951	AAT	18.52	1446611
ACTG1	50	17	81512116	79479142	C	-0.598315	hg38-7-5529374	C	3/6	Lys	Asn	G	Tv	NM_001614.5:c.150G>C	NP_001605.1:p.Lys50Asn		missense_variant	MODERATE	deleterious_low_confidence(0.01)	benign(0.133)	23.1	AAG	31.79	2483951	AAC	18.27	1427415
ACTG1	50	17	81512116	79479142	C	-0.598315	hg38-7-5529374	C	3/6	Lys	=	T	Ti	NM_001614.5:c.150G>A	NP_001605.1:p.Lys50=	rs1482374138	synonymous_variant	LOW			15.63	AAG	31.79	2483951	AAA	27.77	2169279	dbSNP | TOPMed(2) | ClinVar			TopMed			VCV000505182	505182	497858		Likely benign(Last reviewed: Jun 23, 2016)	not specified	criteria provided, single submitter			2
ACTB, ACTG1	51	Possible AACs common to ACTB and ACTG1: Val, Glu, His, Gly, Ala, Tyr, Asn, =
ACTB	51	7	5529373	5569004	C	7.62706	hg38-17-81512115	C	3/6	Asp	Tyr	A	Tv	NM_001101.5:c.151G>T	NP_001092.1:p.Asp51Tyr		missense_variant	MODERATE	deleterious_low_confidence(0)	probably_damaging(0.967)	29.7	GAT	24.09	1882177	TAT	12.15	949353	Cosmic(1)					Cosmic									1
ACTB	51	7	5529373	5569004	C	7.62706	hg38-17-81512115	C	3/6	Asp	His	G	Tv	NM_001101.5:c.151G>C	NP_001092.1:p.Asp51His		missense_variant	MODERATE	deleterious_low_confidence(0.01)	benign(0.321)	25.0	GAT	24.09	1882177	CAT	11.9	929989
ACTB	51	7	5529373	5569004	C	7.62706	hg38-17-81512115	C	3/6	Asp	Asn	T	Ti	NM_001101.5:c.151G>A	NP_001092.1:p.Asp51Asn		missense_variant	MODERATE	deleterious_low_confidence(0.02)	possibly_damaging(0.853)	28.6	GAT	24.09	1882177	AAT	18.52	1446611
ACTB	51	7	5529372	5569003	T	7.76012	hg38-17-81512114	T	3/6	Asp	Val	A	Tv	NM_001101.5:c.152A>T	NP_001092.1:p.Asp51Val		missense_variant	MODERATE	deleterious_low_confidence(0)	probably_damaging(0.963)	32	GAT	24.09	1882177	GTT	11.8	922234
ACTB	51	7	5529372	5569003	T	7.76012	hg38-17-81512114	T	3/6	Asp	Gly	C	Ti	NM_001101.5:c.152A>G	NP_001092.1:p.Asp51Gly	rs746568210	missense_variant	MODERATE	deleterious_low_confidence(0.03)	probably_damaging(0.948)	32	GAT	24.09	1882177	GGT	10.82	845041	dbSNP | gnADv3-nonTopMed(1)		gnAD3													1
ACTB	51	7	5529372	5569003	T	7.76012	hg38-17-81512114	T	3/6	Asp	Ala	G	Tv	NM_001101.5:c.152A>C	NP_001092.1:p.Asp51Ala		missense_variant	MODERATE	deleterious_low_confidence(0.01)	possibly_damaging(0.853)	31	GAT	24.09	1882177	GCT	18.89	1475932	cBio(1)														1
ACTB	51	7	5529371	5569002	A	1.50653	hg38-17-81512113	G	3/6	Asp	Glu	C	Tv	NM_001101.5:c.153T>G	NP_001092.1:p.Asp51Glu		missense_variant	MODERATE	tolerated_low_confidence(0.13)	benign(0.041)	17.81	GAT	24.09	1882177	GAG	39.4	3078049
ACTB	51	7	5529371	5569002	A	1.50653	hg38-17-81512113	G	3/6	Asp	=	G	Ti	NM_001101.5:c.153T>C	NP_001092.1:p.Asp51=	rs1408756545	synonymous_variant	LOW			11.49	GAT	24.09	1882177	GAC	24.25	1894516	dbSNP | gnADv3-nonTopMed(1)		gnAD3													1
ACTB	51	7	5529371	5569002	A	1.50653	hg38-17-81512113	G	3/6	Asp	Glu	T	Tv	NM_001101.5:c.153T>A	NP_001092.1:p.Asp51Glu		missense_variant	MODERATE	tolerated_low_confidence(0.13)	benign(0.041)	17.67	GAT	24.09	1882177	GAA	33.85	2644966
ACTG1	51	17	81512115	79479141	C	7.40483	hg38-7-5529373	C	3/6	Asp	Tyr	A	Tv	NM_001614.5:c.151G>T	NP_001605.1:p.Asp51Tyr		missense_variant	MODERATE	deleterious_low_confidence(0)	probably_damaging(0.92)	32	GAC	24.25	1894516	TAC	13.47	1052006
ACTG1	51	17	81512115	79479141	C	7.40483	hg38-7-5529373	C	3/6	Asp	His	G	Tv	NM_001614.5:c.151G>C	NP_001605.1:p.Asp51His		missense_variant	MODERATE	deleterious_low_confidence(0.01)	possibly_damaging(0.775)	29.6	GAC	24.25	1894516	CAC	14.62	1142446
ACTG1	51	17	81512115	79479141	C	7.40483	hg38-7-5529373	C	3/6	Asp	Asn	T	Ti	NM_001614.5:c.151G>A	NP_001605.1:p.Asp51Asn		missense_variant	MODERATE	deleterious_low_confidence(0.02)	benign(0.198)	25.7	GAC	24.25	1894516	AAC	18.27	1427415	LOVD(2)
ACTG1	51	17	81512114	79479140	T	7.55035	hg38-7-5529372	T	3/6	Asp	Val	A	Tv	NM_001614.5:c.152A>T	NP_001605.1:p.Asp51Val		missense_variant	MODERATE	deleterious_low_confidence(0)	possibly_damaging(0.629)	31	GAC	24.25	1894516	GTC	13.44	1050009
ACTG1	51	17	81512114	79479140	T	7.55035	hg38-7-5529372	T	3/6	Asp	Gly	C	Ti	NM_001614.5:c.152A>G	NP_001605.1:p.Asp51Gly		missense_variant	MODERATE	deleterious_low_confidence(0.03)	benign(0.439)	27.4	GAC	24.25	1894516	GGC	19.73	1541147
ACTG1	51	17	81512114	79479140	T	7.55035	hg38-7-5529372	T	3/6	Asp	Ala	G	Tv	NM_001614.5:c.152A>C	NP_001605.1:p.Asp51Ala		missense_variant	MODERATE	deleterious_low_confidence(0.01)	benign(0.198)	26.3	GAC	24.25	1894516	GCC	25.64	2003500
ACTG1	51	17	81512113	79479139	G	4.4946	hg38-7-5529371	A	3/6	Asp	=	A	Ti	NM_001614.5:c.153C>T	NP_001605.1:p.Asp51=	rs782815041	synonymous_variant	LOW			12.62	GAC	24.25	1894516	GAT	24.09	1882177	dbSNP | gnADv3-nonTopMed(1) | gnADv2-nonTopMed(1) | TOPMed(2) | PGG(1) | LOVD(1)	gnAD2	gnAD3	TopMed	PGG											5
ACTG1	51	17	81512113	79479139	G	4.4946	hg38-7-5529371	A	3/6	Asp	Glu	C	Tv	NM_001614.5:c.153C>G	NP_001605.1:p.Asp51Glu		missense_variant	MODERATE	tolerated_low_confidence(0.13)	benign(0.001)	22.0	GAC	24.25	1894516	GAG	39.4	3078049
ACTG1	51	17	81512113	79479139	G	4.4946	hg38-7-5529371	A	3/6	Asp	Glu	T	Tv	NM_001614.5:c.153C>A	NP_001605.1:p.Asp51Glu		missense_variant	MODERATE	tolerated_low_confidence(0.13)	benign(0.001)	21.9	GAC	24.25	1894516	GAA	33.85	2644966
ACTB, ACTG1	52	Possible AACs common to ACTB and ACTG1: Ala, Pro, Phe, Cys, Tyr, =, Thr
ACTB	52	7	5529370	5569001	A	4.03457	hg38-17-81512112	A	3/6	Ser	Ala	C	Tv	NM_001101.5:c.154T>G	NP_001092.1:p.Ser52Ala		missense_variant	MODERATE	tolerated_low_confidence(0.39)	benign(0.017)	22.3	TCC	17.29	1350473	GCC	25.64	2003500
ACTB	52	7	5529370	5569001	A	4.03457	hg38-17-81512112	A	3/6	Ser	Pro	G	Ti	NM_001101.5:c.154T>C	NP_001092.1:p.Ser52Pro		missense_variant	MODERATE	deleterious_low_confidence(0.02)	benign(0.007)	24.4	TCC	17.29	1350473	CCC	18.86	1473428
ACTB	52	7	5529370	5569001	A	4.03457	hg38-17-81512112	A	3/6	Ser	Thr	T	Tv	NM_001101.5:c.154T>A	NP_001092.1:p.Ser52Thr		missense_variant	MODERATE	tolerated_low_confidence(0.15)	benign(0.01)	22.5	TCC	17.29	1350473	ACC	17.77	1388473
ACTB	52	7	5529369	5569000	G	3.3693	hg38-17-81512111	G	3/6	Ser	Phe	A	Ti	NM_001101.5:c.155C>T	NP_001092.1:p.Ser52Phe	rs886041271	missense_variant	MODERATE	tolerated_low_confidence(0.07)	probably_damaging(0.934)	24.8	TCC	17.29	1350473	TTC	17.51	1367806	dbSNP | gnADv2-nonTopMed(1) | PGG(1) | cBio(1) | Cosmic(1) | ClinVar	gnAD2			PGG	Cosmic	VCV000279943	279943	264331		Uncertain significance(Last reviewed: Oct 1, 2019)	not provided	criteria provided, single submitter		2	2
ACTB	52	7	5529369	5569000	G	3.3693	hg38-17-81512111	G	3/6	Ser	Cys	C	Tv	NM_001101.5:c.155C>G	NP_001092.1:p.Ser52Cys		missense_variant	MODERATE	tolerated_low_confidence(0.2)	benign(0.005)	22.7	TCC	17.29	1350473	TGC	10.83	846046
ACTB	52	7	5529369	5569000	G	3.3693	hg38-17-81512111	G	3/6	Ser	Tyr	T	Tv	NM_001101.5:c.155C>A	NP_001092.1:p.Ser52Tyr		missense_variant	MODERATE	tolerated_low_confidence(0.12)	probably_damaging(0.934)	24.4	TCC	17.29	1350473	TAC	13.47	1052006
ACTB	52	7	5529368	5568999	G	1.37347	hg38-17-81512110	G	3/6	Ser	=	A	Ti	NM_001101.5:c.156C>T	NP_001092.1:p.Ser52=	rs142116324	synonymous_variant	LOW			7330	TCC	17.29	1350473	TCT	16.96	1325110	dbSNP | gnADv3-nonTopMed(2) | gnADv2-nonTopMed(9) | TOPMed(7)	gnAD2	gnAD3	TopMed												18
ACTB	52	7	5529368	5568999	G	1.37347	hg38-17-81512110	G	3/6	Ser	=	C	Tv	NM_001101.5:c.156C>G	NP_001092.1:p.Ser52=	rs142116324	synonymous_variant	LOW			6423	TCC	17.29	1350473	TCG	4.05	316763	dbSNP | gnADv3-nonTopMed(6) | gnADv2-nonTopMed(3) | TOPMed(19) | PGG(11)	gnAD2	gnAD3	TopMed	PGG											39
ACTB	52	7	5529368	5568999	G	1.37347	hg38-17-81512110	G	3/6	Ser	=	T	Tv	NM_001101.5:c.156C>A	NP_001092.1:p.Ser52=	rs142116324	synonymous_variant	LOW			6628	TCC	17.29	1350473	TCA	14.19	1108355	dbSNP
ACTG1	52	17	81512112	79479138	A	2.0209	hg38-7-5529370	A	3/6	Ser	Ala	C	Tv	NM_001614.5:c.154T>G	NP_001605.1:p.Ser52Ala		missense_variant	MODERATE	tolerated_low_confidence(0.38)	benign(0.037)	16.76	TCC	17.29	1350473	GCC	25.64	2003500
ACTG1	52	17	81512112	79479138	A	2.0209	hg38-7-5529370	A	3/6	Ser	Pro	G	Ti	NM_001614.5:c.154T>C	NP_001605.1:p.Ser52Pro		missense_variant	MODERATE	deleterious_low_confidence(0.02)	benign(0)	22.6	TCC	17.29	1350473	CCC	18.86	1473428
ACTG1	52	17	81512112	79479138	A	2.0209	hg38-7-5529370	A	3/6	Ser	Thr	T	Tv	NM_001614.5:c.154T>A	NP_001605.1:p.Ser52Thr		missense_variant	MODERATE	tolerated_low_confidence(0.13)	benign(0.029)	17.02	TCC	17.29	1350473	ACC	17.77	1388473
ACTG1	52	17	81512111	79479137	G	2.0209	hg38-7-5529369	G	3/6	Ser	Phe	A	Ti	NM_001614.5:c.155C>T	NP_001605.1:p.Ser52Phe	rs1256879879	missense_variant	MODERATE	tolerated_low_confidence(0.09)	possibly_damaging(0.766)	22.8	TCC	17.29	1350473	TTC	17.51	1367806	dbSNP | TOPMed(1) | cBio(1)			TopMed											1	1
ACTG1	52	17	81512111	79479137	G	2.0209	hg38-7-5529369	G	3/6	Ser	Cys	C	Tv	NM_001614.5:c.155C>G	NP_001605.1:p.Ser52Cys		missense_variant	MODERATE	tolerated_low_confidence(0.2)	possibly_damaging(0.637)	22.3	TCC	17.29	1350473	TGC	10.83	846046	cBio(1) | Cosmic(1)					Cosmic									2
ACTG1	52	17	81512111	79479137	G	2.0209	hg38-7-5529369	G	3/6	Ser	Tyr	T	Tv	NM_001614.5:c.155C>A	NP_001605.1:p.Ser52Tyr		missense_variant	MODERATE	tolerated_low_confidence(0.12)	possibly_damaging(0.766)	22.4	TCC	17.29	1350473	TAC	13.47	1052006
ACTG1	52	17	81512110	79479136	G	0.56578	hg38-7-5529368	G	3/6	Ser	=	A	Ti	NM_001614.5:c.156C>T	NP_001605.1:p.Ser52=	rs782713618	synonymous_variant	LOW			5939	TCC	17.29	1350473	TCT	16.96	1325110	dbSNP | gnADv3-nonTopMed(2) | gnADv2-nonTopMed(4) | PGG(4)	gnAD2	gnAD3		PGG											10
ACTG1	52	17	81512110	79479136	G	0.56578	hg38-7-5529368	G	3/6	Ser	=	C	Tv	NM_001614.5:c.156C>G	NP_001605.1:p.Ser52=		synonymous_variant	LOW			5252	TCC	17.29	1350473	TCG	4.05	316763
ACTG1	52	17	81512110	79479136	G	0.56578	hg38-7-5529368	G	3/6	Ser	=	T	Tv	NM_001614.5:c.156C>A	NP_001605.1:p.Ser52=		synonymous_variant	LOW			5231	TCC	17.29	1350473	TCA	14.19	1108355
ACTB, ACTG1	53	Possible AACs common to ACTB and ACTG1: Ter, Ser, His, Phe, Cys, Asn, =, Asp
ACTB	53	7	5529367	5568998	A	8.95761	hg38-17-81512109	A	3/6	Tyr	Asp	C	Tv	NM_001101.5:c.157T>G	NP_001092.1:p.Tyr53Asp		missense_variant	MODERATE	deleterious_low_confidence(0.01)	probably_damaging(0.996)	27.8	TAT	12.15	949353	GAT	24.09	1882177
ACTB	53	7	5529367	5568998	A	8.95761	hg38-17-81512109	A	3/6	Tyr	His	G	Ti	NM_001101.5:c.157T>C	NP_001092.1:p.Tyr53His		missense_variant	MODERATE	deleterious_low_confidence(0)	benign(0.415)	24.5	TAT	12.15	949353	CAT	11.9	929989
ACTB	53	7	5529367	5568998	A	8.95761	hg38-17-81512109	A	3/6	Tyr	Asn	T	Tv	NM_001101.5:c.157T>A	NP_001092.1:p.Tyr53Asn		missense_variant	MODERATE	deleterious_low_confidence(0)	probably_damaging(0.994)	27.7	TAT	12.15	949353	AAT	18.52	1446611
ACTB	53	7	5529366	5568997	T	7.76012	hg38-17-81512108	T	3/6	Tyr	Phe	A	Tv	NM_001101.5:c.158A>T	NP_001092.1:p.Tyr53Phe		missense_variant	MODERATE	tolerated_low_confidence(0.09)	benign(0.115)	22.7	TAT	12.15	949353	TTT	17.22	1345484
ACTB	53	7	5529366	5568997	T	7.76012	hg38-17-81512108	T	3/6	Tyr	Cys	C	Ti	NM_001101.5:c.158A>G	NP_001092.1:p.Tyr53Cys		missense_variant	MODERATE	deleterious_low_confidence(0.01)	probably_damaging(0.991)	28.4	TAT	12.15	949353	TGT	10.47	818211	ClinVar						VCV001196724	1196724	1187254	1	Likely pathogenic(Last reviewed: Mar 2, 2020)	not provided	criteria provided, single submitter	1
ACTB	53	7	5529366	5568997	T	7.76012	hg38-17-81512108	T	3/6	Tyr	Ser	G	Tv	NM_001101.5:c.158A>C	NP_001092.1:p.Tyr53Ser		missense_variant	MODERATE	deleterious_low_confidence(0)	probably_damaging(0.994)	27.7	TAT	12.15	949353	TCT	16.96	1325110
ACTB	53	7	5529365	5568996	A	-1.15457	hg38-17-81512107	G	3/6	Tyr	Ter	C	Tv	NM_001101.5:c.159T>G	NP_001092.1:p.Tyr53Ter		stop_gained	HIGH			32	TAT	12.15	949353	TAG	0.35	27354
ACTB	53	7	5529365	5568996	A	-1.15457	hg38-17-81512107	G	3/6	Tyr	=	G	Ti	NM_001101.5:c.159T>C	NP_001092.1:p.Tyr53=	rs1435184132	synonymous_variant	LOW			2781	TAT	12.15	949353	TAC	13.47	1052006	dbSNP
ACTB	53	7	5529365	5568996	A	-1.15457	hg38-17-81512107	G	3/6	Tyr	Ter	T	Tv	NM_001101.5:c.159T>A	NP_001092.1:p.Tyr53Ter		stop_gained	HIGH			31	TAT	12.15	949353	TAA	0.44	34502
ACTG1	53	17	81512109	79479135	A	8.71444	hg38-7-5529367	A	3/6	Tyr	Asp	C	Tv	NM_001614.5:c.157T>G	NP_001605.1:p.Tyr53Asp		missense_variant	MODERATE	deleterious_low_confidence(0.01)	probably_damaging(0.973)	32	TAC	13.47	1052006	GAC	24.25	1894516
ACTG1	53	17	81512109	79479135	A	8.71444	hg38-7-5529367	A	3/6	Tyr	His	G	Ti	NM_001614.5:c.157T>C	NP_001605.1:p.Tyr53His	rs782056092	missense_variant	MODERATE	deleterious_low_confidence(0)	possibly_damaging(0.871)	31	TAC	13.47	1052006	CAC	14.62	1142446	dbSNP
ACTG1	53	17	81512109	79479135	A	8.71444	hg38-7-5529367	A	3/6	Tyr	Asn	T	Tv	NM_001614.5:c.157T>A	NP_001605.1:p.Tyr53Asn		missense_variant	MODERATE	deleterious_low_confidence(0)	probably_damaging(0.982)	32	TAC	13.47	1052006	AAC	18.27	1427415
ACTG1	53	17	81512108	79479134	T	7.55035	hg38-7-5529366	T	3/6	Tyr	Phe	A	Tv	NM_001614.5:c.158A>T	NP_001605.1:p.Tyr53Phe		missense_variant	MODERATE	tolerated_low_confidence(0.09)	benign(0.006)	23.3	TAC	13.47	1052006	TTC	17.51	1367806
ACTG1	53	17	81512108	79479134	T	7.55035	hg38-7-5529366	T	3/6	Tyr	Cys	C	Ti	NM_001614.5:c.158A>G	NP_001605.1:p.Tyr53Cys		missense_variant	MODERATE	deleterious_low_confidence(0.01)	possibly_damaging(0.901)	32	TAC	13.47	1052006	TGC	10.83	846046
ACTG1	53	17	81512108	79479134	T	7.55035	hg38-7-5529366	T	3/6	Tyr	Ser	G	Tv	NM_001614.5:c.158A>C	NP_001605.1:p.Tyr53Ser		missense_variant	MODERATE	deleterious_low_confidence(0)	probably_damaging(0.937)	32	TAC	13.47	1052006	TCC	17.29	1350473	Cosmic(1)					Cosmic									1
ACTG1	53	17	81512107	79479133	G	0.56578	hg38-7-5529365	A	3/6	Tyr	=	A	Ti	NM_001614.5:c.159C>T	NP_001605.1:p.Tyr53=	rs139751304	synonymous_variant	LOW			10.73	TAC	13.47	1052006	TAT	12.15	949353	dbSNP | gnADv3-nonTopMed(19) | gnADv2-nonTopMed(28) | TOPMed(79) | PGG(38) | ClinVar | LOVD(1)	gnAD2	gnAD3	TopMed	PGG		VCV000178288	178288	178234		Benign/Likely benign(Last reviewed: Mar 29, 2019)	not provided|not specified	criteria provided, multiple submitters, no conflicts			164
ACTG1	53	17	81512107	79479133	G	0.56578	hg38-7-5529365	A	3/6	Tyr	Ter	C	Tv	NM_001614.5:c.159C>G	NP_001605.1:p.Tyr53Ter		stop_gained	HIGH			41	TAC	13.47	1052006	TAG	0.35	27354
ACTG1	53	17	81512107	79479133	G	0.56578	hg38-7-5529365	A	3/6	Tyr	Ter	T	Tv	NM_001614.5:c.159C>A	NP_001605.1:p.Tyr53Ter		stop_gained	HIGH			40	TAC	13.47	1052006	TAA	0.44	34502	Cosmic(1)					Cosmic									1
ACTB, ACTG1	54	Possible AACs common to ACTB and ACTG1: Glu, Leu, Met, Gly, =, Ala
ACTB	54	7	5529364	5568995	C	7.62706	hg38-17-81512106	C	3/6	Val	Leu	A	Tv	NM_001101.5:c.160G>T	NP_001092.1:p.Val54Leu		missense_variant	MODERATE	deleterious_low_confidence(0.01)	benign(0.1)	23.4	GTG	25.75	2011761	TTG	13.47	1052279
ACTB	54	7	5529364	5568995	C	7.62706	hg38-17-81512106	C	3/6	Val	Leu	G	Tv	NM_001101.5:c.160G>C	NP_001092.1:p.Val54Leu		missense_variant	MODERATE	deleterious_low_confidence(0.01)	benign(0.1)	23.3	GTG	25.75	2011761	CTG	36.01	2813643
ACTB	54	7	5529364	5568995	C	7.62706	hg38-17-81512106	C	3/6	Val	Met	T	Ti	NM_001101.5:c.160G>A	NP_001092.1:p.Val54Met		missense_variant	MODERATE	tolerated_low_confidence(0.05)	benign(0.377)	22.9	GTG	25.75	2011761	ATG	21.48	1677888
ACTB	54	7	5529363	5568994	A	8.95761	hg38-17-81512105	A	3/6	Val	Gly	C	Tv	NM_001101.5:c.161T>G	NP_001092.1:p.Val54Gly		missense_variant	MODERATE	deleterious_low_confidence(0)	possibly_damaging(0.889)	28.2	GTG	25.75	2011761	GGG	15.26	1192278
ACTB	54	7	5529363	5568994	A	8.95761	hg38-17-81512105	A	3/6	Val	Ala	G	Ti	NM_001101.5:c.161T>C	NP_001092.1:p.Val54Ala		missense_variant	MODERATE	deleterious_low_confidence(0.01)	benign(0.148)	24.2	GTG	25.75	2011761	GCG	5.94	464292
ACTB	54	7	5529363	5568994	A	8.95761	hg38-17-81512105	A	3/6	Val	Glu	T	Tv	NM_001101.5:c.161T>A	NP_001092.1:p.Val54Glu		missense_variant	MODERATE	deleterious_low_confidence(0)	possibly_damaging(0.885)	28.1	GTG	25.75	2011761	GAG	39.4	3078049
ACTB	54	7	5529362	5568993	C	0.708197	hg38-17-81512104	C	3/6	Val	=	A	Tv	NM_001101.5:c.162G>T	NP_001092.1:p.Val54=		synonymous_variant	LOW			10.67	GTG	25.75	2011761	GTT	11.8	922234	Cosmic(2)					Cosmic									2
ACTB	54	7	5529362	5568993	C	0.708197	hg38-17-81512104	C	3/6	Val	=	G	Tv	NM_001101.5:c.162G>C	NP_001092.1:p.Val54=		synonymous_variant	LOW			10.87	GTG	25.75	2011761	GTC	13.44	1050009
ACTB	54	7	5529362	5568993	C	0.708197	hg38-17-81512104	C	3/6	Val	=	T	Ti	NM_001101.5:c.162G>A	NP_001092.1:p.Val54=		synonymous_variant	LOW			11.67	GTG	25.75	2011761	GTA	7.71	602084
ACTG1	54	17	81512106	79479132	C	7.40483	hg38-7-5529364	C	3/6	Val	Leu	A	Tv	NM_001614.5:c.160G>T	NP_001605.1:p.Val54Leu		missense_variant	MODERATE	deleterious_low_confidence(0.01)	benign(0.007)	24.2	GTG	25.75	2011761	TTG	13.47	1052279
ACTG1	54	17	81512106	79479132	C	7.40483	hg38-7-5529364	C	3/6	Val	Leu	G	Tv	NM_001614.5:c.160G>C	NP_001605.1:p.Val54Leu		missense_variant	MODERATE	deleterious_low_confidence(0.01)	benign(0.007)	24.2	GTG	25.75	2011761	CTG	36.01	2813643
ACTG1	54	17	81512106	79479132	C	7.40483	hg38-7-5529364	C	3/6	Val	Met	T	Ti	NM_001614.5:c.160G>A	NP_001605.1:p.Val54Met		missense_variant	MODERATE	tolerated_low_confidence(0.05)	benign(0.022)	23.4	GTG	25.75	2011761	ATG	21.48	1677888
ACTG1	54	17	81512105	79479131	A	8.71444	hg38-7-5529363	A	3/6	Val	Gly	C	Tv	NM_001614.5:c.161T>G	NP_001605.1:p.Val54Gly		missense_variant	MODERATE	deleterious_low_confidence(0)	benign(0.443)	26.6	GTG	25.75	2011761	GGG	15.26	1192278
ACTG1	54	17	81512105	79479131	A	8.71444	hg38-7-5529363	A	3/6	Val	Ala	G	Ti	NM_001614.5:c.161T>C	NP_001605.1:p.Val54Ala		missense_variant	MODERATE	deleterious_low_confidence(0.01)	benign(0.162)	25.4	GTG	25.75	2011761	GCG	5.94	464292
ACTG1	54	17	81512105	79479131	A	8.71444	hg38-7-5529363	A	3/6	Val	Glu	T	Tv	NM_001614.5:c.161T>A	NP_001605.1:p.Val54Glu		missense_variant	MODERATE	deleterious_low_confidence(0)	benign(0.37)	26.4	GTG	25.75	2011761	GAG	39.4	3078049
ACTG1	54	17	81512104	79479130	C	-0.452803	hg38-7-5529362	C	3/6	Val	=	A	Tv	NM_001614.5:c.162G>T	NP_001605.1:p.Val54=		synonymous_variant	LOW			13.28	GTG	25.75	2011761	GTT	11.8	922234
ACTG1	54	17	81512104	79479130	C	-0.452803	hg38-7-5529362	C	3/6	Val	=	G	Tv	NM_001614.5:c.162G>C	NP_001605.1:p.Val54=		synonymous_variant	LOW			13.46	GTG	25.75	2011761	GTC	13.44	1050009
ACTG1	54	17	81512104	79479130	C	-0.452803	hg38-7-5529362	C	3/6	Val	=	T	Ti	NM_001614.5:c.162G>A	NP_001605.1:p.Val54=		synonymous_variant	LOW			13.86	GTG	25.75	2011761	GTA	7.71	602084
ACTB, ACTG1	55	Possible AACs common to ACTB and ACTG1: Val, Ser, Arg, Ala, Cys, =, Asp
ACTB	55	7	5529361	5568992	C	7.62706	hg38-17-81512103	C	3/6	Gly	Cys	A	Tv	NM_001101.5:c.163G>T	NP_001092.1:p.Gly55Cys		missense_variant	MODERATE	deleterious_low_confidence(0)	probably_damaging(1)	27.4	GGC	19.73	1541147	TGC	10.83	846046
ACTB	55	7	5529361	5568992	C	7.62706	hg38-17-81512103	C	3/6	Gly	Arg	G	Tv	NM_001101.5:c.163G>C	NP_001092.1:p.Gly55Arg		missense_variant	MODERATE	deleterious_low_confidence(0)	probably_damaging(1)	26.7	GGC	19.73	1541147	CGC	8.71	680327
ACTB	55	7	5529361	5568992	C	7.62706	hg38-17-81512103	C	3/6	Gly	Ser	T	Ti	NM_001101.5:c.163G>A	NP_001092.1:p.Gly55Ser		missense_variant	MODERATE	deleterious_low_confidence(0.01)	probably_damaging(1)	26.4	GGC	19.73	1541147	AGC	19.66	1536075
ACTB	55	7	5529360	5568991	C	7.62706	hg38-17-81512102	C	3/6	Gly	Val	A	Tv	NM_001101.5:c.164G>T	NP_001092.1:p.Gly55Val		missense_variant	MODERATE	deleterious_low_confidence(0)	probably_damaging(1)	25.8	GGC	19.73	1541147	GTC	13.44	1050009
ACTB	55	7	5529360	5568991	C	7.62706	hg38-17-81512102	C	3/6	Gly	Ala	G	Tv	NM_001101.5:c.164G>C	NP_001092.1:p.Gly55Ala		missense_variant	MODERATE	deleterious_low_confidence(0)	probably_damaging(1)	25.5	GGC	19.73	1541147	GCC	25.64	2003500	cBio(2) | Cosmic(1) | DECIPHER(1)					Cosmic									3
ACTB	55	7	5529360	5568991	C	7.62706	hg38-17-81512102	C	3/6	Gly	Asp	T	Ti	NM_001101.5:c.164G>A	NP_001092.1:p.Gly55Asp		missense_variant	MODERATE	deleterious_low_confidence(0.01)	probably_damaging(1)	26.0	GGC	19.73	1541147	GAC	24.25	1894516	Cosmic(1)					Cosmic									1
ACTB	55	7	5529359	5568990	G	-1.6868	hg38-17-81512101	G	3/6	Gly	=	A	Ti	NM_001101.5:c.165C>T	NP_001092.1:p.Gly55=		synonymous_variant	LOW			2490	GGC	19.73	1541147	GGT	10.82	845041
ACTB	55	7	5529359	5568990	G	-1.6868	hg38-17-81512101	G	3/6	Gly	=	C	Tv	NM_001101.5:c.165C>G	NP_001092.1:p.Gly55=		synonymous_variant	LOW			2305	GGC	19.73	1541147	GGG	15.26	1192278
ACTB	55	7	5529359	5568990	G	-1.6868	hg38-17-81512101	G	3/6	Gly	=	T	Tv	NM_001101.5:c.165C>A	NP_001092.1:p.Gly55=		synonymous_variant	LOW			1374	GGC	19.73	1541147	GGA	17.19	1343257
ACTG1	55	17	81512103	79479129	C	7.40483	hg38-7-5529361	C	3/6	Gly	Cys	A	Tv	NM_001614.5:c.163G>T	NP_001605.1:p.Gly55Cys		missense_variant	MODERATE	deleterious_low_confidence(0)	probably_damaging(0.998)	32	GGC	19.73	1541147	TGC	10.83	846046
ACTG1	55	17	81512103	79479129	C	7.40483	hg38-7-5529361	C	3/6	Gly	Arg	G	Tv	NM_001614.5:c.163G>C	NP_001605.1:p.Gly55Arg		missense_variant	MODERATE	deleterious_low_confidence(0)	probably_damaging(0.999)	30	GGC	19.73	1541147	CGC	8.71	680327
ACTG1	55	17	81512103	79479129	C	7.40483	hg38-7-5529361	C	3/6	Gly	Ser	T	Ti	NM_001614.5:c.163G>A	NP_001605.1:p.Gly55Ser		missense_variant	MODERATE	deleterious_low_confidence(0.01)	probably_damaging(0.994)	29.6	GGC	19.73	1541147	AGC	19.66	1536075
ACTG1	55	17	81512102	79479128	C	7.40483	hg38-7-5529360	C	3/6	Gly	Val	A	Tv	NM_001614.5:c.164G>T	NP_001605.1:p.Gly55Val		missense_variant	MODERATE	deleterious_low_confidence(0)	probably_damaging(0.999)	28.7	GGC	19.73	1541147	GTC	13.44	1050009	cBio(1) | Cosmic(1)					Cosmic									2
ACTG1	55	17	81512102	79479128	C	7.40483	hg38-7-5529360	C	3/6	Gly	Ala	G	Tv	NM_001614.5:c.164G>C	NP_001605.1:p.Gly55Ala		missense_variant	MODERATE	deleterious_low_confidence(0)	probably_damaging(0.984)	27.8	GGC	19.73	1541147	GCC	25.64	2003500
ACTG1	55	17	81512102	79479128	C	7.40483	hg38-7-5529360	C	3/6	Gly	Asp	T	Ti	NM_001614.5:c.164G>A	NP_001605.1:p.Gly55Asp		missense_variant	MODERATE	deleterious_low_confidence(0.01)	probably_damaging(0.997)	29.1	GGC	19.73	1541147	GAC	24.25	1894516
ACTG1	55	17	81512101	79479127	G	-0.307291	hg38-7-5529359	G	3/6	Gly	=	A	Ti	NM_001614.5:c.165C>T	NP_001605.1:p.Gly55=	rs146402466	synonymous_variant	LOW			12.13	GGC	19.73	1541147	GGT	10.82	845041	dbSNP | gnADv3-nonTopMed(11) | gnADv2-nonTopMed(83) | TOPMed(52) | PGG(86) | ClinVar	gnAD2	gnAD3	TopMed	PGG		VCV000516222	516222	507230		Benign(Last reviewed: Jul 21, 2019)	not specified|Baraitser-Winter Syndrome 2|Deafness, autosomal dominant 20	criteria provided, multiple submitters, no conflicts			232
ACTG1	55	17	81512101	79479127	G	-0.307291	hg38-7-5529359	G	3/6	Gly	=	C	Tv	NM_001614.5:c.165C>G	NP_001605.1:p.Gly55=	rs146402466	synonymous_variant	LOW			11.90	GGC	19.73	1541147	GGG	15.26	1192278	dbSNP | TOPMed(3) | ClinVar			TopMed			VCV000385559	385559	375771		Likely benign(Last reviewed: Apr 27, 2016)	not provided	criteria provided, single submitter			3
ACTG1	55	17	81512101	79479127	G	-0.307291	hg38-7-5529359	G	3/6	Gly	=	T	Tv	NM_001614.5:c.165C>A	NP_001605.1:p.Gly55=	rs146402466	synonymous_variant	LOW			10.99	GGC	19.73	1541147	GGA	17.19	1343257	dbSNP | ClinVar						VCV000705591	705591	694224		Likely benign(Last reviewed: Apr 17, 2018)	not provided	criteria provided, single submitter
ACTB, ACTG1	56	Possible AACs common to ACTB and ACTG1: Val, Glu, His, Gly, Ala, Tyr, Asn, =
ACTB	56	7	5529358	5568989	C	5.89735	hg38-17-81512100	C	3/6	Asp	Tyr	A	Tv	NM_001101.5:c.166G>T	NP_001092.1:p.Asp56Tyr		missense_variant	MODERATE	deleterious_low_confidence(0)	probably_damaging(0.959)	25.9	GAC	24.25	1894516	TAC	13.47	1052006	ClinVar						VCV001321972	1321972	1312290	1	Likely pathogenic(Last reviewed: Sep 14, 2021)	Neurodevelopmental disorder	criteria provided, single submitter	1
ACTB	56	7	5529358	5568989	C	5.89735	hg38-17-81512100	C	3/6	Asp	His	G	Tv	NM_001101.5:c.166G>C	NP_001092.1:p.Asp56His		missense_variant	MODERATE	deleterious_low_confidence(0.02)	probably_damaging(0.913)	25.5	GAC	24.25	1894516	CAC	14.62	1142446	Cosmic(1)					Cosmic									1
ACTB	56	7	5529358	5568989	C	5.89735	hg38-17-81512100	C	3/6	Asp	Asn	T	Ti	NM_001101.5:c.166G>A	NP_001092.1:p.Asp56Asn	rs1584263049	missense_variant	MODERATE	deleterious_low_confidence(0.05)	benign(0.031)	23.5	GAC	24.25	1894516	AAC	18.27	1427415	dbSNP | Cosmic(1) | ClinVar					Cosmic	VCV000932625	932625	920779	1	Likely pathogenic(Last reviewed: Jul 1, 2020)	not provided	criteria provided, single submitter	1	1
ACTB	56	7	5529357	5568988	T	7.76012	hg38-17-81512099	T	3/6	Asp	Val	A	Tv	NM_001101.5:c.167A>T	NP_001092.1:p.Asp56Val		missense_variant	MODERATE	deleterious_low_confidence(0)	possibly_damaging(0.807)	26.5	GAC	24.25	1894516	GTC	13.44	1050009
ACTB	56	7	5529357	5568988	T	7.76012	hg38-17-81512099	T	3/6	Asp	Gly	C	Ti	NM_001101.5:c.167A>G	NP_001092.1:p.Asp56Gly		missense_variant	MODERATE	deleterious_low_confidence(0.02)	possibly_damaging(0.557)	26.6	GAC	24.25	1894516	GGC	19.73	1541147
ACTB	56	7	5529357	5568988	T	7.76012	hg38-17-81512099	T	3/6	Asp	Ala	G	Tv	NM_001101.5:c.167A>C	NP_001092.1:p.Asp56Ala		missense_variant	MODERATE	deleterious_low_confidence(0.02)	benign(0.36)	24.3	GAC	24.25	1894516	GCC	25.64	2003500
ACTB	56	7	5529356	5568987	G	0.0429213	hg38-17-81512098	G	3/6	Asp	=	A	Ti	NM_001101.5:c.168C>T	NP_001092.1:p.Asp56=	rs13447398	synonymous_variant	LOW			5382	GAC	24.25	1894516	GAT	24.09	1882177	dbSNP | gnADv3-nonTopMed(129) | gnADv2-nonTopMed(92) | TOPMed(478) | PGG(184) | ClinVar	gnAD2	gnAD3	TopMed	PGG		VCV000290840	290840	275077		Benign(Last reviewed: Nov 18, 2020)	Baraitser-Winter syndrome 1|not provided|not specified	criteria provided, multiple submitters, no conflicts			883
ACTB	56	7	5529356	5568987	G	0.0429213	hg38-17-81512098	G	3/6	Asp	Glu	C	Tv	NM_001101.5:c.168C>G	NP_001092.1:p.Asp56Glu		missense_variant	MODERATE	deleterious_low_confidence(0.05)	benign(0.012)	12.71	GAC	24.25	1894516	GAG	39.4	3078049
ACTB	56	7	5529356	5568987	G	0.0429213	hg38-17-81512098	G	3/6	Asp	Glu	T	Tv	NM_001101.5:c.168C>A	NP_001092.1:p.Asp56Glu		missense_variant	MODERATE	deleterious_low_confidence(0.05)	benign(0.012)	11.75	GAC	24.25	1894516	GAA	33.85	2644966
ACTG1	56	17	81512100	79479126	C	7.40483	hg38-7-5529358	C	3/6	Asp	Tyr	A	Tv	NM_001614.5:c.166G>T	NP_001605.1:p.Asp56Tyr		missense_variant	MODERATE	deleterious_low_confidence(0)	possibly_damaging(0.516)	29.0	GAC	24.25	1894516	TAC	13.47	1052006
ACTG1	56	17	81512100	79479126	C	7.40483	hg38-7-5529358	C	3/6	Asp	His	G	Tv	NM_001614.5:c.166G>C	NP_001605.1:p.Asp56His		missense_variant	MODERATE	deleterious_low_confidence(0.02)	benign(0.321)	25.3	GAC	24.25	1894516	CAC	14.62	1142446
ACTG1	56	17	81512100	79479126	C	7.40483	hg38-7-5529358	C	3/6	Asp	Asn	T	Ti	NM_001614.5:c.166G>A	NP_001605.1:p.Asp56Asn		missense_variant	MODERATE	deleterious_low_confidence(0.05)	benign(0)	25.1	GAC	24.25	1894516	AAC	18.27	1427415	Cosmic(1)					Cosmic									1
ACTG1	56	17	81512099	79479125	T	7.55035	hg38-7-5529357	T	3/6	Asp	Val	A	Tv	NM_001614.5:c.167A>T	NP_001605.1:p.Asp56Val		missense_variant	MODERATE	deleterious_low_confidence(0)	benign(0.144)	25.9	GAC	24.25	1894516	GTC	13.44	1050009
ACTG1	56	17	81512099	79479125	T	7.55035	hg38-7-5529357	T	3/6	Asp	Gly	C	Ti	NM_001614.5:c.167A>G	NP_001605.1:p.Asp56Gly		missense_variant	MODERATE	deleterious_low_confidence(0.02)	benign(0.035)	26.1	GAC	24.25	1894516	GGC	19.73	1541147
ACTG1	56	17	81512099	79479125	T	7.55035	hg38-7-5529357	T	3/6	Asp	Ala	G	Tv	NM_001614.5:c.167A>C	NP_001605.1:p.Asp56Ala		missense_variant	MODERATE	deleterious_low_confidence(0.02)	benign(0.015)	25.9	GAC	24.25	1894516	GCC	25.64	2003500
ACTG1	56	17	81512098	79479124	G	0.129244	hg38-7-5529356	G	3/6	Asp	=	A	Ti	NM_001614.5:c.168C>T	NP_001605.1:p.Asp56=	rs368299537	synonymous_variant	LOW			12.64	GAC	24.25	1894516	GAT	24.09	1882177	dbSNP | gnADv3-nonTopMed(8) | gnADv2-nonTopMed(11) | TOPMed(20) | PGG(9) | ClinVar	gnAD2	gnAD3	TopMed	PGG		VCV000505903	505903	497897		Likely benign(Last reviewed: Oct 8, 2019)	not specified|not provided	criteria provided, multiple submitters, no conflicts			48
ACTG1	56	17	81512098	79479124	G	0.129244	hg38-7-5529356	G	3/6	Asp	Glu	C	Tv	NM_001614.5:c.168C>G	NP_001605.1:p.Asp56Glu	rs368299537	missense_variant	MODERATE	deleterious_low_confidence(0.05)	benign(0.01)	22.6	GAC	24.25	1894516	GAG	39.4	3078049	dbSNP | gnADv2-nonTopMed(1) | PGG(1)	gnAD2			PGG											2
ACTG1	56	17	81512098	79479124	G	0.129244	hg38-7-5529356	G	3/6	Asp	Glu	T	Tv	NM_001614.5:c.168C>A	NP_001605.1:p.Asp56Glu		missense_variant	MODERATE	deleterious_low_confidence(0.05)	benign(0.01)	22.5	GAC	24.25	1894516	GAA	33.85	2644966
ACTB, ACTG1	57	Possible AACs common to ACTB and ACTG1: Ter, Val, Gly, Lys, Ala, Gln, =, Asp
ACTB	57	7	5529355	5568986	C	7.62706	hg38-17-81512097	C	3/6	Glu	Ter	A	Tv	NM_001101.5:c.169G>T	NP_001092.1:p.Glu57Ter		stop_gained	HIGH			39	GAG	39.4	3078049	TAG	0.35	27354
ACTB	57	7	5529355	5568986	C	7.62706	hg38-17-81512097	C	3/6	Glu	Gln	G	Tv	NM_001101.5:c.169G>C	NP_001092.1:p.Glu57Gln		missense_variant	MODERATE	deleterious_low_confidence(0.01)	benign(0.053)	23.7	GAG	39.4	3078049	CAG	35.28	2756517
ACTB	57	7	5529355	5568986	C	7.62706	hg38-17-81512097	C	3/6	Glu	Lys	T	Ti	NM_001101.5:c.169G>A	NP_001092.1:p.Glu57Lys		missense_variant	MODERATE	deleterious_low_confidence(0.02)	benign(0.031)	24.3	GAG	39.4	3078049	AAG	31.79	2483951	cBio(1) | Cosmic(1)					Cosmic									2
ACTB	57	7	5529354	5568985	T	5.89735	hg38-17-81512096	T	3/6	Glu	Val	A	Tv	NM_001101.5:c.170A>T	NP_001092.1:p.Glu57Val		missense_variant	MODERATE	deleterious_low_confidence(0)	possibly_damaging(0.568)	27.6	GAG	39.4	3078049	GTG	25.75	2011761
ACTB	57	7	5529354	5568985	T	5.89735	hg38-17-81512096	T	3/6	Glu	Gly	C	Ti	NM_001101.5:c.170A>G	NP_001092.1:p.Glu57Gly		missense_variant	MODERATE	deleterious_low_confidence(0.02)	possibly_damaging(0.557)	29.4	GAG	39.4	3078049	GGG	15.26	1192278
ACTB	57	7	5529354	5568985	T	5.89735	hg38-17-81512096	T	3/6	Glu	Ala	G	Tv	NM_001101.5:c.170A>C	NP_001092.1:p.Glu57Ala		missense_variant	MODERATE	deleterious_low_confidence(0.03)	possibly_damaging(0.474)	26.6	GAG	39.4	3078049	GCG	5.94	464292	ClinVar						VCV000985415	985415	973612		Uncertain significance(Last reviewed: Sep 26, 2018)	Inborn genetic diseases	criteria provided, single submitter
ACTB	57	7	5529353	5568984	C	0.175976	hg38-17-81512095	C	3/6	Glu	Asp	A	Tv	NM_001101.5:c.171G>T	NP_001092.1:p.Glu57Asp		missense_variant	MODERATE	deleterious_low_confidence(0.05)	benign(0.127)	20.4	GAG	39.4	3078049	GAT	24.09	1882177
ACTB	57	7	5529353	5568984	C	0.175976	hg38-17-81512095	C	3/6	Glu	Asp	G	Tv	NM_001101.5:c.171G>C	NP_001092.1:p.Glu57Asp		missense_variant	MODERATE	deleterious_low_confidence(0.05)	benign(0.127)	20.5	GAG	39.4	3078049	GAC	24.25	1894516
ACTB	57	7	5529353	5568984	C	0.175976	hg38-17-81512095	C	3/6	Glu	=	T	Ti	NM_001101.5:c.171G>A	NP_001092.1:p.Glu57=		synonymous_variant	LOW			10.28	GAG	39.4	3078049	GAA	33.85	2644966	TOPMed(1)			TopMed												1
ACTG1	57	17	81512097	79479123	C	7.40483	hg38-7-5529355	C	3/6	Glu	Ter	A	Tv	NM_001614.5:c.169G>T	NP_001605.1:p.Glu57Ter		stop_gained	HIGH			46	GAG	39.4	3078049	TAG	0.35	27354
ACTG1	57	17	81512097	79479123	C	7.40483	hg38-7-5529355	C	3/6	Glu	Gln	G	Tv	NM_001614.5:c.169G>C	NP_001605.1:p.Glu57Gln		missense_variant	MODERATE	deleterious_low_confidence(0.01)	benign(0.044)	24.7	GAG	39.4	3078049	CAG	35.28	2756517
ACTG1	57	17	81512097	79479123	C	7.40483	hg38-7-5529355	C	3/6	Glu	Lys	T	Ti	NM_001614.5:c.169G>A	NP_001605.1:p.Glu57Lys		missense_variant	MODERATE	deleterious_low_confidence(0.02)	benign(0)	25.5	GAG	39.4	3078049	AAG	31.79	2483951	cBio(1) | Cosmic(1)					Cosmic									2
ACTG1	57	17	81512096	79479122	T	7.55035	hg38-7-5529354	T	3/6	Glu	Val	A	Tv	NM_001614.5:c.170A>T	NP_001605.1:p.Glu57Val		missense_variant	MODERATE	deleterious_low_confidence(0)	benign(0.062)	26.3	GAG	39.4	3078049	GTG	25.75	2011761
ACTG1	57	17	81512096	79479122	T	7.55035	hg38-7-5529354	T	3/6	Glu	Gly	C	Ti	NM_001614.5:c.170A>G	NP_001605.1:p.Glu57Gly	rs1555667122	missense_variant	MODERATE	deleterious_low_confidence(0.02)	benign(0.052)	27.1	GAG	39.4	3078049	GGG	15.26	1192278	dbSNP
ACTG1	57	17	81512096	79479122	T	7.55035	hg38-7-5529354	T	3/6	Glu	Ala	G	Tv	NM_001614.5:c.170A>C	NP_001605.1:p.Glu57Ala		missense_variant	MODERATE	deleterious_low_confidence(0.03)	benign(0.035)	25.7	GAG	39.4	3078049	GCG	5.94	464292
ACTG1	57	17	81512095	79479121	C	-0.0162677	hg38-7-5529353	C	3/6	Glu	Asp	A	Tv	NM_001614.5:c.171G>T	NP_001605.1:p.Glu57Asp	rs372586603	missense_variant	MODERATE	deleterious_low_confidence(0.04)	benign(0.006)	23.2	GAG	39.4	3078049	GAT	24.09	1882177	dbSNP
ACTG1	57	17	81512095	79479121	C	-0.0162677	hg38-7-5529353	C	3/6	Glu	Asp	G	Tv	NM_001614.5:c.171G>C	NP_001605.1:p.Glu57Asp		missense_variant	MODERATE	deleterious_low_confidence(0.04)	benign(0.006)	23.2	GAG	39.4	3078049	GAC	24.25	1894516
ACTG1	57	17	81512095	79479121	C	-0.0162677	hg38-7-5529353	C	3/6	Glu	=	T	Ti	NM_001614.5:c.171G>A	NP_001605.1:p.Glu57=	rs372586603	synonymous_variant	LOW			14.01	GAG	39.4	3078049	GAA	33.85	2644966	dbSNP | gnADv2-nonTopMed(1) | TOPMed(3) | PGG(1)	gnAD2		TopMed	PGG											5
ACTB, ACTG1	58	Possible AACs common to ACTB and ACTG1: Val, Ser, Gly, Pro, =, Thr, Asp
ACTB	58	7	5529352	5568983	C	7.62706	hg38-17-81512094	C	3/6	Ala	Ser	A	Tv	NM_001101.5:c.172G>T	NP_001092.1:p.Ala58Ser		missense_variant	MODERATE	deleterious_low_confidence(0)	probably_damaging(0.999)	26.3	GCC	25.64	2003500	TCC	17.29	1350473
ACTB	58	7	5529352	5568983	C	7.62706	hg38-17-81512094	C	3/6	Ala	Pro	G	Tv	NM_001101.5:c.172G>C	NP_001092.1:p.Ala58Pro		missense_variant	MODERATE	deleterious_low_confidence(0)	probably_damaging(1)	27.8	GCC	25.64	2003500	CCC	18.86	1473428
ACTB	58	7	5529352	5568983	C	7.62706	hg38-17-81512094	C	3/6	Ala	Thr	T	Ti	NM_001101.5:c.172G>A	NP_001092.1:p.Ala58Thr		missense_variant	MODERATE	deleterious_low_confidence(0)	probably_damaging(0.999)	27.7	GCC	25.64	2003500	ACC	17.77	1388473	cBio(1) | Cosmic(1)					Cosmic									2
ACTB	58	7	5529351	5568982	G	9.62289	hg38-17-81512093	G	3/6	Ala	Val	A	Ti	NM_001101.5:c.173C>T	NP_001092.1:p.Ala58Val		missense_variant	MODERATE	deleterious_low_confidence(0.01)	probably_damaging(0.999)	31	GCC	25.64	2003500	GTC	13.44	1050009	ClinVar | LOVD(1)						VCV000973113	973113	961450	1	Likely pathogenic(Last reviewed: Dec 1, 2017)	Intellectual disability	no assertion criteria provided	1
ACTB	58	7	5529351	5568982	G	9.62289	hg38-17-81512093	G	3/6	Ala	Gly	C	Tv	NM_001101.5:c.173C>G	NP_001092.1:p.Ala58Gly		missense_variant	MODERATE	deleterious_low_confidence(0)	probably_damaging(0.998)	31	GCC	25.64	2003500	GGC	19.73	1541147
ACTB	58	7	5529351	5568982	G	9.62289	hg38-17-81512093	G	3/6	Ala	Asp	T	Tv	NM_001101.5:c.173C>A	NP_001092.1:p.Ala58Asp		missense_variant	MODERATE	deleterious_low_confidence(0)	probably_damaging(1)	31	GCC	25.64	2003500	GAC	24.25	1894516
ACTB	58	7	5529350	5568981	G	0.708197	hg38-17-81512092	G	3/6	Ala	=	A	Ti	NM_001101.5:c.174C>T	NP_001092.1:p.Ala58=		synonymous_variant	LOW			13.96	GCC	25.64	2003500	GCT	18.89	1475932
ACTB	58	7	5529350	5568981	G	0.708197	hg38-17-81512092	G	3/6	Ala	=	C	Tv	NM_001101.5:c.174C>G	NP_001092.1:p.Ala58=		synonymous_variant	LOW			13.42	GCC	25.64	2003500	GCG	5.94	464292
ACTB	58	7	5529350	5568981	G	0.708197	hg38-17-81512092	G	3/6	Ala	=	T	Tv	NM_001101.5:c.174C>A	NP_001092.1:p.Ala58=		synonymous_variant	LOW			13.32	GCC	25.64	2003500	GCA	17.09	1335414
ACTG1	58	17	81512094	79479120	C	7.40483	hg38-7-5529352	C	3/6	Ala	Ser	A	Tv	NM_001614.5:c.172G>T	NP_001605.1:p.Ala58Ser		missense_variant	MODERATE	deleterious_low_confidence(0)	benign(0.053)	24.3	GCC	25.64	2003500	TCC	17.29	1350473
ACTG1	58	17	81512094	79479120	C	7.40483	hg38-7-5529352	C	3/6	Ala	Pro	G	Tv	NM_001614.5:c.172G>C	NP_001605.1:p.Ala58Pro		missense_variant	MODERATE	deleterious_low_confidence(0)	benign(0.276)	25.3	GCC	25.64	2003500	CCC	18.86	1473428
ACTG1	58	17	81512094	79479120	C	7.40483	hg38-7-5529352	C	3/6	Ala	Thr	T	Ti	NM_001614.5:c.172G>A	NP_001605.1:p.Ala58Thr		missense_variant	MODERATE	deleterious_low_confidence(0)	benign(0.06)	25.0	GCC	25.64	2003500	ACC	17.77	1388473	cBio(1) | Cosmic(1)					Cosmic									2
ACTG1	58	17	81512093	79479119	G	9.442	hg38-7-5529351	G	3/6	Ala	Val	A	Ti	NM_001614.5:c.173C>T	NP_001605.1:p.Ala58Val		missense_variant	MODERATE	deleterious_low_confidence(0.01)	benign(0.092)	25.8	GCC	25.64	2003500	GTC	13.44	1050009	predACTINg(3)													3			3	12-G | 13-G | 14-G	Gene panel | Gene panel | Targeted seq	pat (affected) | mat (affected) | De novo	Female | Male | Female	0-10 y | 30+ y | 30+ y
ACTG1	58	17	81512093	79479119	G	9.442	hg38-7-5529351	G	3/6	Ala	Gly	C	Tv	NM_001614.5:c.173C>G	NP_001605.1:p.Ala58Gly		missense_variant	MODERATE	deleterious_low_confidence(0)	benign(0.02)	25.7	GCC	25.64	2003500	GGC	19.73	1541147
ACTG1	58	17	81512093	79479119	G	9.442	hg38-7-5529351	G	3/6	Ala	Asp	T	Tv	NM_001614.5:c.173C>A	NP_001605.1:p.Ala58Asp		missense_variant	MODERATE	deleterious_low_confidence(0)	benign(0.165)	26.1	GCC	25.64	2003500	GAC	24.25	1894516
ACTG1	58	17	81512092	79479118	G	-0.452803	hg38-7-5529350	G	3/6	Ala	=	A	Ti	NM_001614.5:c.174C>T	NP_001605.1:p.Ala58=	rs782205858	synonymous_variant	LOW			13.43	GCC	25.64	2003500	GCT	18.89	1475932	dbSNP | gnADv2-nonTopMed(8) | TOPMed(4) | PGG(1)	gnAD2		TopMed	PGG											13
ACTG1	58	17	81512092	79479118	G	-0.452803	hg38-7-5529350	G	3/6	Ala	=	C	Tv	NM_001614.5:c.174C>G	NP_001605.1:p.Ala58=	rs782205858	synonymous_variant	LOW			12.95	GCC	25.64	2003500	GCG	5.94	464292	dbSNP | gnADv2-nonTopMed(2) | TOPMed(3) | PGG(2) | ClinVar	gnAD2		TopMed	PGG		VCV000391995	391995	375767		Likely benign(Last reviewed: Dec 19, 2016)	not provided	criteria provided, single submitter			7
ACTG1	58	17	81512092	79479118	G	-0.452803	hg38-7-5529350	G	3/6	Ala	=	T	Tv	NM_001614.5:c.174C>A	NP_001605.1:p.Ala58=		synonymous_variant	LOW			12.79	GCC	25.64	2003500	GCA	17.09	1335414
ACTB, ACTG1	59	Possible AACs common to ACTB and ACTG1: Ter, Glu, His, Lys, Arg, Pro, Leu, =
ACTB	59	7	5529349	5568980	G	7.76012	hg38-17-81512091	G	3/6	Gln	Ter	A	Ti	NM_001101.5:c.175C>T	NP_001092.1:p.Gln59Ter		stop_gained	HIGH			40	CAG	35.28	2756517	TAG	0.35	27354
ACTB	59	7	5529349	5568980	G	7.76012	hg38-17-81512091	G	3/6	Gln	Glu	C	Tv	NM_001101.5:c.175C>G	NP_001092.1:p.Gln59Glu		missense_variant	MODERATE	deleterious_low_confidence(0.03)	probably_damaging(0.997)	26.8	CAG	35.28	2756517	GAG	39.4	3078049
ACTB	59	7	5529349	5568980	G	7.76012	hg38-17-81512091	G	3/6	Gln	Lys	T	Tv	NM_001101.5:c.175C>A	NP_001092.1:p.Gln59Lys		missense_variant	MODERATE	deleterious_low_confidence(0.01)	probably_damaging(0.998)	28.0	CAG	35.28	2756517	AAG	31.79	2483951
ACTB	59	7	5529348	5568979	T	6.0304	hg38-17-81512090	T	3/6	Gln	Leu	A	Tv	NM_001101.5:c.176A>T	NP_001092.1:p.Gln59Leu		missense_variant	MODERATE	deleterious_low_confidence(0.02)	probably_damaging(0.999)	31	CAG	35.28	2756517	CTG	36.01	2813643
ACTB	59	7	5529348	5568979	T	6.0304	hg38-17-81512090	T	3/6	Gln	Arg	C	Ti	NM_001101.5:c.176A>G	NP_001092.1:p.Gln59Arg		missense_variant	MODERATE	deleterious_low_confidence(0)	probably_damaging(0.999)	28.4	CAG	35.28	2756517	CGG	10.62	829391	LOVD(1) | predACTINg(1)													1			1	6-B	Not known	Not known	Male	0-10 y
ACTB	59	7	5529348	5568979	T	6.0304	hg38-17-81512090	T	3/6	Gln	Pro	G	Tv	NM_001101.5:c.176A>C	NP_001092.1:p.Gln59Pro		missense_variant	MODERATE	deleterious_low_confidence(0)	probably_damaging(1)	29.3	CAG	35.28	2756517	CCG	6.15	480590
ACTB	59	7	5529347	5568978	C	1.63958	hg38-17-81512089	C	3/6	Gln	His	A	Tv	NM_001101.5:c.177G>T	NP_001092.1:p.Gln59His		missense_variant	MODERATE	deleterious_low_confidence(0.02)	probably_damaging(1)	24.2	CAG	35.28	2756517	CAT	11.9	929989	predACTINg(1)													1			1	135-B	WES/WGS	de novo	Male	0-10 y
ACTB	59	7	5529347	5568978	C	1.63958	hg38-17-81512089	C	3/6	Gln	His	G	Tv	NM_001101.5:c.177G>C	NP_001092.1:p.Gln59His		missense_variant	MODERATE	deleterious_low_confidence(0.02)	probably_damaging(1)	23.9	CAG	35.28	2756517	CAC	14.62	1142446	cBio(1) | Cosmic(1)					Cosmic									2
ACTB	59	7	5529347	5568978	C	1.63958	hg38-17-81512089	C	3/6	Gln	=	T	Ti	NM_001101.5:c.177G>A	NP_001092.1:p.Gln59=	rs779158651	synonymous_variant	LOW			11.98	CAG	35.28	2756517	CAA	14.17	1106752	dbSNP | gnADv2-nonTopMed(1) | TOPMed(2) | PGG(1)	gnAD2		TopMed	PGG											4
ACTG1	59	17	81512091	79479117	G	9.442	hg38-7-5529349	G	3/6	Gln	Ter	A	Ti	NM_001614.5:c.175C>T	NP_001605.1:p.Gln59Ter		stop_gained	HIGH			47	CAG	35.28	2756517	TAG	0.35	27354
ACTG1	59	17	81512091	79479117	G	9.442	hg38-7-5529349	G	3/6	Gln	Glu	C	Tv	NM_001614.5:c.175C>G	NP_001605.1:p.Gln59Glu		missense_variant	MODERATE	deleterious_low_confidence(0.03)	benign(0.014)	24.4	CAG	35.28	2756517	GAG	39.4	3078049	Cosmic(1)					Cosmic									1
ACTG1	59	17	81512091	79479117	G	9.442	hg38-7-5529349	G	3/6	Gln	Lys	T	Tv	NM_001614.5:c.175C>A	NP_001605.1:p.Gln59Lys		missense_variant	MODERATE	deleterious_low_confidence(0.01)	benign(0.023)	24.9	CAG	35.28	2756517	AAG	31.79	2483951
ACTG1	59	17	81512090	79479116	T	7.55035	hg38-7-5529348	T	3/6	Gln	Leu	A	Tv	NM_001614.5:c.176A>T	NP_001605.1:p.Gln59Leu	rs11549199	missense_variant	MODERATE	deleterious_low_confidence(0.02)	benign(0.043)	25.8	CAG	35.28	2756517	CTG	36.01	2813643	dbSNP
ACTG1	59	17	81512090	79479116	T	7.55035	hg38-7-5529348	T	3/6	Gln	Arg	C	Ti	NM_001614.5:c.176A>G	NP_001605.1:p.Gln59Arg		missense_variant	MODERATE	deleterious_low_confidence(0)	benign(0.035)	25.0	CAG	35.28	2756517	CGG	10.62	829391	LOVD(1) | predACTINg(1)													1			1	183-G	Sanger sequencing	De novo	Male	0-10 y
ACTG1	59	17	81512090	79479116	T	7.55035	hg38-7-5529348	T	3/6	Gln	Pro	G	Tv	NM_001614.5:c.176A>C	NP_001605.1:p.Gln59Pro		missense_variant	MODERATE	deleterious_low_confidence(0)	benign(0.228)	25.6	CAG	35.28	2756517	CCG	6.15	480590	gnADv3-nonTopMed(1)		gnAD3													1
ACTG1	59	17	81512089	79479115	C	3.76704	hg38-7-5529347	C	3/6	Gln	His	A	Tv	NM_001614.5:c.177G>T	NP_001605.1:p.Gln59His		missense_variant	MODERATE	deleterious_low_confidence(0.02)	benign(0.136)	23.8	CAG	35.28	2756517	CAT	11.9	929989
ACTG1	59	17	81512089	79479115	C	3.76704	hg38-7-5529347	C	3/6	Gln	His	G	Tv	NM_001614.5:c.177G>C	NP_001605.1:p.Gln59His		missense_variant	MODERATE	deleterious_low_confidence(0.02)	benign(0.136)	23.7	CAG	35.28	2756517	CAC	14.62	1142446
ACTG1	59	17	81512089	79479115	C	3.76704	hg38-7-5529347	C	3/6	Gln	=	T	Ti	NM_001614.5:c.177G>A	NP_001605.1:p.Gln59=	rs11549220	synonymous_variant	LOW			13.52	CAG	35.28	2756517	CAA	14.17	1106752	dbSNP | gnADv3-nonTopMed(1160) | gnADv2-nonTopMed(5858) | TOPMed(3516) | PGG(7193) | Cosmic(3) | ClinVar | LOVD(2)	gnAD2	gnAD3	TopMed	PGG	Cosmic	VCV000044146	44146	53314		Benign(Last reviewed: Nov 18, 2020)	not specified|Deafness, autosomal dominant 20|Baraitser-Winter Syndrome 2|not provided	criteria provided, multiple submitters, no conflicts		3	17727
ACTB, ACTG1	60	Possible AACs common to ACTB and ACTG1: Ile, Gly, Arg, Cys, Asn, =, Thr
ACTB	60	7	5529346	5568977	T	7.76012	hg38-17-81512088	T	3/6	Ser	Cys	A	Tv	NM_001101.5:c.178A>T	NP_001092.1:p.Ser60Cys		missense_variant	MODERATE	deleterious_low_confidence(0)	probably_damaging(0.923)	31	AGC	19.66	1536075	TGC	10.83	846046
ACTB	60	7	5529346	5568977	T	7.76012	hg38-17-81512088	T	3/6	Ser	Gly	C	Ti	NM_001101.5:c.178A>G	NP_001092.1:p.Ser60Gly		missense_variant	MODERATE	deleterious_low_confidence(0.01)	benign(0.409)	25.9	AGC	19.66	1536075	GGC	19.73	1541147	cBio(1) | Cosmic(1)					Cosmic									2
ACTB	60	7	5529346	5568977	T	7.76012	hg38-17-81512088	T	3/6	Ser	Arg	G	Tv	NM_001101.5:c.178A>C	NP_001092.1:p.Ser60Arg		missense_variant	MODERATE	deleterious_low_confidence(0)	possibly_damaging(0.85)	31	AGC	19.66	1536075	CGC	8.71	680327
ACTB	60	7	5529345	5568976	C	5.76429	hg38-17-81512087	C	3/6	Ser	Ile	A	Tv	NM_001101.5:c.179G>T	NP_001092.1:p.Ser60Ile		missense_variant	MODERATE	deleterious_low_confidence(0)	probably_damaging(0.938)	28.0	AGC	19.66	1536075	ATC	18.68	1459807
ACTB	60	7	5529345	5568976	C	5.76429	hg38-17-81512087	C	3/6	Ser	Thr	G	Tv	NM_001101.5:c.179G>C	NP_001092.1:p.Ser60Thr	rs755437923	missense_variant	MODERATE	tolerated_low_confidence(0.05)	benign(0.18)	22.9	AGC	19.66	1536075	ACC	17.77	1388473	dbSNP
ACTB	60	7	5529345	5568976	C	5.76429	hg38-17-81512087	C	3/6	Ser	Asn	T	Ti	NM_001101.5:c.179G>A	NP_001092.1:p.Ser60Asn	rs755437923	missense_variant	MODERATE	deleterious_low_confidence(0.03)	benign(0.011)	23.8	AGC	19.66	1536075	AAC	18.27	1427415	dbSNP | gnADv3-nonTopMed(1) | ClinVar		gnAD3				VCV000638167	638167	625988	1	Likely pathogenic(Last reviewed: Jun 18, 2019)	Short stature|Abnormality of brain morphology|Microcephaly	criteria provided, single submitter	1		1
ACTB	60	7	5529345	5568976	C				3/6	Ser	Lys	CT		NM_001101.5:c.178dup	NP_001092.1:p.Ser60LysfsTer34		frameshift_variant	HIGH										cBio(1)														1
ACTB	60	7	5529344	5568975	G	5.49818	hg38-17-81512086	G	3/6	Ser	=	A	Ti	NM_001101.5:c.180C>T	NP_001092.1:p.Ser60=	rs147566416	synonymous_variant	LOW			15.66	AGC	19.66	1536075	AGT	14.06	1098600	dbSNP | gnADv3-nonTopMed(1) | gnADv2-nonTopMed(13) | TOPMed(8) | PGG(18) | ClinVar	gnAD2	gnAD3	TopMed	PGG		VCV000645776	645776	636203		Uncertain significance(Last reviewed: May 14, 2019)	Baraitser-Winter syndrome 1	criteria provided, single submitter			40
ACTB	60	7	5529344	5568975	G	5.49818	hg38-17-81512086	G	3/6	Ser	Arg	C	Tv	NM_001101.5:c.180C>G	NP_001092.1:p.Ser60Arg		missense_variant	MODERATE	deleterious_low_confidence(0)	possibly_damaging(0.85)	29.3	AGC	19.66	1536075	AGG	12.17	951166	Cosmic(1) | DECIPHER(1)					Cosmic									1
ACTB	60	7	5529344	5568975	G	5.49818	hg38-17-81512086	G	3/6	Ser	Arg	T	Tv	NM_001101.5:c.180C>A	NP_001092.1:p.Ser60Arg		missense_variant	MODERATE	deleterious_low_confidence(0)	possibly_damaging(0.85)	29.4	AGC	19.66	1536075	AGA	13.4	1046642
ACTG1	60	17	81512088	79479114	T	7.55035	hg38-7-5529346	T	3/6	Ser	Cys	A	Tv	NM_001614.5:c.178A>T	NP_001605.1:p.Ser60Cys		missense_variant	MODERATE	deleterious_low_confidence(0)	benign(0.312)	26.0	AGC	19.66	1536075	TGC	10.83	846046
ACTG1	60	17	81512088	79479114	T	7.55035	hg38-7-5529346	T	3/6	Ser	Gly	C	Ti	NM_001614.5:c.178A>G	NP_001605.1:p.Ser60Gly		missense_variant	MODERATE	deleterious_low_confidence(0.01)	benign(0.017)	25.4	AGC	19.66	1536075	GGC	19.73	1541147
ACTG1	60	17	81512088	79479114	T	7.55035	hg38-7-5529346	T	3/6	Ser	Arg	G	Tv	NM_001614.5:c.178A>C	NP_001605.1:p.Ser60Arg		missense_variant	MODERATE	deleterious_low_confidence(0)	benign(0.035)	25.4	AGC	19.66	1536075	CGC	8.71	680327
ACTG1	60	17	81512087	79479113	C	7.40483	hg38-7-5529345	C	3/6	Ser	Ile	A	Tv	NM_001614.5:c.179G>T	NP_001605.1:p.Ser60Ile		missense_variant	MODERATE	deleterious_low_confidence(0)	benign(0.216)	25.0	AGC	19.66	1536075	ATC	18.68	1459807
ACTG1	60	17	81512087	79479113	C	7.40483	hg38-7-5529345	C	3/6	Ser	Thr	G	Tv	NM_001614.5:c.179G>C	NP_001605.1:p.Ser60Thr		missense_variant	MODERATE	deleterious_low_confidence(0.05)	benign(0.005)	24.0	AGC	19.66	1536075	ACC	17.77	1388473
ACTG1	60	17	81512087	79479113	C	7.40483	hg38-7-5529345	C	3/6	Ser	Asn	T	Ti	NM_001614.5:c.179G>A	NP_001605.1:p.Ser60Asn	rs148759022	missense_variant	MODERATE	deleterious_low_confidence(0.03)	benign(0.005)	24.1	AGC	19.66	1536075	AAC	18.27	1427415	dbSNP | TOPMed(4) | PGG(1) | predACTINg(1)			TopMed	PGG									1		5	1	184-G	WES/WGS	De novo	Female	N/A
ACTG1	60	17	81512086	79479112	G	6.24074	hg38-7-5529344	G	3/6	Ser	=	A	Ti	NM_001614.5:c.180C>T	NP_001605.1:p.Ser60=	rs144338558	synonymous_variant	LOW			15.27	AGC	19.66	1536075	AGT	14.06	1098600	dbSNP | gnADv3-nonTopMed(11) | gnADv2-nonTopMed(51) | TOPMed(78) | PGG(69) | ClinVar | LOVD(1)	gnAD2	gnAD3	TopMed	PGG		VCV000387972	387972	376793		Likely benign(Last reviewed: Sep 15, 2020)	not provided|Deafness, autosomal dominant 20|Baraitser-Winter Syndrome 2	criteria provided, multiple submitters, no conflicts			209
ACTG1	60	17	81512086	79479112	G	6.24074	hg38-7-5529344	G	3/6	Ser	Arg	C	Tv	NM_001614.5:c.180C>G	NP_001605.1:p.Ser60Arg		missense_variant	MODERATE	deleterious_low_confidence(0)	benign(0.035)	25.1	AGC	19.66	1536075	AGG	12.17	951166	Cosmic(1)					Cosmic									1
ACTG1	60	17	81512086	79479112	G	6.24074	hg38-7-5529344	G	3/6	Ser	Arg	T	Tv	NM_001614.5:c.180C>A	NP_001605.1:p.Ser60Arg		missense_variant	MODERATE	deleterious_low_confidence(0)	benign(0.035)	25.0	AGC	19.66	1536075	AGA	13.4	1046642
ACTB, ACTG1	61	Possible AACs common to ACTB and ACTG1: Ter, Glu, Arg, Gln, Met, Asn, =, Thr
ACTB	61	7	5529343	5568974	T	7.76012	hg38-17-81512085	T	3/6	Lys	Ter	A	Tv	NM_001101.5:c.181A>T	NP_001092.1:p.Lys61Ter		stop_gained	HIGH			41	AAG	31.79	2483951	TAG	0.35	27354
ACTB	61	7	5529343	5568974	T	7.76012	hg38-17-81512085	T	3/6	Lys	Glu	C	Ti	NM_001101.5:c.181A>G	NP_001092.1:p.Lys61Glu		missense_variant	MODERATE	deleterious_low_confidence(0)	probably_damaging(0.999)	32	AAG	31.79	2483951	GAG	39.4	3078049
ACTB	61	7	5529343	5568974	T	7.76012	hg38-17-81512085	T	3/6	Lys	Gln	G	Tv	NM_001101.5:c.181A>C	NP_001092.1:p.Lys61Gln		missense_variant	MODERATE	deleterious_low_confidence(0.01)	probably_damaging(0.998)	31	AAG	31.79	2483951	CAG	35.28	2756517
ACTB	61	7	5529342	5568973	T	7.76012	hg38-17-81512084	T	3/6	Lys	Met	A	Tv	NM_001101.5:c.182A>T	NP_001092.1:p.Lys61Met		missense_variant	MODERATE	deleterious_low_confidence(0.01)	probably_damaging(1)	32	AAG	31.79	2483951	ATG	21.48	1677888
ACTB	61	7	5529342	5568973	T	7.76012	hg38-17-81512084	T	3/6	Lys	Arg	C	Ti	NM_001101.5:c.182A>G	NP_001092.1:p.Lys61Arg		missense_variant	MODERATE	tolerated_low_confidence(0.13)	probably_damaging(0.999)	26.3	AAG	31.79	2483951	AGG	12.17	951166
ACTB	61	7	5529342	5568973	T	7.76012	hg38-17-81512084	T	3/6	Lys	Thr	G	Tv	NM_001101.5:c.182A>C	NP_001092.1:p.Lys61Thr		missense_variant	MODERATE	deleterious_low_confidence(0.01)	probably_damaging(1)	32	AAG	31.79	2483951	ACG	5.59	436790
ACTB	61	7	5529341	5568972	C	3.23624	hg38-17-81512083	C	3/6	Lys	Asn	A	Tv	NM_001101.5:c.183G>T	NP_001092.1:p.Lys61Asn		missense_variant	MODERATE	deleterious_low_confidence(0.02)	probably_damaging(1)	27.8	AAG	31.79	2483951	AAT	18.52	1446611
ACTB	61	7	5529341	5568972	C	3.23624	hg38-17-81512083	C	3/6	Lys	Asn	G	Tv	NM_001101.5:c.183G>C	NP_001092.1:p.Lys61Asn		missense_variant	MODERATE	deleterious_low_confidence(0.02)	probably_damaging(1)	26.9	AAG	31.79	2483951	AAC	18.27	1427415	cBio(1) | Cosmic(1)					Cosmic									2
ACTB	61	7	5529341	5568972	C	3.23624	hg38-17-81512083	C	3/6	Lys	=	T	Ti	NM_001101.5:c.183G>A	NP_001092.1:p.Lys61=		synonymous_variant	LOW			14.29	AAG	31.79	2483951	AAA	27.77	2169279
ACTG1	61	17	81512085	79479111	T	7.55035	hg38-7-5529343	T	3/6	Lys	Ter	A	Tv	NM_001614.5:c.181A>T	NP_001605.1:p.Lys61Ter		stop_gained	HIGH			47	AAG	31.79	2483951	TAG	0.35	27354	gnADv3-nonTopMed(1)		gnAD3													1
ACTG1	61	17	81512085	79479111	T	7.55035	hg38-7-5529343	T	3/6	Lys	Glu	C	Ti	NM_001614.5:c.181A>G	NP_001605.1:p.Lys61Glu		missense_variant	MODERATE	deleterious_low_confidence(0)	probably_damaging(0.938)	32	AAG	31.79	2483951	GAG	39.4	3078049	Cosmic(1)					Cosmic									1
ACTG1	61	17	81512085	79479111	T	7.55035	hg38-7-5529343	T	3/6	Lys	Gln	G	Tv	NM_001614.5:c.181A>C	NP_001605.1:p.Lys61Gln		missense_variant	MODERATE	deleterious_low_confidence(0.01)	probably_damaging(0.917)	31	AAG	31.79	2483951	CAG	35.28	2756517
ACTG1	61	17	81512084	79479110	T	7.55035	hg38-7-5529342	T	3/6	Lys	Met	A	Tv	NM_001614.5:c.182A>T	NP_001605.1:p.Lys61Met	rs782654999	missense_variant	MODERATE	deleterious_low_confidence(0.01)	probably_damaging(0.99)	32	AAG	31.79	2483951	ATG	21.48	1677888	dbSNP
ACTG1	61	17	81512084	79479110	T	7.55035	hg38-7-5529342	T	3/6	Lys	Arg	C	Ti	NM_001614.5:c.182A>G	NP_001605.1:p.Lys61Arg		missense_variant	MODERATE	tolerated_low_confidence(0.13)	probably_damaging(0.935)	26.3	AAG	31.79	2483951	AGG	12.17	951166
ACTG1	61	17	81512084	79479110	T	7.55035	hg38-7-5529342	T	3/6	Lys	Thr	G	Tv	NM_001614.5:c.182A>C	NP_001605.1:p.Lys61Thr		missense_variant	MODERATE	deleterious_low_confidence(0.01)	probably_damaging(0.98)	32	AAG	31.79	2483951	ACG	5.59	436790
ACTG1	61	17	81512083	79479109	C	1.00231	hg38-7-5529341	C	3/6	Lys	Asn	A	Tv	NM_001614.5:c.183G>T	NP_001605.1:p.Lys61Asn		missense_variant	MODERATE	deleterious_low_confidence(0.02)	probably_damaging(0.985)	27.3	AAG	31.79	2483951	AAT	18.52	1446611
ACTG1	61	17	81512083	79479109	C	1.00231	hg38-7-5529341	C	3/6	Lys	Asn	G	Tv	NM_001614.5:c.183G>C	NP_001605.1:p.Lys61Asn		missense_variant	MODERATE	deleterious_low_confidence(0.02)	probably_damaging(0.985)	27.4	AAG	31.79	2483951	AAC	18.27	1427415
ACTG1	61	17	81512083	79479109	C	1.00231	hg38-7-5529341	C	3/6	Lys	=	T	Ti	NM_001614.5:c.183G>A	NP_001605.1:p.Lys61=	rs1296301235	synonymous_variant	LOW			14.21	AAG	31.79	2483951	AAA	27.77	2169279	dbSNP | gnADv2-nonTopMed(1) | TOPMed(1) | PGG(1)	gnAD2		TopMed	PGG											3
ACTB, ACTG1	62	Possible AACs common to ACTB and ACTG1: Ser, Gly, = | AACs specific for ACTB: Ter, Ile, Lys, Thr | AACs specific for ACTG1: His, Cys, Pro, Leu
ACTB	62	7	5529340	5568971	T	2.57097	hg38-17-81512082	G	3/6	Arg	Ter	A	Tv	NM_001101.5:c.184A>T	NP_001092.1:p.Arg62Ter		stop_gained	HIGH			37	AGA	13.4	1046642	TGA	0.8	62824
ACTB	62	7	5529340	5568971	T	2.57097	hg38-17-81512082	G	3/6	Arg	Gly	C	Ti	NM_001101.5:c.184A>G	NP_001092.1:p.Arg62Gly		missense_variant	MODERATE	deleterious_low_confidence(0.02)	possibly_damaging(0.675)	26.2	AGA	13.4	1046642	GGA	17.19	1343257
ACTB	62	7	5529340	5568971	T	2.57097	hg38-17-81512082	G	3/6	Arg	=	G	Tv	NM_001101.5:c.184A>C	NP_001092.1:p.Arg62=		synonymous_variant	LOW			14.67	AGA	13.4	1046642	CGA	6.42	501278
ACTB	62	7	5529339	5568970	C	7.62706	hg38-17-81512081	C	3/6	Arg	Ile	A	Tv	NM_001101.5:c.185G>T	NP_001092.1:p.Arg62Ile		missense_variant	MODERATE	deleterious_low_confidence(0)	benign(0.047)	25.6	AGA	13.4	1046642	ATA	8.16	637556
ACTB	62	7	5529339	5568970	C	7.62706	hg38-17-81512081	C	3/6	Arg	Thr	G	Tv	NM_001101.5:c.185G>C	NP_001092.1:p.Arg62Thr		missense_variant	MODERATE	deleterious_low_confidence(0)	possibly_damaging(0.746)	28.1	AGA	13.4	1046642	ACA	16.57	1294206	cBio(1) | Cosmic(1)					Cosmic									2
ACTB	62	7	5529339	5568970	C	7.62706	hg38-17-81512081	C	3/6	Arg	Lys	T	Ti	NM_001101.5:c.185G>A	NP_001092.1:p.Arg62Lys		missense_variant	MODERATE	deleterious_low_confidence(0.03)	benign(0.02)	24.5	AGA	13.4	1046642	AAA	27.77	2169279	cBio(1) | Cosmic(1)					Cosmic									2
ACTB	62	7	5529338	5568969	T	0.175976	hg38-17-81512080	A	3/6	Arg	Ser	A	Tv	NM_001101.5:c.186A>T	NP_001092.1:p.Arg62Ser		missense_variant	MODERATE	deleterious_low_confidence(0.03)	possibly_damaging(0.675)	23.2	AGA	13.4	1046642	AGT	14.06	1098600
ACTB	62	7	5529338	5568969	T	0.175976	hg38-17-81512080	A	3/6	Arg	=	C	Ti	NM_001101.5:c.186A>G	NP_001092.1:p.Arg62=		synonymous_variant	LOW			13.04	AGA	13.4	1046642	AGG	12.17	951166
ACTB	62	7	5529338	5568969	T	0.175976	hg38-17-81512080	A	3/6	Arg	Ser	G	Tv	NM_001101.5:c.186A>C	NP_001092.1:p.Arg62Ser		missense_variant	MODERATE	deleterious_low_confidence(0.03)	possibly_damaging(0.675)	23.2	AGA	13.4	1046642	AGC	19.66	1536075
ACTG1	62	17	81512082	79479108	G	3.3305	hg38-7-5529340	T	3/6	Arg	Cys	A	Ti	NM_001614.5:c.184C>T	NP_001605.1:p.Arg62Cys	rs782504245	missense_variant	MODERATE	deleterious_low_confidence(0.01)	benign(0.414)	25.5	CGT	4.56	356134	TGT	10.47	818211	dbSNP | cBio(1)														1
ACTG1	62	17	81512082	79479108	G	3.3305	hg38-7-5529340	T	3/6	Arg	Gly	C	Tv	NM_001614.5:c.184C>G	NP_001605.1:p.Arg62Gly	rs782504245	missense_variant	MODERATE	deleterious_low_confidence(0.02)	benign(0.062)	24.3	CGT	4.56	356134	GGT	10.82	845041	dbSNP | cBio(1)														1
ACTG1	62	17	81512082	79479108	G	3.3305	hg38-7-5529340	T	3/6	Arg	Ser	T	Tv	NM_001614.5:c.184C>A	NP_001605.1:p.Arg62Ser		missense_variant	MODERATE	deleterious_low_confidence(0.03)	benign(0.042)	23.8	CGT	4.56	356134	AGT	14.06	1098600
ACTG1	62	17	81512081	79479107	C	7.40483	hg38-7-5529339	C	3/6	Arg	Leu	A	Tv	NM_001614.5:c.185G>T	NP_001605.1:p.Arg62Leu		missense_variant	MODERATE	deleterious_low_confidence(0)	benign(0.006)	25.1	CGT	4.56	356134	CTT	14.17	1106851
ACTG1	62	17	81512081	79479107	C	7.40483	hg38-7-5529339	C	3/6	Arg	Pro	G	Tv	NM_001614.5:c.185G>C	NP_001605.1:p.Arg62Pro		missense_variant	MODERATE	deleterious_low_confidence(0)	benign(0.23)	25.7	CGT	4.56	356134	CCT	19.15	1496300
ACTG1	62	17	81512081	79479107	C	7.40483	hg38-7-5529339	C	3/6	Arg	His	T	Ti	NM_001614.5:c.185G>A	NP_001605.1:p.Arg62His		missense_variant	MODERATE	deleterious_low_confidence(0)	benign(0.137)	25.4	CGT	4.56	356134	CAT	11.9	929989
ACTG1	62	17	81512080	79479106	A	-2.78099	hg38-7-5529338	T	3/6	Arg	=	C	Tv	NM_001614.5:c.186T>G	NP_001605.1:p.Arg62=		synonymous_variant	LOW			6519	CGT	4.56	356134	CGG	10.62	829391
ACTG1	62	17	81512080	79479106	A	-2.78099	hg38-7-5529338	T	3/6	Arg	=	G	Ti	NM_001614.5:c.186T>C	NP_001605.1:p.Arg62=		synonymous_variant	LOW			6547	CGT	4.56	356134	CGC	8.71	680327
ACTG1	62	17	81512080	79479106	A	-2.78099	hg38-7-5529338	T	3/6	Arg	=	T	Tv	NM_001614.5:c.186T>A	NP_001605.1:p.Arg62=		synonymous_variant	LOW			6115	CGT	4.56	356134	CGA	6.42	501278
ACTB, ACTG1	63	Possible AACs common to ACTB and ACTG1: Val, Ser, Arg, Ala, Cys, =, Asp
ACTB	63	7	5529337	5568968	C	5.89735	hg38-17-81512079	C	3/6	Gly	Cys	A	Tv	NM_001101.5:c.187G>T	NP_001092.1:p.Gly63Cys		missense_variant	MODERATE	deleterious_low_confidence(0)	probably_damaging(0.987)	30	GGC	19.73	1541147	TGC	10.83	846046
ACTB	63	7	5529337	5568968	C	5.89735	hg38-17-81512079	C	3/6	Gly	Arg	G	Tv	NM_001101.5:c.187G>C	NP_001092.1:p.Gly63Arg		missense_variant	MODERATE	deleterious_low_confidence(0)	probably_damaging(0.962)	29.1	GGC	19.73	1541147	CGC	8.71	680327
ACTB	63	7	5529337	5568968	C	5.89735	hg38-17-81512079	C	3/6	Gly	Ser	T	Ti	NM_001101.5:c.187G>A	NP_001092.1:p.Gly63Ser		missense_variant	MODERATE	deleterious_low_confidence(0.04)	benign(0.222)	24.7	GGC	19.73	1541147	AGC	19.66	1536075
ACTB	63	7	5529336	5568967	C	7.62706	hg38-17-81512078	C	3/6	Gly	Val	A	Tv	NM_001101.5:c.188G>T	NP_001092.1:p.Gly63Val		missense_variant	MODERATE	deleterious_low_confidence(0)	probably_damaging(0.93)	28.4	GGC	19.73	1541147	GTC	13.44	1050009
ACTB	63	7	5529336	5568967	C	7.62706	hg38-17-81512078	C	3/6	Gly	Ala	G	Tv	NM_001101.5:c.188G>C	NP_001092.1:p.Gly63Ala		missense_variant	MODERATE	deleterious_low_confidence(0.01)	benign(0.402)	24.5	GGC	19.73	1541147	GCC	25.64	2003500
ACTB	63	7	5529336	5568967	C	7.62706	hg38-17-81512078	C	3/6	Gly	Asp	T	Ti	NM_001101.5:c.188G>A	NP_001092.1:p.Gly63Asp		missense_variant	MODERATE	tolerated_low_confidence(0.07)	possibly_damaging(0.891)	25.4	GGC	19.73	1541147	GAC	24.25	1894516	Cosmic(1)					Cosmic									1
ACTB	63	7	5529335	5568966	G	2.03875	hg38-17-81512077	G	3/6	Gly	=	A	Ti	NM_001101.5:c.189C>T	NP_001092.1:p.Gly63=		synonymous_variant	LOW			13.90	GGC	19.73	1541147	GGT	10.82	845041	Cosmic(1)					Cosmic									1
ACTB	63	7	5529335	5568966	G	2.03875	hg38-17-81512077	G	3/6	Gly	=	C	Tv	NM_001101.5:c.189C>G	NP_001092.1:p.Gly63=		synonymous_variant	LOW			13.38	GGC	19.73	1541147	GGG	15.26	1192278	gnADv3-nonTopMed(1)		gnAD3													1
ACTB	63	7	5529335	5568966	G	2.03875	hg38-17-81512077	G	3/6	Gly	=	T	Tv	NM_001101.5:c.189C>A	NP_001092.1:p.Gly63=		synonymous_variant	LOW			13.03	GGC	19.73	1541147	GGA	17.19	1343257
ACTG1	63	17	81512079	79479105	C	7.40483	hg38-7-5529337	C	3/6	Gly	Cys	A	Tv	NM_001614.5:c.187G>T	NP_001605.1:p.Gly63Cys		missense_variant	MODERATE	deleterious_low_confidence(0)	possibly_damaging(0.745)	31	GGC	19.73	1541147	TGC	10.83	846046
ACTG1	63	17	81512079	79479105	C	7.40483	hg38-7-5529337	C	3/6	Gly	Arg	G	Tv	NM_001614.5:c.187G>C	NP_001605.1:p.Gly63Arg		missense_variant	MODERATE	deleterious_low_confidence(0)	possibly_damaging(0.472)	28.0	GGC	19.73	1541147	CGC	8.71	680327
ACTG1	63	17	81512079	79479105	C	7.40483	hg38-7-5529337	C	3/6	Gly	Ser	T	Ti	NM_001614.5:c.187G>A	NP_001605.1:p.Gly63Ser		missense_variant	MODERATE	deleterious_low_confidence(0.05)	benign(0.181)	25.0	GGC	19.73	1541147	AGC	19.66	1536075
ACTG1	63	17	81512078	79479104	C	7.40483	hg38-7-5529336	C	3/6	Gly	Val	A	Tv	NM_001614.5:c.188G>T	NP_001605.1:p.Gly63Val		missense_variant	MODERATE	deleterious_low_confidence(0)	possibly_damaging(0.634)	27.7	GGC	19.73	1541147	GTC	13.44	1050009
ACTG1	63	17	81512078	79479104	C	7.40483	hg38-7-5529336	C	3/6	Gly	Ala	G	Tv	NM_001614.5:c.188G>C	NP_001605.1:p.Gly63Ala		missense_variant	MODERATE	deleterious_low_confidence(0.01)	benign(0.071)	24.2	GGC	19.73	1541147	GCC	25.64	2003500
ACTG1	63	17	81512078	79479104	C	7.40483	hg38-7-5529336	C	3/6	Gly	Asp	T	Ti	NM_001614.5:c.188G>A	NP_001605.1:p.Gly63Asp		missense_variant	MODERATE	tolerated_low_confidence(0.07)	benign(0.341)	23.5	GGC	19.73	1541147	GAC	24.25	1894516
ACTG1	63	17	81512077	79479103	G	0.711291	hg38-7-5529335	G	3/6	Gly	=	A	Ti	NM_001614.5:c.189C>T	NP_001605.1:p.Gly63=	rs11549245	synonymous_variant	LOW			13.74	GGC	19.73	1541147	GGT	10.82	845041	dbSNP | gnADv2-nonTopMed(5) | TOPMed(3) | PGG(5)	gnAD2		TopMed	PGG											13
ACTG1	63	17	81512077	79479103	G	0.711291	hg38-7-5529335	G	3/6	Gly	=	C	Tv	NM_001614.5:c.189C>G	NP_001605.1:p.Gly63=		synonymous_variant	LOW			13.21	GGC	19.73	1541147	GGG	15.26	1192278
ACTG1	63	17	81512077	79479103	G	0.711291	hg38-7-5529335	G	3/6	Gly	=	T	Tv	NM_001614.5:c.189C>A	NP_001605.1:p.Gly63=		synonymous_variant	LOW			13.12	GGC	19.73	1541147	GGA	17.19	1343257
ACTB, ACTG1	64	Possible AACs common to ACTB and ACTG1: Val, Ser, Phe, Leu, Asn, =, Met, Thr
ACTB	64	7	5529334	5568965	T	7.76012	hg38-17-81512076	T	3/6	Ile	Phe	A	Tv	NM_001101.5:c.190A>T	NP_001092.1:p.Ile64Phe		missense_variant	MODERATE	deleterious_low_confidence(0.01)	benign(0.427)	25.7	ATC	18.68	1459807	TTC	17.51	1367806
ACTB	64	7	5529334	5568965	T	7.76012	hg38-17-81512076	T	3/6	Ile	Val	C	Ti	NM_001101.5:c.190A>G	NP_001092.1:p.Ile64Val		missense_variant	MODERATE	tolerated_low_confidence(0.35)	benign(0.001)	22.7	ATC	18.68	1459807	GTC	13.44	1050009
ACTB	64	7	5529334	5568965	T	7.76012	hg38-17-81512076	T	3/6	Ile	Leu	G	Tv	NM_001101.5:c.190A>C	NP_001092.1:p.Ile64Leu		missense_variant	MODERATE	deleterious_low_confidence(0.03)	benign(0.043)	25.0	ATC	18.68	1459807	CTC	17.81	1391429
ACTB	64	7	5529333	5568964	A	8.95761	hg38-17-81512075	A	3/6	Ile	Ser	C	Tv	NM_001101.5:c.191T>G	NP_001092.1:p.Ile64Ser		missense_variant	MODERATE	deleterious_low_confidence(0.02)	possibly_damaging(0.525)	31	ATC	18.68	1459807	AGC	19.66	1536075
ACTB	64	7	5529333	5568964	A	8.95761	hg38-17-81512075	A	3/6	Ile	Thr	G	Ti	NM_001101.5:c.191T>C	NP_001092.1:p.Ile64Thr		missense_variant	MODERATE	deleterious_low_confidence(0.02)	benign(0.023)	25.2	ATC	18.68	1459807	ACC	17.77	1388473
ACTB	64	7	5529333	5568964	A	8.95761	hg38-17-81512075	A	3/6	Ile	Asn	T	Tv	NM_001101.5:c.191T>A	NP_001092.1:p.Ile64Asn		missense_variant	MODERATE	deleterious_low_confidence(0)	possibly_damaging(0.625)	32	ATC	18.68	1459807	AAC	18.27	1427415
ACTB	64	7	5529332	5568963	G	2.70402	hg38-17-81512074	G	3/6	Ile	=	A	Ti	NM_001101.5:c.192C>T	NP_001092.1:p.Ile64=	rs745456857	synonymous_variant	LOW			13.28	ATC	18.68	1459807	ATT	16.58	1295762	dbSNP | gnADv3-nonTopMed(12) | gnADv2-nonTopMed(24) | TOPMed(14) | PGG(28) | ClinVar	gnAD2	gnAD3	TopMed	PGG		VCV001118730	1118730	1096416		Likely benign(Last reviewed: Aug 22, 2020)	Baraitser-Winter syndrome 1	criteria provided, single submitter			78
ACTB	64	7	5529332	5568963	G	2.70402	hg38-17-81512074	G	3/6	Ile	Met	C	Tv	NM_001101.5:c.192C>G	NP_001092.1:p.Ile64Met		missense_variant	MODERATE	deleterious_low_confidence(0.03)	benign(0.077)	22.5	ATC	18.68	1459807	ATG	21.48	1677888
ACTB	64	7	5529332	5568963	G	2.70402	hg38-17-81512074	G	3/6	Ile	=	T	Tv	NM_001101.5:c.192C>A	NP_001092.1:p.Ile64=		synonymous_variant	LOW			12.98	ATC	18.68	1459807	ATA	8.16	637556
ACTG1	64	17	81512076	79479102	T	5.8042	hg38-7-5529334	T	3/6	Ile	Phe	A	Tv	NM_001614.5:c.190A>T	NP_001605.1:p.Ile64Phe	rs140152735	missense_variant	MODERATE	deleterious_low_confidence(0.01)	benign(0.015)	24.2	ATC	18.68	1459807	TTC	17.51	1367806	dbSNP
ACTG1	64	17	81512076	79479102	T	5.8042	hg38-7-5529334	T	3/6	Ile	Val	C	Ti	NM_001614.5:c.190A>G	NP_001605.1:p.Ile64Val		missense_variant	MODERATE	tolerated_low_confidence(0.34)	benign(0)	21.7	ATC	18.68	1459807	GTC	13.44	1050009
ACTG1	64	17	81512076	79479102	T	5.8042	hg38-7-5529334	T	3/6	Ile	Leu	G	Tv	NM_001614.5:c.190A>C	NP_001605.1:p.Ile64Leu	rs140152735	missense_variant	MODERATE	deleterious_low_confidence(0.02)	benign(0)	24.0	ATC	18.68	1459807	CTC	17.81	1391429	dbSNP | gnADv3-nonTopMed(1) | gnADv2-nonTopMed(1) | PGG(1)	gnAD2	gnAD3		PGG											3
ACTG1	64	17	81512075	79479101	A	8.71444	hg38-7-5529333	A	3/6	Ile	Ser	C	Tv	NM_001614.5:c.191T>G	NP_001605.1:p.Ile64Ser	rs782473240	missense_variant	MODERATE	deleterious_low_confidence(0.02)	benign(0)	25.5	ATC	18.68	1459807	AGC	19.66	1536075	dbSNP | Cosmic(1)					Cosmic									1
ACTG1	64	17	81512075	79479101	A	8.71444	hg38-7-5529333	A	3/6	Ile	Thr	G	Ti	NM_001614.5:c.191T>C	NP_001605.1:p.Ile64Thr		missense_variant	MODERATE	deleterious_low_confidence(0.02)	benign(0)	25.0	ATC	18.68	1459807	ACC	17.77	1388473
ACTG1	64	17	81512075	79479101	A	8.71444	hg38-7-5529333	A	3/6	Ile	Asn	T	Tv	NM_001614.5:c.191T>A	NP_001605.1:p.Ile64Asn		missense_variant	MODERATE	deleterious_low_confidence(0)	benign(0.023)	25.5	ATC	18.68	1459807	AAC	18.27	1427415
ACTG1	64	17	81512074	79479100	G	6.24074	hg38-7-5529332	G	3/6	Ile	=	A	Ti	NM_001614.5:c.192C>T	NP_001605.1:p.Ile64=		synonymous_variant	LOW			13.71	ATC	18.68	1459807	ATT	16.58	1295762	gnADv3-nonTopMed(1) | TOPMed(3)		gnAD3	TopMed												4
ACTG1	64	17	81512074	79479100	G	6.24074	hg38-7-5529332	G	3/6	Ile	Met	C	Tv	NM_001614.5:c.192C>G	NP_001605.1:p.Ile64Met		missense_variant	MODERATE	deleterious_low_confidence(0.03)	benign(0)	23.4	ATC	18.68	1459807	ATG	21.48	1677888
ACTG1	64	17	81512074	79479100	G	6.24074	hg38-7-5529332	G	3/6	Ile	=	T	Tv	NM_001614.5:c.192C>A	NP_001605.1:p.Ile64=	rs138240892	synonymous_variant	LOW			13.28	ATC	18.68	1459807	ATA	8.16	637556	dbSNP | gnADv3-nonTopMed(2) | TOPMed(16) | PGG(2)		gnAD3	TopMed	PGG											20
ACTB, ACTG1	65	Possible AACs common to ACTB and ACTG1: Val, Arg, Pro, = | AACs specific for ACTB: Ile, His, Phe | AACs specific for ACTG1: Gln, Met
ACTB	65	7	5529331	5568962	G	7.76012	hg38-17-81512073	G	3/6	Leu	Phe	A	Ti	NM_001101.5:c.193C>T	NP_001092.1:p.Leu65Phe	rs281875332	missense_variant	MODERATE	deleterious_low_confidence(0.01)	probably_damaging(1)	28.5	CTC	17.81	1391429	TTC	17.51	1367806	dbSNP | cBio(2) | Cosmic(1) | ClinVar | LOVD(1) | predACTINg(1)					Cosmic	VCV000127161	127161	132659	1	Pathogenic(Last reviewed: Dec 1, 2018)	Baraitser-Winter syndrome 1|Intellectual disability	no assertion criteria provided	2	3		1	8-B	Not known	Not known	Female	11-20 y
ACTB	65	7	5529331	5568962	G	7.76012	hg38-17-81512073	G	3/6	Leu	Val	C	Tv	NM_001101.5:c.193C>G	NP_001092.1:p.Leu65Val	rs281875332	missense_variant	MODERATE	deleterious_low_confidence(0)	probably_damaging(0.999)	27.0	CTC	17.81	1391429	GTC	13.44	1050009	dbSNP | ClinVar | LOVD(1) | predACTINg(1)						VCV000029601	29601	38555	1	Pathogenic(Last reviewed: Sep 17, 2015)	Baraitser-Winter syndrome 1|not provided	no assertion criteria provided	2			1	7-B	Not known	Not known	Female	0-10 y
ACTB	65	7	5529331	5568962	G	7.76012	hg38-17-81512073	G	3/6	Leu	Ile	T	Tv	NM_001101.5:c.193C>A	NP_001092.1:p.Leu65Ile		missense_variant	MODERATE	deleterious_low_confidence(0)	probably_damaging(1)	27.5	CTC	17.81	1391429	ATC	18.68	1459807
ACTB	65	7	5529330	5568961	A	8.95761	hg38-17-81512072	A	3/6	Leu	Arg	C	Tv	NM_001101.5:c.194T>G	NP_001092.1:p.Leu65Arg		missense_variant	MODERATE	deleterious_low_confidence(0)	probably_damaging(1)	32	CTC	17.81	1391429	CGC	8.71	680327
ACTB	65	7	5529330	5568961	A	8.95761	hg38-17-81512072	A	3/6	Leu	Pro	G	Ti	NM_001101.5:c.194T>C	NP_001092.1:p.Leu65Pro		missense_variant	MODERATE	deleterious_low_confidence(0)	probably_damaging(1)	32	CTC	17.81	1391429	CCC	18.86	1473428
ACTB	65	7	5529330	5568961	A	8.95761	hg38-17-81512072	A	3/6	Leu	His	T	Tv	NM_001101.5:c.194T>A	NP_001092.1:p.Leu65His		missense_variant	MODERATE	deleterious_low_confidence(0)	probably_damaging(1)	32	CTC	17.81	1391429	CAC	14.62	1142446
ACTB	65	7	5529329	5568960	G	2.30486	hg38-17-81512071	C	3/6	Leu	=	A	Ti	NM_001101.5:c.195C>T	NP_001092.1:p.Leu65=	rs1431725288	synonymous_variant	LOW			13.62	CTC	17.81	1391429	CTT	14.17	1106851	dbSNP | gnADv2-nonTopMed(1) | PGG(1)	gnAD2			PGG											2
ACTB	65	7	5529329	5568960	G	2.30486	hg38-17-81512071	C	3/6	Leu	=	C	Tv	NM_001101.5:c.195C>G	NP_001092.1:p.Leu65=		synonymous_variant	LOW			12.81	CTC	17.81	1391429	CTG	36.01	2813643	Cosmic(2)					Cosmic									2
ACTB	65	7	5529329	5568960	G	2.30486	hg38-17-81512071	C	3/6	Leu	=	T	Tv	NM_001101.5:c.195C>A	NP_001092.1:p.Leu65=		synonymous_variant	LOW			13.21	CTC	17.81	1391429	CTA	7.48	584767	Cosmic(1)					Cosmic									1
ACTG1	65	17	81512073	79479099	G	7.55035	hg38-7-5529331	G	3/6	Leu	=	A	Ti	NM_001614.5:c.193C>T	NP_001605.1:p.Leu65=	rs1275470163	synonymous_variant	LOW			12.82	CTG	36.01	2813643	TTG	13.47	1052279	dbSNP | gnADv3-nonTopMed(1) | gnADv2-nonTopMed(1) | TOPMed(3) | PGG(2) | ClinVar	gnAD2	gnAD3	TopMed	PGG		VCV001315503	1315503	1305763		Uncertain significance(Last reviewed: Jan 26, 2021)	not provided	criteria provided, single submitter			7
ACTG1	65	17	81512073	79479099	G	7.55035	hg38-7-5529331	G	3/6	Leu	Val	C	Tv	NM_001614.5:c.193C>G	NP_001605.1:p.Leu65Val		missense_variant	MODERATE	deleterious_low_confidence(0)	probably_damaging(0.953)	25.7	CTG	36.01	2813643	GTG	25.75	2011761
ACTG1	65	17	81512073	79479099	G	7.55035	hg38-7-5529331	G	3/6	Leu	Met	T	Tv	NM_001614.5:c.193C>A	NP_001605.1:p.Leu65Met		missense_variant	MODERATE	deleterious_low_confidence(0.02)	probably_damaging(0.995)	26.2	CTG	36.01	2813643	ATG	21.48	1677888
ACTG1	65	17	81512072	79479098	A	8.71444	hg38-7-5529330	A	3/6	Leu	Arg	C	Tv	NM_001614.5:c.194T>G	NP_001605.1:p.Leu65Arg		missense_variant	MODERATE	deleterious_low_confidence(0)	probably_damaging(0.997)	32	CTG	36.01	2813643	CGG	10.62	829391
ACTG1	65	17	81512072	79479098	A	8.71444	hg38-7-5529330	A	3/6	Leu	Pro	G	Ti	NM_001614.5:c.194T>C	NP_001605.1:p.Leu65Pro		missense_variant	MODERATE	deleterious_low_confidence(0)	probably_damaging(0.998)	32	CTG	36.01	2813643	CCG	6.15	480590
ACTG1	65	17	81512072	79479098	A	8.71444	hg38-7-5529330	A	3/6	Leu	Gln	T	Tv	NM_001614.5:c.194T>A	NP_001605.1:p.Leu65Gln		missense_variant	MODERATE	deleterious_low_confidence(0)	probably_damaging(0.997)	32	CTG	36.01	2813643	CAG	35.28	2756517
ACTG1	65	17	81512071	79479097	C	1.00231	hg38-7-5529329	G	3/6	Leu	=	A	Tv	NM_001614.5:c.195G>T	NP_001605.1:p.Leu65=		synonymous_variant	LOW			11.90	CTG	36.01	2813643	CTT	14.17	1106851
ACTG1	65	17	81512071	79479097	C	1.00231	hg38-7-5529329	G	3/6	Leu	=	G	Tv	NM_001614.5:c.195G>C	NP_001605.1:p.Leu65=		synonymous_variant	LOW			11.60	CTG	36.01	2813643	CTC	17.81	1391429
ACTG1	65	17	81512071	79479097	C	1.00231	hg38-7-5529329	G	3/6	Leu	=	T	Ti	NM_001614.5:c.195G>A	NP_001605.1:p.Leu65=		synonymous_variant	LOW			12.45	CTG	36.01	2813643	CTA	7.48	584767
ACTB, ACTG1	66	Possible AACs common to ACTB and ACTG1: Ser, Ile, Pro, Asn, =, Ala
ACTB	66	7	5529328	5568959	T	7.76012	hg38-17-81512070	T	3/6	Thr	Ser	A	Tv	NM_001101.5:c.196A>T	NP_001092.1:p.Thr66Ser		missense_variant	MODERATE	tolerated_low_confidence(0.23)	benign(0.007)	23.0	ACC	17.77	1388473	TCC	17.29	1350473
ACTB	66	7	5529328	5568959	T	7.76012	hg38-17-81512070	T	3/6	Thr	Ala	C	Ti	NM_001101.5:c.196A>G	NP_001092.1:p.Thr66Ala		missense_variant	MODERATE	tolerated_low_confidence(0.14)	benign(0.007)	23.4	ACC	17.77	1388473	GCC	25.64	2003500
ACTB	66	7	5529328	5568959	T	7.76012	hg38-17-81512070	T	3/6	Thr	Pro	G	Tv	NM_001101.5:c.196A>C	NP_001092.1:p.Thr66Pro		missense_variant	MODERATE	deleterious_low_confidence(0.01)	possibly_damaging(0.73)	31	ACC	17.77	1388473	CCC	18.86	1473428
ACTB	66	7	5529327	5568958	G	9.62289	hg38-17-81512069	G	3/6	Thr	Ile	A	Ti	NM_001101.5:c.197C>T	NP_001092.1:p.Thr66Ile		missense_variant	MODERATE	tolerated_low_confidence(0.07)	possibly_damaging(0.459)	25.3	ACC	17.77	1388473	ATC	18.68	1459807	Cosmic(1)					Cosmic									1
ACTB	66	7	5529327	5568958	G	9.62289	hg38-17-81512069	G	3/6	Thr	Ser	C	Tv	NM_001101.5:c.197C>G	NP_001092.1:p.Thr66Ser		missense_variant	MODERATE	tolerated_low_confidence(0.23)	benign(0.007)	23.0	ACC	17.77	1388473	AGC	19.66	1536075
ACTB	66	7	5529327	5568958	G	9.62289	hg38-17-81512069	G	3/6	Thr	Asn	T	Tv	NM_001101.5:c.197C>A	NP_001092.1:p.Thr66Asn		missense_variant	MODERATE	tolerated_low_confidence(0.07)	possibly_damaging(0.481)	24.8	ACC	17.77	1388473	AAC	18.27	1427415
ACTB	66	7	5529326	5568957	G	2.1718	hg38-17-81512068	G	3/6	Thr	=	A	Ti	NM_001101.5:c.198C>T	NP_001092.1:p.Thr66=	rs750565033	synonymous_variant	LOW			13.09	ACC	17.77	1388473	ACT	14.3	1117630	dbSNP | gnADv2-nonTopMed(15) | TOPMed(9) | PGG(1) | ClinVar	gnAD2		TopMed	PGG		VCV000534591	534591	522960		Likely benign(Last reviewed: Dec 31, 2019)	Baraitser-Winter syndrome 1	criteria provided, single submitter			25
ACTB	66	7	5529326	5568957	G	2.1718	hg38-17-81512068	G	3/6	Thr	=	C	Tv	NM_001101.5:c.198C>G	NP_001092.1:p.Thr66=	rs750565033	synonymous_variant	LOW			12.75	ACC	17.77	1388473	ACG	5.59	436790	dbSNP | gnADv2-nonTopMed(2) | PGG(2)	gnAD2			PGG											4
ACTB	66	7	5529326	5568957	G	2.1718	hg38-17-81512068	G	3/6	Thr	=	T	Tv	NM_001101.5:c.198C>A	NP_001092.1:p.Thr66=		synonymous_variant	LOW			12.63	ACC	17.77	1388473	ACA	16.57	1294206
ACTG1	66	17	81512070	79479096	T	7.55035	hg38-7-5529328	T	3/6	Thr	Ser	A	Tv	NM_001614.5:c.196A>T	NP_001605.1:p.Thr66Ser		missense_variant	MODERATE	tolerated_low_confidence(0.22)	benign(0.003)	22.8	ACC	17.77	1388473	TCC	17.29	1350473
ACTG1	66	17	81512070	79479096	T	7.55035	hg38-7-5529328	T	3/6	Thr	Ala	C	Ti	NM_001614.5:c.196A>G	NP_001605.1:p.Thr66Ala		missense_variant	MODERATE	tolerated_low_confidence(0.12)	benign(0.003)	23.2	ACC	17.77	1388473	GCC	25.64	2003500
ACTG1	66	17	81512070	79479096	T	7.55035	hg38-7-5529328	T	3/6	Thr	Pro	G	Tv	NM_001614.5:c.196A>C	NP_001605.1:p.Thr66Pro		missense_variant	MODERATE	deleterious_low_confidence(0.01)	benign(0)	24.9	ACC	17.77	1388473	CCC	18.86	1473428
ACTG1	66	17	81512069	79479095	G	9.442	hg38-7-5529327	G	3/6	Thr	Ile	A	Ti	NM_001614.5:c.197C>T	NP_001605.1:p.Thr66Ile		missense_variant	MODERATE	tolerated_low_confidence(0.07)	benign(0.014)	23.3	ACC	17.77	1388473	ATC	18.68	1459807	LOVD(2) | predACTINg(1)													1			1	53-G	Gene panel	De novo	Female	N/A
ACTG1	66	17	81512069	79479095	G	9.442	hg38-7-5529327	G	3/6	Thr	Ser	C	Tv	NM_001614.5:c.197C>G	NP_001605.1:p.Thr66Ser		missense_variant	MODERATE	tolerated_low_confidence(0.22)	benign(0.003)	22.8	ACC	17.77	1388473	AGC	19.66	1536075
ACTG1	66	17	81512069	79479095	G	9.442	hg38-7-5529327	G	3/6	Thr	Asn	T	Tv	NM_001614.5:c.197C>A	NP_001605.1:p.Thr66Asn		missense_variant	MODERATE	tolerated_low_confidence(0.07)	benign(0.057)	23.1	ACC	17.77	1388473	AAC	18.27	1427415
ACTG1	66	17	81512068	79479094	G	0.274756	hg38-7-5529326	G	3/6	Thr	=	A	Ti	NM_001614.5:c.198C>T	NP_001605.1:p.Thr66=	rs147032031	synonymous_variant	LOW			10.63	ACC	17.77	1388473	ACT	14.3	1117630	dbSNP | gnADv2-nonTopMed(6) | TOPMed(7) | PGG(1)	gnAD2		TopMed	PGG											14
ACTG1	66	17	81512068	79479094	G	0.274756	hg38-7-5529326	G	3/6	Thr	=	C	Tv	NM_001614.5:c.198C>G	NP_001605.1:p.Thr66=	rs147032031	synonymous_variant	LOW			10.28	ACC	17.77	1388473	ACG	5.59	436790	dbSNP | gnADv2-nonTopMed(1) | TOPMed(1)	gnAD2		TopMed												2
ACTG1	66	17	81512068	79479094	G	0.274756	hg38-7-5529326	G	3/6	Thr	=	T	Tv	NM_001614.5:c.198C>A	NP_001605.1:p.Thr66=	rs147032031	synonymous_variant	LOW			10.11	ACC	17.77	1388473	ACA	16.57	1294206	dbSNP | gnADv2-nonTopMed(1) | PGG(1)	gnAD2			PGG											2
ACTB, ACTG1	67	Possible AACs common to ACTB and ACTG1: Val, Gln, Pro, =, Met, Arg
ACTB	67	7	5529325	5568956	G	9.62289	hg38-17-81512067	G	3/6	Leu	=	A	Ti	NM_001101.5:c.199C>T	NP_001092.1:p.Leu67=	rs1562719824	synonymous_variant	LOW			14.14	CTG	36.01	2813643	TTG	13.47	1052279	dbSNP | gnADv2-nonTopMed(1) | TOPMed(1) | PGG(1) | LOVD(1)	gnAD2		TopMed	PGG											3
ACTB	67	7	5529325	5568956	G	9.62289	hg38-17-81512067	G	3/6	Leu	Val	C	Tv	NM_001101.5:c.199C>G	NP_001092.1:p.Leu67Val		missense_variant	MODERATE	deleterious_low_confidence(0.04)	benign(0.011)	24.6	CTG	36.01	2813643	GTG	25.75	2011761
ACTB	67	7	5529325	5568956	G	9.62289	hg38-17-81512067	G	3/6	Leu	Met	T	Tv	NM_001101.5:c.199C>A	NP_001092.1:p.Leu67Met		missense_variant	MODERATE	deleterious_low_confidence(0.04)	possibly_damaging(0.799)	29.5	CTG	36.01	2813643	ATG	21.48	1677888
ACTB	67	7	5529324	5568955	A	8.95761	hg38-17-81512066	A	3/6	Leu	Arg	C	Tv	NM_001101.5:c.200T>G	NP_001092.1:p.Leu67Arg		missense_variant	MODERATE	deleterious_low_confidence(0)	possibly_damaging(0.744)	32	CTG	36.01	2813643	CGG	10.62	829391
ACTB	67	7	5529324	5568955	A	8.95761	hg38-17-81512066	A	3/6	Leu	Pro	G	Ti	NM_001101.5:c.200T>C	NP_001092.1:p.Leu67Pro		missense_variant	MODERATE	deleterious_low_confidence(0)	benign(0.015)	26.2	CTG	36.01	2813643	CCG	6.15	480590
ACTB	67	7	5529324	5568955	A	8.95761	hg38-17-81512066	A	3/6	Leu	Gln	T	Tv	NM_001101.5:c.200T>A	NP_001092.1:p.Leu67Gln		missense_variant	MODERATE	deleterious_low_confidence(0)	possibly_damaging(0.799)	32	CTG	36.01	2813643	CAG	35.28	2756517
ACTB	67	7	5529323	5568954	C	0.175976	hg38-17-81512065	C	3/6	Leu	=	A	Tv	NM_001101.5:c.201G>T	NP_001092.1:p.Leu67=		synonymous_variant	LOW			12.35	CTG	36.01	2813643	CTT	14.17	1106851	PGG(2)				PGG											2
ACTB	67	7	5529323	5568954	C	0.175976	hg38-17-81512065	C	3/6	Leu	=	G	Tv	NM_001101.5:c.201G>C	NP_001092.1:p.Leu67=		synonymous_variant	LOW			11.32	CTG	36.01	2813643	CTC	17.81	1391429
ACTB	67	7	5529323	5568954	C	0.175976	hg38-17-81512065	C	3/6	Leu	=	T	Ti	NM_001101.5:c.201G>A	NP_001092.1:p.Leu67=		synonymous_variant	LOW			12.46	CTG	36.01	2813643	CTA	7.48	584767
ACTG1	67	17	81512067	79479093	G	9.442	hg38-7-5529325	G	3/6	Leu	=	A	Ti	NM_001614.5:c.199C>T	NP_001605.1:p.Leu67=	rs11549224	synonymous_variant	LOW			12.19	CTG	36.01	2813643	TTG	13.47	1052279	dbSNP | gnADv2-nonTopMed(1) | TOPMed(2) | PGG(2)	gnAD2		TopMed	PGG											5
ACTG1	67	17	81512067	79479093	G	9.442	hg38-7-5529325	G	3/6	Leu	Val	C	Tv	NM_001614.5:c.199C>G	NP_001605.1:p.Leu67Val		missense_variant	MODERATE	tolerated_low_confidence(0.05)	probably_damaging(0.92)	24.9	CTG	36.01	2813643	GTG	25.75	2011761
ACTG1	67	17	81512067	79479093	G	9.442	hg38-7-5529325	G	3/6	Leu	Met	T	Tv	NM_001614.5:c.199C>A	NP_001605.1:p.Leu67Met		missense_variant	MODERATE	deleterious_low_confidence(0.04)	probably_damaging(0.991)	28.2	CTG	36.01	2813643	ATG	21.48	1677888
ACTG1	67	17	81512066	79479092	A	8.71444	hg38-7-5529324	A	3/6	Leu	Arg	C	Tv	NM_001614.5:c.200T>G	NP_001605.1:p.Leu67Arg		missense_variant	MODERATE	deleterious_low_confidence(0)	probably_damaging(0.994)	29.5	CTG	36.01	2813643	CGG	10.62	829391
ACTG1	67	17	81512066	79479092	A	8.71444	hg38-7-5529324	A	3/6	Leu	Pro	G	Ti	NM_001614.5:c.200T>C	NP_001605.1:p.Leu67Pro		missense_variant	MODERATE	deleterious_low_confidence(0)	probably_damaging(0.997)	31	CTG	36.01	2813643	CCG	6.15	480590
ACTG1	67	17	81512066	79479092	A	8.71444	hg38-7-5529324	A	3/6	Leu	Gln	T	Tv	NM_001614.5:c.200T>A	NP_001605.1:p.Leu67Gln		missense_variant	MODERATE	deleterious_low_confidence(0)	probably_damaging(0.994)	29.6	CTG	36.01	2813643	CAG	35.28	2756517
ACTG1	67	17	81512065	79479091	C	-0.307291	hg38-7-5529323	C	3/6	Leu	=	A	Tv	NM_001614.5:c.201G>T	NP_001605.1:p.Leu67=	rs782754511	synonymous_variant	LOW			5331	CTG	36.01	2813643	CTT	14.17	1106851	dbSNP | gnADv2-nonTopMed(1)	gnAD2														1
ACTG1	67	17	81512065	79479091	C	-0.307291	hg38-7-5529323	C	3/6	Leu	=	G	Tv	NM_001614.5:c.201G>C	NP_001605.1:p.Leu67=	rs782754511	synonymous_variant	LOW			4771	CTG	36.01	2813643	CTC	17.81	1391429	dbSNP | gnADv3-nonTopMed(15) | gnADv2-nonTopMed(8) | TOPMed(79) | ClinVar	gnAD2	gnAD3	TopMed			VCV000774088	774088	704462		Likely benign(Last reviewed: Sep 6, 2019)	Baraitser-Winter Syndrome 2|Deafness, autosomal dominant 20	criteria provided, single submitter			102
ACTG1	67	17	81512065	79479091	C	-0.307291	hg38-7-5529323	C	3/6	Leu	=	T	Ti	NM_001614.5:c.201G>A	NP_001605.1:p.Leu67=	rs782754511	synonymous_variant	LOW			5723	CTG	36.01	2813643	CTA	7.48	584767	dbSNP | gnADv2-nonTopMed(2) | PGG(2)	gnAD2			PGG											4
ACTB, ACTG1	68	Possible AACs common to ACTB and ACTG1: Ter, Glu, Arg, Gln, Met, Asn, =, Thr
ACTB	68	7	5529322	5568953	T	7.76012	hg38-17-81512064	T	3/6	Lys	Ter	A	Tv	NM_001101.5:c.202A>T	NP_001092.1:p.Lys68Ter		stop_gained	HIGH			43	AAG	31.79	2483951	TAG	0.35	27354
ACTB	68	7	5529322	5568953	T	7.76012	hg38-17-81512064	T	3/6	Lys	Glu	C	Ti	NM_001101.5:c.202A>G	NP_001092.1:p.Lys68Glu	rs11546904	missense_variant	MODERATE	deleterious_low_confidence(0.01)	benign(0.119)	25.7	AAG	31.79	2483951	GAG	39.4	3078049	dbSNP
ACTB	68	7	5529322	5568953	T	7.76012	hg38-17-81512064	T	3/6	Lys	Gln	G	Tv	NM_001101.5:c.202A>C	NP_001092.1:p.Lys68Gln		missense_variant	MODERATE	deleterious_low_confidence(0.02)	benign(0.01)	25.4	AAG	31.79	2483951	CAG	35.28	2756517
ACTB	68	7	5529321	5568952	T	7.76012	hg38-17-81512063	T	3/6	Lys	Met	A	Tv	NM_001101.5:c.203A>T	NP_001092.1:p.Lys68Met		missense_variant	MODERATE	deleterious_low_confidence(0)	benign(0.077)	26.3	AAG	31.79	2483951	ATG	21.48	1677888
ACTB	68	7	5529321	5568952	T	7.76012	hg38-17-81512063	T	3/6	Lys	Arg	C	Ti	NM_001101.5:c.203A>G	NP_001092.1:p.Lys68Arg		missense_variant	MODERATE	tolerated_low_confidence(0.15)	benign(0.015)	23.8	AAG	31.79	2483951	AGG	12.17	951166
ACTB	68	7	5529321	5568952	T	7.76012	hg38-17-81512063	T	3/6	Lys	Thr	G	Tv	NM_001101.5:c.203A>C	NP_001092.1:p.Lys68Thr		missense_variant	MODERATE	deleterious_low_confidence(0.05)	benign(0.402)	25.9	AAG	31.79	2483951	ACG	5.59	436790
ACTB	68	7	5529320	5568951	C	3.10319	hg38-17-81512062	C	3/6	Lys	Asn	A	Tv	NM_001101.5:c.204G>T	NP_001092.1:p.Lys68Asn		missense_variant	MODERATE	deleterious_low_confidence(0.04)	benign(0.034)	24.1	AAG	31.79	2483951	AAT	18.52	1446611
ACTB	68	7	5529320	5568951	C	3.10319	hg38-17-81512062	C	3/6	Lys	Asn	G	Tv	NM_001101.5:c.204G>C	NP_001092.1:p.Lys68Asn		missense_variant	MODERATE	deleterious_low_confidence(0.04)	benign(0.034)	24.0	AAG	31.79	2483951	AAC	18.27	1427415	Cosmic(1)					Cosmic									1
ACTB	68	7	5529320	5568951	C	3.10319	hg38-17-81512062	C	3/6	Lys	=	T	Ti	NM_001101.5:c.204G>A	NP_001092.1:p.Lys68=		synonymous_variant	LOW			14.59	AAG	31.79	2483951	AAA	27.77	2169279	Cosmic(1)					Cosmic									1
ACTG1	68	17	81512064	79479090	T	5.8042	hg38-7-5529322	T	3/6	Lys	Ter	A	Tv	NM_001614.5:c.202A>T	NP_001605.1:p.Lys68Ter	rs11549233	stop_gained	HIGH			46	AAG	31.79	2483951	TAG	0.35	27354	dbSNP
ACTG1	68	17	81512064	79479090	T	5.8042	hg38-7-5529322	T	3/6	Lys	Glu	C	Ti	NM_001614.5:c.202A>G	NP_001605.1:p.Lys68Glu		missense_variant	MODERATE	deleterious_low_confidence(0.01)	probably_damaging(0.938)	26.8	AAG	31.79	2483951	GAG	39.4	3078049
ACTG1	68	17	81512064	79479090	T	5.8042	hg38-7-5529322	T	3/6	Lys	Gln	G	Tv	NM_001614.5:c.202A>C	NP_001605.1:p.Lys68Gln		missense_variant	MODERATE	deleterious_low_confidence(0.02)	probably_damaging(0.917)	27.2	AAG	31.79	2483951	CAG	35.28	2756517
ACTG1	68	17	81512063	79479089	T	5.8042	hg38-7-5529321	T	3/6	Lys	Met	A	Tv	NM_001614.5:c.203A>T	NP_001605.1:p.Lys68Met		missense_variant	MODERATE	deleterious_low_confidence(0)	probably_damaging(0.99)	27.7	AAG	31.79	2483951	ATG	21.48	1677888
ACTG1	68	17	81512063	79479089	T	5.8042	hg38-7-5529321	T	3/6	Lys	Arg	C	Ti	NM_001614.5:c.203A>G	NP_001605.1:p.Lys68Arg	rs1568062731	missense_variant	MODERATE	tolerated_low_confidence(0.15)	probably_damaging(0.935)	24.4	AAG	31.79	2483951	AGG	12.17	951166	dbSNP
ACTG1	68	17	81512063	79479089	T	5.8042	hg38-7-5529321	T	3/6	Lys	Thr	G	Tv	NM_001614.5:c.203A>C	NP_001605.1:p.Lys68Thr		missense_variant	MODERATE	deleterious_low_confidence(0.03)	probably_damaging(0.98)	26.5	AAG	31.79	2483951	ACG	5.59	436790
ACTG1	68	17	81512062	79479088	C	3.62153	hg38-7-5529320	C	3/6	Lys	Asn	A	Tv	NM_001614.5:c.204G>T	NP_001605.1:p.Lys68Asn		missense_variant	MODERATE	deleterious_low_confidence(0.04)	probably_damaging(0.985)	25.7	AAG	31.79	2483951	AAT	18.52	1446611
ACTG1	68	17	81512062	79479088	C	3.62153	hg38-7-5529320	C	3/6	Lys	Asn	G	Tv	NM_001614.5:c.204G>C	NP_001605.1:p.Lys68Asn	rs536366580	missense_variant	MODERATE	deleterious_low_confidence(0.04)	probably_damaging(0.985)	25.5	AAG	31.79	2483951	AAC	18.27	1427415	dbSNP | gnADv3-nonTopMed(1) | gnADv2-nonTopMed(1) | PGG(2) | Cosmic(1)	gnAD2	gnAD3		PGG	Cosmic									1	4
ACTG1	68	17	81512062	79479088	C	3.62153	hg38-7-5529320	C	3/6	Lys	=	T	Ti	NM_001614.5:c.204G>A	NP_001605.1:p.Lys68=		synonymous_variant	LOW			11.80	AAG	31.79	2483951	AAA	27.77	2169279
ACTB, ACTG1	69	Possible AACs common to ACTB and ACTG1: Ter, Ser, His, Phe, Cys, Asn, =, Asp
ACTB	69	7	5529319	5568950	A	8.95761	hg38-17-81512061	A	3/6	Tyr	Asp	C	Tv	NM_001101.5:c.205T>G	NP_001092.1:p.Tyr69Asp		missense_variant	MODERATE	deleterious_low_confidence(0)	probably_damaging(1)	32	TAC	13.47	1052006	GAC	24.25	1894516
ACTB	69	7	5529319	5568950	A	8.95761	hg38-17-81512061	A	3/6	Tyr	His	G	Ti	NM_001101.5:c.205T>C	NP_001092.1:p.Tyr69His		missense_variant	MODERATE	deleterious_low_confidence(0.01)	probably_damaging(1)	32	TAC	13.47	1052006	CAC	14.62	1142446
ACTB	69	7	5529319	5568950	A	8.95761	hg38-17-81512061	A	3/6	Tyr	Asn	T	Tv	NM_001101.5:c.205T>A	NP_001092.1:p.Tyr69Asn		missense_variant	MODERATE	deleterious_low_confidence(0)	probably_damaging(1)	32	TAC	13.47	1052006	AAC	18.27	1427415
ACTB	69	7	5529318	5568949	T	7.76012	hg38-17-81512060	T	3/6	Tyr	Phe	A	Tv	NM_001101.5:c.206A>T	NP_001092.1:p.Tyr69Phe	rs11546912	missense_variant	MODERATE	deleterious_low_confidence(0.01)	probably_damaging(1)	29.7	TAC	13.47	1052006	TTC	17.51	1367806	dbSNP | gnADv3-nonTopMed(1) | PGG(2)		gnAD3		PGG											3
ACTB	69	7	5529318	5568949	T	7.76012	hg38-17-81512060	T	3/6	Tyr	Cys	C	Ti	NM_001101.5:c.206A>G	NP_001092.1:p.Tyr69Cys	rs11546912	missense_variant	MODERATE	deleterious_low_confidence(0)	probably_damaging(1)	32	TAC	13.47	1052006	TGC	10.83	846046	dbSNP | cBio(1) | Cosmic(1)					Cosmic									2
ACTB	69	7	5529318	5568949	T	7.76012	hg38-17-81512060	T	3/6	Tyr	Ser	G	Tv	NM_001101.5:c.206A>C	NP_001092.1:p.Tyr69Ser		missense_variant	MODERATE	deleterious_low_confidence(0.01)	probably_damaging(1)	32	TAC	13.47	1052006	TCC	17.29	1350473
ACTB	69	7	5529317	5568948	G	2.83708	hg38-17-81512059	G	3/6	Tyr	=	A	Ti	NM_001101.5:c.207C>T	NP_001092.1:p.Tyr69=	rs1315955089	synonymous_variant	LOW			12.52	TAC	13.47	1052006	TAT	12.15	949353	dbSNP | gnADv2-nonTopMed(1) | TOPMed(1) | PGG(1)	gnAD2		TopMed	PGG											3
ACTB	69	7	5529317	5568948	G	2.83708	hg38-17-81512059	G	3/6	Tyr	Ter	C	Tv	NM_001101.5:c.207C>G	NP_001092.1:p.Tyr69Ter		stop_gained	HIGH			38	TAC	13.47	1052006	TAG	0.35	27354
ACTB	69	7	5529317	5568948	G	2.83708	hg38-17-81512059	G	3/6	Tyr	Ter	T	Tv	NM_001101.5:c.207C>A	NP_001092.1:p.Tyr69Ter		stop_gained	HIGH			38	TAC	13.47	1052006	TAA	0.44	34502
ACTG1	69	17	81512061	79479087	A	8.71444	hg38-7-5529319	A	3/6	Tyr	Asp	C	Tv	NM_001614.5:c.205T>G	NP_001605.1:p.Tyr69Asp		missense_variant	MODERATE	deleterious_low_confidence(0)	probably_damaging(1)	29.5	TAC	13.47	1052006	GAC	24.25	1894516
ACTG1	69	17	81512061	79479087	A	8.71444	hg38-7-5529319	A	3/6	Tyr	His	G	Ti	NM_001614.5:c.205T>C	NP_001605.1:p.Tyr69His		missense_variant	MODERATE	deleterious_low_confidence(0.01)	probably_damaging(0.998)	28.8	TAC	13.47	1052006	CAC	14.62	1142446
ACTG1	69	17	81512061	79479087	A	8.71444	hg38-7-5529319	A	3/6	Tyr	Asn	T	Tv	NM_001614.5:c.205T>A	NP_001605.1:p.Tyr69Asn		missense_variant	MODERATE	deleterious_low_confidence(0)	probably_damaging(1)	29.1	TAC	13.47	1052006	AAC	18.27	1427415
ACTG1	69	17	81512061	79479087	A				3/6	Tyr	Cys	ACA		NM_001614.5:c.204_205dup	NP_001605.1:p.Tyr69CysfsTer38	rs1568062720	frameshift_variant	HIGH										dbSNP
ACTG1	69	17	81512060	79479086	T	7.55035	hg38-7-5529318	T	3/6	Tyr	Phe	A	Tv	NM_001614.5:c.206A>T	NP_001605.1:p.Tyr69Phe	rs781953399	missense_variant	MODERATE	deleterious_low_confidence(0.01)	probably_damaging(0.982)	27.0	TAC	13.47	1052006	TTC	17.51	1367806	dbSNP | gnADv2-nonTopMed(1)	gnAD2														1
ACTG1	69	17	81512060	79479086	T	7.55035	hg38-7-5529318	T	3/6	Tyr	Cys	C	Ti	NM_001614.5:c.206A>G	NP_001605.1:p.Tyr69Cys	rs781953399	missense_variant	MODERATE	deleterious_low_confidence(0.01)	probably_damaging(0.999)	29.6	TAC	13.47	1052006	TGC	10.83	846046	dbSNP | cBio(2) | Cosmic(3) | ClinVar					Cosmic	VCV000522139	522139	512337	1	Likely pathogenic(Last reviewed: Nov 8, 2017)	Inborn genetic diseases	criteria provided, single submitter	1	5
ACTG1	69	17	81512060	79479086	T	7.55035	hg38-7-5529318	T	3/6	Tyr	Ser	G	Tv	NM_001614.5:c.206A>C	NP_001605.1:p.Tyr69Ser	rs781953399	missense_variant	MODERATE	deleterious_low_confidence(0)	probably_damaging(1)	29.0	TAC	13.47	1052006	TCC	17.29	1350473	dbSNP
ACTG1	69	17	81512059	79479085	G	2.60294	hg38-7-5529317	G	3/6	Tyr	=	A	Ti	NM_001614.5:c.207C>T	NP_001605.1:p.Tyr69=		synonymous_variant	LOW			8019	TAC	13.47	1052006	TAT	12.15	949353
ACTG1	69	17	81512059	79479085	G	2.60294	hg38-7-5529317	G	3/6	Tyr	Ter	C	Tv	NM_001614.5:c.207C>G	NP_001605.1:p.Tyr69Ter		stop_gained	HIGH			39	TAC	13.47	1052006	TAG	0.35	27354
ACTG1	69	17	81512059	79479085	G	2.60294	hg38-7-5529317	G	3/6	Tyr	Ter	T	Tv	NM_001614.5:c.207C>A	NP_001605.1:p.Tyr69Ter		stop_gained	HIGH			39	TAC	13.47	1052006	TAA	0.44	34502
ACTG1	69	17	81512058	79479084	GGT				3/6	Tyr	Ser	G		NM_001614.5:c.206_207del	NP_001605.1:p.Tyr69SerfsTer3	rs1247526509	frameshift_variant	HIGH			28.9							dbSNP | TOPMed(1)			TopMed												1
ACTB, ACTG1	70	Possible AACs common to ACTB and ACTG1: Ser, His, Ala, Arg, Leu, =, Thr
ACTB	70	7	5529316	5568947	G	9.62289	hg38-17-81512058	G	3/6	Pro	Ser	A	Ti	NM_001101.5:c.208C>T	NP_001092.1:p.Pro70Ser	rs11546913	missense_variant	MODERATE	deleterious_low_confidence(0.01)	probably_damaging(0.97)	30	CCC	18.86	1473428	TCC	17.29	1350473	dbSNP
ACTB	70	7	5529316	5568947	G	9.62289	hg38-17-81512058	G	3/6	Pro	Ala	C	Tv	NM_001101.5:c.208C>G	NP_001092.1:p.Pro70Ala		missense_variant	MODERATE	deleterious_low_confidence(0)	possibly_damaging(0.637)	27.5	CCC	18.86	1473428	GCC	25.64	2003500	predACTINg(1)													1			1	146-B	WES/WGS	de novo	Male	0-10 y
ACTB	70	7	5529316	5568947	G	9.62289	hg38-17-81512058	G	3/6	Pro	Thr	T	Tv	NM_001101.5:c.208C>A	NP_001092.1:p.Pro70Thr		missense_variant	MODERATE	deleterious_low_confidence(0.01)	probably_damaging(0.939)	29.2	CCC	18.86	1473428	ACC	17.77	1388473
ACTB	70	7	5529315	5568946	G	9.62289	hg38-17-81512057	G	3/6	Pro	Leu	A	Ti	NM_001101.5:c.209C>T	NP_001092.1:p.Pro70Leu	rs587779769	missense_variant	MODERATE	deleterious_low_confidence(0)	benign(0.391)	26.5	CCC	18.86	1473428	CTC	17.81	1391429	dbSNP | ClinVar | LOVD(2) | predACTINg(1)						VCV000127162	127162	132660	1	Likely pathogenic(Last reviewed: Oct 23, 2020)	Baraitser-Winter syndrome 1|not provided	criteria provided, single submitter	2			1	9-B	Sanger sequencing	Not known	Male	21-30 y
ACTB	70	7	5529315	5568946	G	9.62289	hg38-17-81512057	G	3/6	Pro	Arg	C	Tv	NM_001101.5:c.209C>G	NP_001092.1:p.Pro70Arg		missense_variant	MODERATE	deleterious_low_confidence(0.01)	probably_damaging(0.991)	32	CCC	18.86	1473428	CGC	8.71	680327
ACTB	70	7	5529315	5568946	G	9.62289	hg38-17-81512057	G	3/6	Pro	His	T	Tv	NM_001101.5:c.209C>A	NP_001092.1:p.Pro70His	rs587779769	missense_variant	MODERATE	deleterious_low_confidence(0)	probably_damaging(0.99)	32	CCC	18.86	1473428	CAC	14.62	1142446	dbSNP | ClinVar						VCV000828115	828115	816466		Uncertain significance(Last reviewed: Feb 5, 2020)	Baraitser-Winter syndrome 1	no assertion criteria provided
ACTB	70	7	5529314	5568945	G	2.70402	hg38-17-81512056	G	3/6	Pro	=	A	Ti	NM_001101.5:c.210C>T	NP_001092.1:p.Pro70=	rs758427319	synonymous_variant	LOW			14.25	CCC	18.86	1473428	CCT	19.15	1496300	dbSNP | gnADv3-nonTopMed(1) | gnADv2-nonTopMed(3) | TOPMed(1) | PGG(7) | ClinVar	gnAD2	gnAD3	TopMed	PGG		VCV000697053	697053	683924		Likely benign(Last reviewed: Aug 1, 2018)	not provided	criteria provided, single submitter			12
ACTB	70	7	5529314	5568945	G	2.70402	hg38-17-81512056	G	3/6	Pro	=	C	Tv	NM_001101.5:c.210C>G	NP_001092.1:p.Pro70=		synonymous_variant	LOW			13.59	CCC	18.86	1473428	CCG	6.15	480590
ACTB	70	7	5529314	5568945	G	2.70402	hg38-17-81512056	G	3/6	Pro	=	T	Tv	NM_001101.5:c.210C>A	NP_001092.1:p.Pro70=		synonymous_variant	LOW			13.69	CCC	18.86	1473428	CCA	18.79	1467896
ACTG1	70	17	81512058	79479084	G	9.442	hg38-7-5529316	G	3/6	Pro	Ser	A	Ti	NM_001614.5:c.208C>T	NP_001605.1:p.Pro70Ser	rs1568062708	missense_variant	MODERATE	deleterious_low_confidence(0.01)	probably_damaging(0.995)	26.6	CCC	18.86	1473428	TCC	17.29	1350473	dbSNP | gnADv3-nonTopMed(1) | ClinVar		gnAD3				VCV000561781	561781	553022		Uncertain significance(Last reviewed: Apr 18, 2018)	not provided	criteria provided, single submitter			1
ACTG1	70	17	81512058	79479084	G	9.442	hg38-7-5529316	G	3/6	Pro	Ala	C	Tv	NM_001614.5:c.208C>G	NP_001605.1:p.Pro70Ala		missense_variant	MODERATE	deleterious_low_confidence(0)	probably_damaging(0.98)	25.7	CCC	18.86	1473428	GCC	25.64	2003500
ACTG1	70	17	81512058	79479084	G	9.442	hg38-7-5529316	G	3/6	Pro	Thr	T	Tv	NM_001614.5:c.208C>A	NP_001605.1:p.Pro70Thr		missense_variant	MODERATE	deleterious_low_confidence(0.01)	probably_damaging(0.997)	26.1	CCC	18.86	1473428	ACC	17.77	1388473
ACTG1	70	17	81512057	79479083	G	9.442	hg38-7-5529315	G	3/6	Pro	Leu	A	Ti	NM_001614.5:c.209C>T	NP_001605.1:p.Pro70Leu		missense_variant	MODERATE	deleterious_low_confidence(0)	probably_damaging(0.999)	27.7	CCC	18.86	1473428	CTC	17.81	1391429	cBio(1) | Cosmic(1) | ClinVar | DECIPHER(1) | predACTINg(2)					Cosmic	VCV001065444	1065444	1053803	1	Pathogenic(Last reviewed: Apr 25, 2019)	Baraitser-Winter Syndrome 2	criteria provided, single submitter	3	2		2	15-G | 16-G	WES/WGS | WES/WGS	De novo | Not known	Female | Male	N/A | N/A
ACTG1	70	17	81512057	79479083	G	9.442	hg38-7-5529315	G	3/6	Pro	Arg	C	Tv	NM_001614.5:c.209C>G	NP_001605.1:p.Pro70Arg		missense_variant	MODERATE	deleterious_low_confidence(0.01)	probably_damaging(0.999)	26.9	CCC	18.86	1473428	CGC	8.71	680327
ACTG1	70	17	81512057	79479083	G	9.442	hg38-7-5529315	G	3/6	Pro	His	T	Tv	NM_001614.5:c.209C>A	NP_001605.1:p.Pro70His		missense_variant	MODERATE	deleterious_low_confidence(0)	probably_damaging(0.999)	27.0	CCC	18.86	1473428	CAC	14.62	1142446
ACTG1	70	17	81512056	79479082	G	0.56578	hg38-7-5529314	G	3/6	Pro	=	A	Ti	NM_001614.5:c.210C>T	NP_001605.1:p.Pro70=	rs201275526	synonymous_variant	LOW			6824	CCC	18.86	1473428	CCT	19.15	1496300	dbSNP | gnADv3-nonTopMed(31) | gnADv2-nonTopMed(35) | TOPMed(70) | PGG(52) | Cosmic(1) | ClinVar	gnAD2	gnAD3	TopMed	PGG	Cosmic	VCV000706460	706460	694223		Likely benign(Last reviewed: Nov 2, 2020)	Baraitser-Winter Syndrome 2|Deafness, autosomal dominant 20|not provided	criteria provided, multiple submitters, no conflicts		1	188
ACTG1	70	17	81512056	79479082	G	0.56578	hg38-7-5529314	G	3/6	Pro	=	C	Tv	NM_001614.5:c.210C>G	NP_001605.1:p.Pro70=		synonymous_variant	LOW			6274	CCC	18.86	1473428	CCG	6.15	480590
ACTG1	70	17	81512056	79479082	G	0.56578	hg38-7-5529314	G	3/6	Pro	=	T	Tv	NM_001614.5:c.210C>A	NP_001605.1:p.Pro70=		synonymous_variant	LOW			6155	CCC	18.86	1473428	CCA	18.79	1467896
ACTB, ACTG1	71	Possible AACs common to ACTB and ACTG1: Val, Ser, Phe, Leu, Asn, =, Met, Thr
ACTB	71	7	5529313	5568944	T	7.76012	hg38-17-81512055	T	3/6	Ile	Phe	A	Tv	NM_001101.5:c.211A>T	NP_001092.1:p.Ile71Phe		missense_variant	MODERATE	deleterious_low_confidence(0)	possibly_damaging(0.706)	29.8	ATC	18.68	1459807	TTC	17.51	1367806
ACTB	71	7	5529313	5568944	T	7.76012	hg38-17-81512055	T	3/6	Ile	Val	C	Ti	NM_001101.5:c.211A>G	NP_001092.1:p.Ile71Val		missense_variant	MODERATE	tolerated_low_confidence(0.11)	benign(0.2)	23.2	ATC	18.68	1459807	GTC	13.44	1050009
ACTB	71	7	5529313	5568944	T	7.76012	hg38-17-81512055	T	3/6	Ile	Leu	G	Tv	NM_001101.5:c.211A>C	NP_001092.1:p.Ile71Leu		missense_variant	MODERATE	deleterious_low_confidence(0.04)	benign(0.03)	25.2	ATC	18.68	1459807	CTC	17.81	1391429
ACTB	71	7	5529312	5568943	A	8.95761	hg38-17-81512054	A	3/6	Ile	Ser	C	Tv	NM_001101.5:c.212T>G	NP_001092.1:p.Ile71Ser		missense_variant	MODERATE	deleterious_low_confidence(0)	possibly_damaging(0.884)	32	ATC	18.68	1459807	AGC	19.66	1536075
ACTB	71	7	5529312	5568943	A	8.95761	hg38-17-81512054	A	3/6	Ile	Thr	G	Ti	NM_001101.5:c.212T>C	NP_001092.1:p.Ile71Thr		missense_variant	MODERATE	deleterious_low_confidence(0.03)	possibly_damaging(0.884)	31	ATC	18.68	1459807	ACC	17.77	1388473
ACTB	71	7	5529312	5568943	A	8.95761	hg38-17-81512054	A	3/6	Ile	Asn	T	Tv	NM_001101.5:c.212T>A	NP_001092.1:p.Ile71Asn		missense_variant	MODERATE	deleterious_low_confidence(0)	probably_damaging(0.956)	32	ATC	18.68	1459807	AAC	18.27	1427415
ACTB	71	7	5529311	5568942	G	0.175976	hg38-17-81512053	A	3/6	Ile	=	A	Ti	NM_001101.5:c.213C>T	NP_001092.1:p.Ile71=	rs752744378	synonymous_variant	LOW			13.09	ATC	18.68	1459807	ATT	16.58	1295762	dbSNP | gnADv3-nonTopMed(1) | Cosmic(1)		gnAD3			Cosmic									1	1
ACTB	71	7	5529311	5568942	G	0.175976	hg38-17-81512053	A	3/6	Ile	Met	C	Tv	NM_001101.5:c.213C>G	NP_001092.1:p.Ile71Met		missense_variant	MODERATE	deleterious_low_confidence(0.04)	benign(0.143)	21.5	ATC	18.68	1459807	ATG	21.48	1677888	Cosmic(1) | ClinVar					Cosmic	VCV001301337	1301337	1291620		Uncertain significance(Last reviewed: Sep 16, 2021)	not specified	criteria provided, single submitter		1
ACTB	71	7	5529311	5568942	G	0.175976	hg38-17-81512053	A	3/6	Ile	=	T	Tv	NM_001101.5:c.213C>A	NP_001092.1:p.Ile71=		synonymous_variant	LOW			12.89	ATC	18.68	1459807	ATA	8.16	637556
ACTG1	71	17	81512055	79479081	T	7.55035	hg38-7-5529313	T	3/6	Ile	Phe	A	Tv	NM_001614.5:c.211A>T	NP_001605.1:p.Ile71Phe		missense_variant	MODERATE	deleterious_low_confidence(0)	benign(0.117)	23.7	ATT	16.58	1295762	TTT	17.22	1345484
ACTG1	71	17	81512055	79479081	T	7.55035	hg38-7-5529313	T	3/6	Ile	Val	C	Ti	NM_001614.5:c.211A>G	NP_001605.1:p.Ile71Val		missense_variant	MODERATE	tolerated_low_confidence(0.11)	benign(0.009)	21.1	ATT	16.58	1295762	GTT	11.8	922234
ACTG1	71	17	81512055	79479081	T	7.55035	hg38-7-5529313	T	3/6	Ile	Leu	G	Tv	NM_001614.5:c.211A>C	NP_001605.1:p.Ile71Leu		missense_variant	MODERATE	deleterious_low_confidence(0.04)	benign(0.005)	23.4	ATT	16.58	1295762	CTT	14.17	1106851
ACTG1	71	17	81512055	79479081	T				3/6	Ile	His	TG		NM_001614.5:c.210dup	NP_001605.1:p.Ile71HisfsTer2		frameshift_variant	HIGH										Cosmic(2)					Cosmic									2
ACTG1	71	17	81512054	79479080	A	8.71444	hg38-7-5529312	A	3/6	Ile	Ser	C	Tv	NM_001614.5:c.212T>G	NP_001605.1:p.Ile71Ser		missense_variant	MODERATE	deleterious_low_confidence(0)	benign(0.231)	24.2	ATT	16.58	1295762	AGT	14.06	1098600
ACTG1	71	17	81512054	79479080	A	8.71444	hg38-7-5529312	A	3/6	Ile	Thr	G	Ti	NM_001614.5:c.212T>C	NP_001605.1:p.Ile71Thr		missense_variant	MODERATE	deleterious_low_confidence(0.03)	benign(0.231)	23.6	ATT	16.58	1295762	ACT	14.3	1117630	LOVD(1)
ACTG1	71	17	81512054	79479080	A	8.71444	hg38-7-5529312	A	3/6	Ile	Asn	T	Tv	NM_001614.5:c.212T>A	NP_001605.1:p.Ile71Asn		missense_variant	MODERATE	deleterious_low_confidence(0)	possibly_damaging(0.567)	26.0	ATT	16.58	1295762	AAT	18.52	1446611
ACTG1	71	17	81512053	79479079	A	-0.889339	hg38-7-5529311	G	3/6	Ile	Met	C	Tv	NM_001614.5:c.213T>G	NP_001605.1:p.Ile71Met	rs782047199	missense_variant	MODERATE	deleterious_low_confidence(0.04)	benign(0.005)	8528	ATT	16.58	1295762	ATG	21.48	1677888	dbSNP | Cosmic(1) | ClinVar					Cosmic	VCV000561397	561397	553021		Uncertain significance(Last reviewed: Dec 15, 2017)	not provided	criteria provided, single submitter		1
ACTG1	71	17	81512053	79479079	A	-0.889339	hg38-7-5529311	G	3/6	Ile	=	G	Ti	NM_001614.5:c.213T>C	NP_001605.1:p.Ile71=	rs782047199	synonymous_variant	LOW			4624	ATT	16.58	1295762	ATC	18.68	1459807	dbSNP | gnADv2-nonTopMed(1) | PGG(1)	gnAD2			PGG											2
ACTG1	71	17	81512053	79479079	A	-0.889339	hg38-7-5529311	G	3/6	Ile	=	T	Tv	NM_001614.5:c.213T>A	NP_001605.1:p.Ile71=		synonymous_variant	LOW			4584	ATT	16.58	1295762	ATA	8.16	637556
ACTB, ACTG1	72	Possible AACs common to ACTB and ACTG1: Ter, Val, Gly, Lys, Ala, Gln, =, Asp
ACTB	72	7	5529310	5568941	C	7.62706	hg38-17-81512052	C	3/6	Glu	Ter	A	Tv	NM_001101.5:c.214G>T	NP_001092.1:p.Glu72Ter		stop_gained	HIGH			41	GAG	39.4	3078049	TAG	0.35	27354
ACTB	72	7	5529310	5568941	C	7.62706	hg38-17-81512052	C	3/6	Glu	Gln	G	Tv	NM_001101.5:c.214G>C	NP_001092.1:p.Glu72Gln		missense_variant	MODERATE	deleterious_low_confidence(0.01)	possibly_damaging(0.865)	28.8	GAG	39.4	3078049	CAG	35.28	2756517
ACTB	72	7	5529310	5568941	C	7.62706	hg38-17-81512052	C	3/6	Glu	Lys	T	Ti	NM_001101.5:c.214G>A	NP_001092.1:p.Glu72Lys		missense_variant	MODERATE	tolerated_low_confidence(0.06)	benign(0.109)	24.0	GAG	39.4	3078049	AAG	31.79	2483951
ACTB	72	7	5529309	5568940	T	7.76012	hg38-17-81512051	T	3/6	Glu	Val	A	Tv	NM_001101.5:c.215A>T	NP_001092.1:p.Glu72Val		missense_variant	MODERATE	deleterious_low_confidence(0)	probably_damaging(0.909)	32	GAG	39.4	3078049	GTG	25.75	2011761
ACTB	72	7	5529309	5568940	T	7.76012	hg38-17-81512051	T	3/6	Glu	Gly	C	Ti	NM_001101.5:c.215A>G	NP_001092.1:p.Glu72Gly	rs1131691341	missense_variant	MODERATE	deleterious_low_confidence(0)	possibly_damaging(0.885)	32	GAG	39.4	3078049	GGG	15.26	1192278	dbSNP | ClinVar						VCV000429359	429359	421638	1	Likely pathogenic(Last reviewed: May 4, 2017)	not provided	criteria provided, single submitter	1
ACTB	72	7	5529309	5568940	T	7.76012	hg38-17-81512051	T	3/6	Glu	Ala	G	Tv	NM_001101.5:c.215A>C	NP_001092.1:p.Glu72Ala		missense_variant	MODERATE	deleterious_low_confidence(0.01)	possibly_damaging(0.823)	32	GAG	39.4	3078049	GCG	5.94	464292
ACTB	72	7	5529308	5568939	C	1.24042	hg38-17-81512050	C	3/6	Glu	Asp	A	Tv	NM_001101.5:c.216G>T	NP_001092.1:p.Glu72Asp		missense_variant	MODERATE	deleterious_low_confidence(0.03)	benign(0.352)	22.9	GAG	39.4	3078049	GAT	24.09	1882177
ACTB	72	7	5529308	5568939	C	1.24042	hg38-17-81512050	C	3/6	Glu	Asp	G	Tv	NM_001101.5:c.216G>C	NP_001092.1:p.Glu72Asp		missense_variant	MODERATE	deleterious_low_confidence(0.03)	benign(0.352)	22.9	GAG	39.4	3078049	GAC	24.25	1894516
ACTB	72	7	5529308	5568939	C	1.24042	hg38-17-81512050	C	3/6	Glu	=	T	Ti	NM_001101.5:c.216G>A	NP_001092.1:p.Glu72=		synonymous_variant	LOW			13.46	GAG	39.4	3078049	GAA	33.85	2644966
ACTB	72	7	5529302	5568933	GCCGTGCTCGATG				3/6	Glu	_Il	G		NM_001101.5:c.215_226del	NP_001092.1:p.Glu72_Ile75del		inframe_deletion	MODERATE										LOVD(1)
ACTG1	72	17	81512052	79479078	C	7.40483	hg38-7-5529310	C	3/6	Glu	Ter	A	Tv	NM_001614.5:c.214G>T	NP_001605.1:p.Glu72Ter		stop_gained	HIGH			45	GAG	39.4	3078049	TAG	0.35	27354
ACTG1	72	17	81512052	79479078	C	7.40483	hg38-7-5529310	C	3/6	Glu	Gln	G	Tv	NM_001614.5:c.214G>C	NP_001605.1:p.Glu72Gln		missense_variant	MODERATE	deleterious_low_confidence(0.01)	probably_damaging(0.956)	25.6	GAG	39.4	3078049	CAG	35.28	2756517
ACTG1	72	17	81512052	79479078	C	7.40483	hg38-7-5529310	C	3/6	Glu	Lys	T	Ti	NM_001614.5:c.214G>A	NP_001605.1:p.Glu72Lys		missense_variant	MODERATE	tolerated_low_confidence(0.05)	probably_damaging(0.957)	24.4	GAG	39.4	3078049	AAG	31.79	2483951
ACTG1	72	17	81512051	79479077	T	7.55035	hg38-7-5529309	T	3/6	Glu	Val	A	Tv	NM_001614.5:c.215A>T	NP_001605.1:p.Glu72Val		missense_variant	MODERATE	deleterious_low_confidence(0)	probably_damaging(0.968)	27.0	GAG	39.4	3078049	GTG	25.75	2011761	TOPMed(2)			TopMed												2
ACTG1	72	17	81512051	79479077	T	7.55035	hg38-7-5529309	T	3/6	Glu	Gly	C	Ti	NM_001614.5:c.215A>G	NP_001605.1:p.Glu72Gly		missense_variant	MODERATE	deleterious_low_confidence(0)	probably_damaging(0.98)	27.6	GAG	39.4	3078049	GGG	15.26	1192278
ACTG1	72	17	81512051	79479077	T	7.55035	hg38-7-5529309	T	3/6	Glu	Ala	G	Tv	NM_001614.5:c.215A>C	NP_001605.1:p.Glu72Ala	rs782028455	missense_variant	MODERATE	deleterious_low_confidence(0.01)	probably_damaging(0.97)	26.2	GAG	39.4	3078049	GCG	5.94	464292	dbSNP
ACTG1	72	17	81512050	79479076	C	-0.0162677	hg38-7-5529308	C	3/6	Glu	Asp	A	Tv	NM_001614.5:c.216G>T	NP_001605.1:p.Glu72Asp		missense_variant	MODERATE	deleterious_low_confidence(0.03)	possibly_damaging(0.839)	22.8	GAG	39.4	3078049	GAT	24.09	1882177
ACTG1	72	17	81512050	79479076	C	-0.0162677	hg38-7-5529308	C	3/6	Glu	Asp	G	Tv	NM_001614.5:c.216G>C	NP_001605.1:p.Glu72Asp		missense_variant	MODERATE	deleterious_low_confidence(0.03)	possibly_damaging(0.839)	22.8	GAG	39.4	3078049	GAC	24.25	1894516	TOPMed(1)			TopMed												1
ACTG1	72	17	81512050	79479076	C	-0.0162677	hg38-7-5529308	C	3/6	Glu	=	T	Ti	NM_001614.5:c.216G>A	NP_001605.1:p.Glu72=	rs782397522	synonymous_variant	LOW			7315	GAG	39.4	3078049	GAA	33.85	2644966	dbSNP | gnADv3-nonTopMed(2) | gnADv2-nonTopMed(1) | TOPMed(3) | PGG(2) | Cosmic(1)	gnAD2	gnAD3	TopMed	PGG	Cosmic									1	8
ACTB, ACTG1	73	Possible AACs common to ACTB and ACTG1: Arg, Gln, Tyr, Pro, Asn, Leu, =, Asp
ACTB	73	7	5529307	5568938	G	9.62289	hg38-17-81512049	G	3/6	His	Tyr	A	Ti	NM_001101.5:c.217C>T	NP_001092.1:p.His73Tyr	rs786205585	missense_variant	MODERATE	deleterious_low_confidence(0)	possibly_damaging(0.894)	29.7	CAC	14.62	1142446	TAC	13.47	1052006	dbSNP | cBio(1) | ClinVar | predACTINg(1)						VCV000520411	520411	511009	1	Likely pathogenic(Last reviewed: Dec 11, 2017)	Baraitser-Winter syndrome 1	criteria provided, single submitter	2	1		1	70-B	WES/WGS	de novo	Male	0-10 y
ACTB	73	7	5529307	5568938	G	9.62289	hg38-17-81512049	G	3/6	His	Asp	C	Tv	NM_001101.5:c.217C>G	NP_001092.1:p.His73Asp	rs786205585	missense_variant	MODERATE	deleterious_low_confidence(0)	probably_damaging(0.924)	31	CAC	14.62	1142446	GAC	24.25	1894516	dbSNP | Cosmic(1) | ClinVar | LOVD(2) | predACTINg(2)					Cosmic	VCV000191218	191218	189021	1	Likely pathogenic	not provided	no assertion criteria provided	3	1		2	148-B | 155-B	WES/WGS | WES/WGS	Not known | de novo	Female | Female	0-10 y | 0-10 y
ACTB	73	7	5529307	5568938	G	9.62289	hg38-17-81512049	G	3/6	His	Asn	T	Tv	NM_001101.5:c.217C>A	NP_001092.1:p.His73Asn		missense_variant	MODERATE	deleterious_low_confidence(0.04)	probably_damaging(0.948)	29.4	CAC	14.62	1142446	AAC	18.27	1427415
ACTB	73	7	5529306	5568937	T	7.76012	hg38-17-81512048	T	3/6	His	Leu	A	Tv	NM_001101.5:c.218A>T	NP_001092.1:p.His73Leu		missense_variant	MODERATE	deleterious_low_confidence(0)	benign(0.422)	25.7	CAC	14.62	1142446	CTC	17.81	1391429
ACTB	73	7	5529306	5568937	T	7.76012	hg38-17-81512048	T	3/6	His	Arg	C	Ti	NM_001101.5:c.218A>G	NP_001092.1:p.His73Arg		missense_variant	MODERATE	tolerated_low_confidence(0.11)	possibly_damaging(0.845)	25.3	CAC	14.62	1142446	CGC	8.71	680327
ACTB	73	7	5529306	5568937	T	7.76012	hg38-17-81512048	T	3/6	His	Pro	G	Tv	NM_001101.5:c.218A>C	NP_001092.1:p.His73Pro		missense_variant	MODERATE	deleterious_low_confidence(0)	probably_damaging(0.948)	31	CAC	14.62	1142446	CCC	18.86	1473428
ACTB	73	7	5529305	5568936	G	0.974307	hg38-17-81512047	A	3/6	His	=	A	Ti	NM_001101.5:c.219C>T	NP_001092.1:p.His73=	rs1166509821	synonymous_variant	LOW			10.21	CAC	14.62	1142446	CAT	11.9	929989	dbSNP | gnADv2-nonTopMed(1) | PGG(1) | ClinVar	gnAD2			PGG		VCV000743300	743300	750700		Likely benign(Last reviewed: Oct 12, 2020)	not provided|Baraitser-Winter syndrome 1	criteria provided, single submitter			2
ACTB	73	7	5529305	5568936	G	0.974307	hg38-17-81512047	A	3/6	His	Gln	C	Tv	NM_001101.5:c.219C>G	NP_001092.1:p.His73Gln		missense_variant	MODERATE	deleterious_low_confidence(0.02)	probably_damaging(0.958)	23.7	CAC	14.62	1142446	CAG	35.28	2756517	ClinVar						VCV000620046	620046	611397	1	Likely pathogenic(Last reviewed: Feb 14, 2017)	Baraitser-Winter syndrome 1|Developmental malformations-deafness-dystonia syndrome	criteria provided, single submitter	1
ACTB	73	7	5529305	5568936	G	0.974307	hg38-17-81512047	A	3/6	His	Gln	T	Tv	NM_001101.5:c.219C>A	NP_001092.1:p.His73Gln		missense_variant	MODERATE	deleterious_low_confidence(0.02)	probably_damaging(0.958)	23.2	CAC	14.62	1142446	CAA	14.17	1106752
ACTG1	73	17	81512049	79479075	G	9.442	hg38-7-5529307	G	3/6	His	Tyr	A	Ti	NM_001614.5:c.217C>T	NP_001605.1:p.His73Tyr		missense_variant	MODERATE	deleterious_low_confidence(0)	benign(0.27)	23.5	CAT	11.9	929989	TAT	12.15	949353
ACTG1	73	17	81512049	79479075	G	9.442	hg38-7-5529307	G	3/6	His	Asp	C	Tv	NM_001614.5:c.217C>G	NP_001605.1:p.His73Asp		missense_variant	MODERATE	deleterious_low_confidence(0)	benign(0.349)	23.8	CAT	11.9	929989	GAT	24.09	1882177	Cosmic(1)					Cosmic									1
ACTG1	73	17	81512049	79479075	G	9.442	hg38-7-5529307	G	3/6	His	Asn	T	Tv	NM_001614.5:c.217C>A	NP_001605.1:p.His73Asn		missense_variant	MODERATE	deleterious_low_confidence(0.04)	benign(0.442)	23.5	CAT	11.9	929989	AAT	18.52	1446611
ACTG1	73	17	81512048	79479074	T	7.55035	hg38-7-5529306	T	3/6	His	Leu	A	Tv	NM_001614.5:c.218A>T	NP_001605.1:p.His73Leu		missense_variant	MODERATE	deleterious_low_confidence(0)	benign(0.033)	23.4	CAT	11.9	929989	CTT	14.17	1106851
ACTG1	73	17	81512048	79479074	T	7.55035	hg38-7-5529306	T	3/6	His	Arg	C	Ti	NM_001614.5:c.218A>G	NP_001605.1:p.His73Arg		missense_variant	MODERATE	tolerated_low_confidence(0.09)	benign(0.193)	21.9	CAT	11.9	929989	CGT	4.56	356134
ACTG1	73	17	81512048	79479074	T	7.55035	hg38-7-5529306	T	3/6	His	Pro	G	Tv	NM_001614.5:c.218A>C	NP_001605.1:p.His73Pro		missense_variant	MODERATE	deleterious_low_confidence(0)	possibly_damaging(0.552)	25.0	CAT	11.9	929989	CCT	19.15	1496300
ACTG1	73	17	81512047	79479073	A	1.29334	hg38-7-5529305	G	3/6	His	Gln	C	Tv	NM_001614.5:c.219T>G	NP_001605.1:p.His73Gln		missense_variant	MODERATE	deleterious_low_confidence(0.02)	benign(0.331)	20.7	CAT	11.9	929989	CAG	35.28	2756517
ACTG1	73	17	81512047	79479073	A	1.29334	hg38-7-5529305	G	3/6	His	=	G	Ti	NM_001614.5:c.219T>C	NP_001605.1:p.His73=	rs782249707	synonymous_variant	LOW			6257	CAT	11.9	929989	CAC	14.62	1142446	dbSNP | TOPMed(7) | Cosmic(1)			TopMed		Cosmic									1	7
ACTG1	73	17	81512047	79479073	A	1.29334	hg38-7-5529305	G	3/6	His	Gln	T	Tv	NM_001614.5:c.219T>A	NP_001605.1:p.His73Gln	rs782249707	missense_variant	MODERATE	deleterious_low_confidence(0.02)	benign(0.331)	17.58	CAT	11.9	929989	CAA	14.17	1106752	dbSNP | gnADv2-nonTopMed(1) | PGG(1)	gnAD2			PGG											2
ACTB, ACTG1	74	Possible AACs common to ACTB and ACTG1: Val, Ser, Arg, Ala, Cys, =, Asp
ACTB	74	7	5529304	5568935	C	5.89735	hg38-17-81512046	C	3/6	Gly	Cys	A	Tv	NM_001101.5:c.220G>T	NP_001092.1:p.Gly74Cys		missense_variant	MODERATE	deleterious_low_confidence(0)	probably_damaging(0.998)	31	GGC	19.73	1541147	TGC	10.83	846046
ACTB	74	7	5529304	5568935	C	5.89735	hg38-17-81512046	C	3/6	Gly	Arg	G	Tv	NM_001101.5:c.220G>C	NP_001092.1:p.Gly74Arg		missense_variant	MODERATE	deleterious_low_confidence(0.01)	probably_damaging(0.995)	29.5	GGC	19.73	1541147	CGC	8.71	680327
ACTB	74	7	5529304	5568935	C	5.89735	hg38-17-81512046	C	3/6	Gly	Ser	T	Ti	NM_001101.5:c.220G>A	NP_001092.1:p.Gly74Ser	rs587779770	missense_variant	MODERATE	deleterious_low_confidence(0.03)	possibly_damaging(0.541)	28.1	GGC	19.73	1541147	AGC	19.66	1536075	dbSNP | ClinVar | LOVD(2) | predACTINg(2)						VCV000127163	127163	132661	2	Likely pathogenic(Last reviewed: Jul 31, 2020)	Baraitser-Winter syndrome 1|not provided	criteria provided, multiple submitters, no conflicts	4			2	10-B | 11-B	Sanger sequencing | Not known	de novo | not mat	Female | Female	21-30 y | 0-10 y
ACTB	74	7	5529303	5568934	C	7.62706	hg38-17-81512045	C	3/6	Gly	Val	A	Tv	NM_001101.5:c.221G>T	NP_001092.1:p.Gly74Val		missense_variant	MODERATE	deleterious_low_confidence(0)	probably_damaging(0.981)	29.1	GGC	19.73	1541147	GTC	13.44	1050009
ACTB	74	7	5529303	5568934	C	7.62706	hg38-17-81512045	C	3/6	Gly	Ala	G	Tv	NM_001101.5:c.221G>C	NP_001092.1:p.Gly74Ala		missense_variant	MODERATE	deleterious_low_confidence(0.01)	possibly_damaging(0.722)	27.7	GGC	19.73	1541147	GCC	25.64	2003500
ACTB	74	7	5529303	5568934	C	7.62706	hg38-17-81512045	C	3/6	Gly	Asp	T	Ti	NM_001101.5:c.221G>A	NP_001092.1:p.Gly74Asp		missense_variant	MODERATE	deleterious_low_confidence(0)	probably_damaging(0.969)	29.3	GGC	19.73	1541147	GAC	24.25	1894516
ACTB	74	7	5529302	5568933	G	0.175976	hg38-17-81512044	G	3/6	Gly	=	A	Ti	NM_001101.5:c.222C>T	NP_001092.1:p.Gly74=	rs765077042	synonymous_variant	LOW			14.43	GGC	19.73	1541147	GGT	10.82	845041	dbSNP | gnADv2-nonTopMed(1) | TOPMed(6) | PGG(2)	gnAD2		TopMed	PGG											9
ACTB	74	7	5529302	5568933	G	0.175976	hg38-17-81512044	G	3/6	Gly	=	C	Tv	NM_001101.5:c.222C>G	NP_001092.1:p.Gly74=		synonymous_variant	LOW			13.76	GGC	19.73	1541147	GGG	15.26	1192278
ACTB	74	7	5529302	5568933	G	0.175976	hg38-17-81512044	G	3/6	Gly	=	T	Tv	NM_001101.5:c.222C>A	NP_001092.1:p.Gly74=		synonymous_variant	LOW			13.56	GGC	19.73	1541147	GGA	17.19	1343257
ACTG1	74	17	81512046	79479072	C	7.40483	hg38-7-5529304	C	3/6	Gly	Cys	A	Tv	NM_001614.5:c.220G>T	NP_001605.1:p.Gly74Cys		missense_variant	MODERATE	deleterious_low_confidence(0)	probably_damaging(0.92)	25.8	GGC	19.73	1541147	TGC	10.83	846046
ACTG1	74	17	81512046	79479072	C	7.40483	hg38-7-5529304	C	3/6	Gly	Arg	G	Tv	NM_001614.5:c.220G>C	NP_001605.1:p.Gly74Arg		missense_variant	MODERATE	deleterious_low_confidence(0.01)	possibly_damaging(0.881)	25.2	GGC	19.73	1541147	CGC	8.71	680327	cBio(1) | Cosmic(1)					Cosmic									2
ACTG1	74	17	81512046	79479072	C	7.40483	hg38-7-5529304	C	3/6	Gly	Ser	T	Ti	NM_001614.5:c.220G>A	NP_001605.1:p.Gly74Ser		missense_variant	MODERATE	deleterious_low_confidence(0.03)	benign(0.044)	23.4	GGC	19.73	1541147	AGC	19.66	1536075	Cosmic(1)					Cosmic									1
ACTG1	74	17	81512045	79479071	C	7.40483	hg38-7-5529303	C	3/6	Gly	Val	A	Tv	NM_001614.5:c.221G>T	NP_001605.1:p.Gly74Val		missense_variant	MODERATE	deleterious_low_confidence(0)	possibly_damaging(0.839)	24.8	GGC	19.73	1541147	GTC	13.44	1050009	predACTINg(1)													1			1	17-G	Gene panel	De novo	Male	11-20 y
ACTG1	74	17	81512045	79479071	C	7.40483	hg38-7-5529303	C	3/6	Gly	Ala	G	Tv	NM_001614.5:c.221G>C	NP_001605.1:p.Gly74Ala	rs11549185	missense_variant	MODERATE	deleterious_low_confidence(0.01)	benign(0.148)	22.9	GGC	19.73	1541147	GCC	25.64	2003500	dbSNP
ACTG1	74	17	81512045	79479071	C	7.40483	hg38-7-5529303	C	3/6	Gly	Asp	T	Ti	NM_001614.5:c.221G>A	NP_001605.1:p.Gly74Asp		missense_variant	MODERATE	deleterious_low_confidence(0)	possibly_damaging(0.681)	24.7	GGC	19.73	1541147	GAC	24.25	1894516
ACTG1	74	17	81512044	79479070	G	0.711291	hg38-7-5529302	G	3/6	Gly	=	A	Ti	NM_001614.5:c.222C>T	NP_001605.1:p.Gly74=	rs368844224	synonymous_variant	LOW			6641	GGC	19.73	1541147	GGT	10.82	845041	dbSNP | gnADv3-nonTopMed(3) | gnADv2-nonTopMed(15) | TOPMed(17) | PGG(26) | ClinVar	gnAD2	gnAD3	TopMed	PGG		VCV000766869	766869	704461		Likely benign(Last reviewed: Jul 16, 2018)	not provided	criteria provided, single submitter			61
ACTG1	74	17	81512044	79479070	G	0.711291	hg38-7-5529302	G	3/6	Gly	=	C	Tv	NM_001614.5:c.222C>G	NP_001605.1:p.Gly74=		synonymous_variant	LOW			5947	GGC	19.73	1541147	GGG	15.26	1192278
ACTG1	74	17	81512044	79479070	G	0.711291	hg38-7-5529302	G	3/6	Gly	=	T	Tv	NM_001614.5:c.222C>A	NP_001605.1:p.Gly74=		synonymous_variant	LOW			5735	GGC	19.73	1541147	GGA	17.19	1343257
ACTB, ACTG1	75	Possible AACs common to ACTB and ACTG1: Val, Ser, Phe, Leu, Asn, =, Met, Thr
ACTB	75	7	5529301	5568932	T	7.76012	hg38-17-81512043	T	3/6	Ile	Phe	A	Tv	NM_001101.5:c.223A>T	NP_001092.1:p.Ile75Phe		missense_variant	MODERATE	deleterious_low_confidence(0)	possibly_damaging(0.885)	32	ATC	18.68	1459807	TTC	17.51	1367806
ACTB	75	7	5529301	5568932	T	7.76012	hg38-17-81512043	T	3/6	Ile	Val	C	Ti	NM_001101.5:c.223A>G	NP_001092.1:p.Ile75Val		missense_variant	MODERATE	tolerated_low_confidence(0.13)	benign(0.017)	23.2	ATC	18.68	1459807	GTC	13.44	1050009	Cosmic(1)					Cosmic									1
ACTB	75	7	5529301	5568932	T	7.76012	hg38-17-81512043	T	3/6	Ile	Leu	G	Tv	NM_001101.5:c.223A>C	NP_001092.1:p.Ile75Leu		missense_variant	MODERATE	deleterious_low_confidence(0)	benign(0.377)	26.4	ATC	18.68	1459807	CTC	17.81	1391429
ACTB	75	7	5529300	5568931	A	8.95761	hg38-17-81512042	A	3/6	Ile	Ser	C	Tv	NM_001101.5:c.224T>G	NP_001092.1:p.Ile75Ser		missense_variant	MODERATE	deleterious_low_confidence(0)	probably_damaging(0.959)	32	ATC	18.68	1459807	AGC	19.66	1536075
ACTB	75	7	5529300	5568931	A	8.95761	hg38-17-81512042	A	3/6	Ile	Thr	G	Ti	NM_001101.5:c.224T>C	NP_001092.1:p.Ile75Thr	rs587779771	missense_variant	MODERATE	deleterious_low_confidence(0)	possibly_damaging(0.889)	32	ATC	18.68	1459807	ACC	17.77	1388473	dbSNP | ClinVar | LOVD(1) | predACTINg(1)						VCV000127164	127164	132662	1	Likely pathogenic(Last reviewed: Oct 19, 2017)	not provided|Baraitser-Winter syndrome 1	criteria provided, single submitter	2			1	12-B	Not known	de novo	Male	0-10 y
ACTB	75	7	5529300	5568931	A	8.95761	hg38-17-81512042	A	3/6	Ile	Asn	T	Tv	NM_001101.5:c.224T>A	NP_001092.1:p.Ile75Asn		missense_variant	MODERATE	deleterious_low_confidence(0)	probably_damaging(0.985)	32	ATC	18.68	1459807	AAC	18.27	1427415
ACTB	75	7	5529299	5568930	G	0.175976	hg38-17-81512041	G	3/6	Ile	=	A	Ti	NM_001101.5:c.225C>T	NP_001092.1:p.Ile75=	rs759412044	synonymous_variant	LOW			11.56	ATC	18.68	1459807	ATT	16.58	1295762	dbSNP | gnADv2-nonTopMed(4) | TOPMed(1) | PGG(4) | ClinVar	gnAD2		TopMed	PGG		VCV000699216	699216	687082		Likely benign(Last reviewed: Oct 9, 2018)	not provided	criteria provided, single submitter			9
ACTB	75	7	5529299	5568930	G	0.175976	hg38-17-81512041	G	3/6	Ile	Met	C	Tv	NM_001101.5:c.225C>G	NP_001092.1:p.Ile75Met		missense_variant	MODERATE	deleterious_low_confidence(0.01)	probably_damaging(0.951)	22.9	ATC	18.68	1459807	ATG	21.48	1677888	ClinVar						VCV000930603	930603	919107		Uncertain significance(Last reviewed: Dec 2, 2019)	Baraitser-Winter syndrome 1	criteria provided, single submitter
ACTB	75	7	5529299	5568930	G	0.175976	hg38-17-81512041	G	3/6	Ile	=	T	Tv	NM_001101.5:c.225C>A	NP_001092.1:p.Ile75=	rs759412044	synonymous_variant	LOW			11.50	ATC	18.68	1459807	ATA	8.16	637556	dbSNP
ACTG1	75	17	81512043	79479069	T	7.55035	hg38-7-5529301	T	3/6	Ile	Phe	A	Tv	NM_001614.5:c.223A>T	NP_001605.1:p.Ile75Phe		missense_variant	MODERATE	deleterious_low_confidence(0)	probably_damaging(0.98)	25.9	ATC	18.68	1459807	TTC	17.51	1367806
ACTG1	75	17	81512043	79479069	T	7.55035	hg38-7-5529301	T	3/6	Ile	Val	C	Ti	NM_001614.5:c.223A>G	NP_001605.1:p.Ile75Val		missense_variant	MODERATE	tolerated_low_confidence(0.13)	possibly_damaging(0.74)	23.2	ATC	18.68	1459807	GTC	13.44	1050009
ACTG1	75	17	81512043	79479069	T	7.55035	hg38-7-5529301	T	3/6	Ile	Leu	G	Tv	NM_001614.5:c.223A>C	NP_001605.1:p.Ile75Leu		missense_variant	MODERATE	deleterious_low_confidence(0)	possibly_damaging(0.887)	25.7	ATC	18.68	1459807	CTC	17.81	1391429	predACTINg(1)													1			1	18-G	WES/WGS	Not known	Male	N/A
ACTG1	75	17	81512042	79479068	A	8.71444	hg38-7-5529300	A	3/6	Ile	Ser	C	Tv	NM_001614.5:c.224T>G	NP_001605.1:p.Ile75Ser		missense_variant	MODERATE	deleterious_low_confidence(0)	probably_damaging(0.991)	27.5	ATC	18.68	1459807	AGC	19.66	1536075
ACTG1	75	17	81512042	79479068	A	8.71444	hg38-7-5529300	A	3/6	Ile	Thr	G	Ti	NM_001614.5:c.224T>C	NP_001605.1:p.Ile75Thr		missense_variant	MODERATE	deleterious_low_confidence(0)	probably_damaging(0.991)	25.9	ATC	18.68	1459807	ACC	17.77	1388473
ACTG1	75	17	81512042	79479068	A	8.71444	hg38-7-5529300	A	3/6	Ile	Asn	T	Tv	NM_001614.5:c.224T>A	NP_001605.1:p.Ile75Asn		missense_variant	MODERATE	deleterious_low_confidence(0)	probably_damaging(0.997)	26.8	ATC	18.68	1459807	AAC	18.27	1427415
ACTG1	75	17	81512041	79479067	G	-1.18036	hg38-7-5529299	G	3/6	Ile	=	A	Ti	NM_001614.5:c.225C>T	NP_001605.1:p.Ile75=	rs782345089	synonymous_variant	LOW			1408	ATC	18.68	1459807	ATT	16.58	1295762	dbSNP | gnADv3-nonTopMed(4) | gnADv2-nonTopMed(6) | TOPMed(13) | PGG(9) | LOVD(1)	gnAD2	gnAD3	TopMed	PGG											32
ACTG1	75	17	81512041	79479067	G	-1.18036	hg38-7-5529299	G	3/6	Ile	Met	C	Tv	NM_001614.5:c.225C>G	NP_001605.1:p.Ile75Met		missense_variant	MODERATE	deleterious_low_confidence(0.01)	probably_damaging(0.995)	11.90	ATC	18.68	1459807	ATG	21.48	1677888
ACTG1	75	17	81512041	79479067	G	-1.18036	hg38-7-5529299	G	3/6	Ile	=	T	Tv	NM_001614.5:c.225C>A	NP_001605.1:p.Ile75=		synonymous_variant	LOW			1269	ATC	18.68	1459807	ATA	8.16	637556
ACTB, ACTG1	76	Possible AACs common to ACTB and ACTG1: Ile, Gly, Ala, Phe, Leu, =, Asp
ACTB	76	7	5529298	5568929	C	7.62706	hg38-17-81512040	C	3/6	Val	Phe	A	Tv	NM_001101.5:c.226G>T	NP_001092.1:p.Val76Phe		missense_variant	MODERATE	deleterious_low_confidence(0)	possibly_damaging(0.898)	29.8	GTC	13.44	1050009	TTC	17.51	1367806
ACTB	76	7	5529298	5568929	C	7.62706	hg38-17-81512040	C	3/6	Val	Leu	G	Tv	NM_001101.5:c.226G>C	NP_001092.1:p.Val76Leu		missense_variant	MODERATE	deleterious_low_confidence(0)	benign(0.105)	24.9	GTC	13.44	1050009	CTC	17.81	1391429
ACTB	76	7	5529298	5568929	C	7.62706	hg38-17-81512040	C	3/6	Val	Ile	T	Ti	NM_001101.5:c.226G>A	NP_001092.1:p.Val76Ile		missense_variant	MODERATE	tolerated_low_confidence(0.28)	benign(0.009)	22.9	GTC	13.44	1050009	ATC	18.68	1459807	Cosmic(1)					Cosmic									1
ACTB	76	7	5529297	5568928	A	8.95761	hg38-17-81512039	A	3/6	Val	Gly	C	Tv	NM_001101.5:c.227T>G	NP_001092.1:p.Val76Gly		missense_variant	MODERATE	deleterious_low_confidence(0)	probably_damaging(0.948)	32	GTC	13.44	1050009	GGC	19.73	1541147
ACTB	76	7	5529297	5568928	A	8.95761	hg38-17-81512039	A	3/6	Val	Ala	G	Ti	NM_001101.5:c.227T>C	NP_001092.1:p.Val76Ala		missense_variant	MODERATE	deleterious_low_confidence(0)	possibly_damaging(0.665)	31	GTC	13.44	1050009	GCC	25.64	2003500
ACTB	76	7	5529297	5568928	A	8.95761	hg38-17-81512039	A	3/6	Val	Asp	T	Tv	NM_001101.5:c.227T>A	NP_001092.1:p.Val76Asp		missense_variant	MODERATE	deleterious_low_confidence(0)	possibly_damaging(0.897)	32	GTC	13.44	1050009	GAC	24.25	1894516
ACTB	76	7	5529296	5568927	G	2.30486	hg38-17-81512038	G	3/6	Val	=	A	Ti	NM_001101.5:c.228C>T	NP_001092.1:p.Val76=	rs1562719788	synonymous_variant	LOW			13.93	GTC	13.44	1050009	GTT	11.8	922234	dbSNP | ClinVar						VCV000699074	699074	687081		Likely benign(Last reviewed: Dec 31, 2019)	Baraitser-Winter syndrome 1	criteria provided, single submitter
ACTB	76	7	5529296	5568927	G	2.30486	hg38-17-81512038	G	3/6	Val	=	C	Tv	NM_001101.5:c.228C>G	NP_001092.1:p.Val76=		synonymous_variant	LOW			13.16	GTC	13.44	1050009	GTG	25.75	2011761
ACTB	76	7	5529296	5568927	G	2.30486	hg38-17-81512038	G	3/6	Val	=	T	Tv	NM_001101.5:c.228C>A	NP_001092.1:p.Val76=	rs1562719788	synonymous_variant	LOW			13.67	GTC	13.44	1050009	GTA	7.71	602084	dbSNP | gnADv3-nonTopMed(1) | gnADv2-nonTopMed(1) | TOPMed(2) | PGG(1)	gnAD2	gnAD3	TopMed	PGG											5
ACTG1	76	17	81512040	79479066	C	5.65869	hg38-7-5529298	C	3/6	Val	Phe	A	Tv	NM_001614.5:c.226G>T	NP_001605.1:p.Val76Phe		missense_variant	MODERATE	deleterious_low_confidence(0)	possibly_damaging(0.483)	24.8	GTC	13.44	1050009	TTC	17.51	1367806
ACTG1	76	17	81512040	79479066	C	5.65869	hg38-7-5529298	C	3/6	Val	Leu	G	Tv	NM_001614.5:c.226G>C	NP_001605.1:p.Val76Leu		missense_variant	MODERATE	deleterious_low_confidence(0)	benign(0.011)	23.1	GTC	13.44	1050009	CTC	17.81	1391429
ACTG1	76	17	81512040	79479066	C	5.65869	hg38-7-5529298	C	3/6	Val	Ile	T	Ti	NM_001614.5:c.226G>A	NP_001605.1:p.Val76Ile		missense_variant	MODERATE	tolerated_low_confidence(0.29)	benign(0)	19.91	GTC	13.44	1050009	ATC	18.68	1459807	Cosmic(1)					Cosmic									1
ACTG1	76	17	81512039	79479065	A	8.71444	hg38-7-5529297	A	3/6	Val	Gly	C	Tv	NM_001614.5:c.227T>G	NP_001605.1:p.Val76Gly		missense_variant	MODERATE	deleterious_low_confidence(0)	possibly_damaging(0.66)	27.2	GTC	13.44	1050009	GGC	19.73	1541147
ACTG1	76	17	81512039	79479065	A	8.71444	hg38-7-5529297	A	3/6	Val	Ala	G	Ti	NM_001614.5:c.227T>C	NP_001605.1:p.Val76Ala	rs782204140	missense_variant	MODERATE	deleterious_low_confidence(0)	benign(0.171)	24.3	GTC	13.44	1050009	GCC	25.64	2003500	dbSNP | gnADv2-nonTopMed(1) | PGG(2)	gnAD2			PGG											3
ACTG1	76	17	81512039	79479065	A	8.71444	hg38-7-5529297	A	3/6	Val	Asp	T	Tv	NM_001614.5:c.227T>A	NP_001605.1:p.Val76Asp		missense_variant	MODERATE	deleterious_low_confidence(0)	possibly_damaging(0.582)	27.8	GTC	13.44	1050009	GAC	24.25	1894516	predACTINg(1)													1			1	19-G	WES/WGS	De novo	Female	0-10 y
ACTG1	76	17	81512038	79479064	G	2.16641	hg38-7-5529296	G	3/6	Val	=	A	Ti	NM_001614.5:c.228C>T	NP_001605.1:p.Val76=	rs143028649	synonymous_variant	LOW			11.11	GTC	13.44	1050009	GTT	11.8	922234	dbSNP | gnADv3-nonTopMed(42) | gnADv2-nonTopMed(28) | TOPMed(162) | PGG(61) | ClinVar | LOVD(1)	gnAD2	gnAD3	TopMed	PGG		VCV000501243	501243	492667		Conflicting interpretations of pathogenicity(Last reviewed: Mar 4, 2020)	not provided|not specified|Deafness, autosomal dominant 20|Baraitser-Winter Syndrome 2	criteria provided, conflicting interpretations			293
ACTG1	76	17	81512038	79479064	G	2.16641	hg38-7-5529296	G	3/6	Val	=	C	Tv	NM_001614.5:c.228C>G	NP_001605.1:p.Val76=		synonymous_variant	LOW			10.30	GTC	13.44	1050009	GTG	25.75	2011761
ACTG1	76	17	81512038	79479064	G	2.16641	hg38-7-5529296	G	3/6	Val	=	T	Tv	NM_001614.5:c.228C>A	NP_001605.1:p.Val76=		synonymous_variant	LOW			10.65	GTC	13.44	1050009	GTA	7.71	602084
ACTB, ACTG1	77	Possible AACs common to ACTB and ACTG1: Ser, Ile, Pro, Asn, =, Ala
ACTB	77	7	5529295	5568926	T	7.76012	hg38-17-81512037	T	3/6	Thr	Ser	A	Tv	NM_001101.5:c.229A>T	NP_001092.1:p.Thr77Ser		missense_variant	MODERATE	tolerated_low_confidence(0.08)	benign(0.007)	23.4	ACC	17.77	1388473	TCC	17.29	1350473	cBio(1) | Cosmic(1)					Cosmic									2
ACTB	77	7	5529295	5568926	T	7.76012	hg38-17-81512037	T	3/6	Thr	Ala	C	Ti	NM_001101.5:c.229A>G	NP_001092.1:p.Thr77Ala		missense_variant	MODERATE	deleterious_low_confidence(0)	benign(0.054)	25.2	ACC	17.77	1388473	GCC	25.64	2003500
ACTB	77	7	5529295	5568926	T	7.76012	hg38-17-81512037	T	3/6	Thr	Pro	G	Tv	NM_001101.5:c.229A>C	NP_001092.1:p.Thr77Pro		missense_variant	MODERATE	deleterious_low_confidence(0)	possibly_damaging(0.73)	32	ACC	17.77	1388473	CCC	18.86	1473428
ACTB	77	7	5529294	5568925	G	9.62289	hg38-17-81512036	G	3/6	Thr	Ile	A	Ti	NM_001101.5:c.230C>T	NP_001092.1:p.Thr77Ile		missense_variant	MODERATE	deleterious_low_confidence(0.02)	benign(0.07)	25.4	ACC	17.77	1388473	ATC	18.68	1459807
ACTB	77	7	5529294	5568925	G	9.62289	hg38-17-81512036	G	3/6	Thr	Ser	C	Tv	NM_001101.5:c.230C>G	NP_001092.1:p.Thr77Ser		missense_variant	MODERATE	tolerated_low_confidence(0.08)	benign(0.007)	23.5	ACC	17.77	1388473	AGC	19.66	1536075
ACTB	77	7	5529294	5568925	G	9.62289	hg38-17-81512036	G	3/6	Thr	Asn	T	Tv	NM_001101.5:c.230C>A	NP_001092.1:p.Thr77Asn		missense_variant	MODERATE	tolerated_low_confidence(0.15)	possibly_damaging(0.481)	25.0	ACC	17.77	1388473	AAC	18.27	1427415
ACTB	77	7	5529293	5568924	G	4.5668	hg38-17-81512035	G	3/6	Thr	=	A	Ti	NM_001101.5:c.231C>T	NP_001092.1:p.Thr77=		synonymous_variant	LOW			15.73	ACC	17.77	1388473	ACT	14.3	1117630
ACTB	77	7	5529293	5568924	G	4.5668	hg38-17-81512035	G	3/6	Thr	=	C	Tv	NM_001101.5:c.231C>G	NP_001092.1:p.Thr77=		synonymous_variant	LOW			14.89	ACC	17.77	1388473	ACG	5.59	436790
ACTB	77	7	5529293	5568924	G	4.5668	hg38-17-81512035	G	3/6	Thr	=	T	Tv	NM_001101.5:c.231C>A	NP_001092.1:p.Thr77=		synonymous_variant	LOW			15.20	ACC	17.77	1388473	ACA	16.57	1294206
ACTG1	77	17	81512037	79479063	T	7.55035	hg38-7-5529295	T	3/6	Thr	Ser	A	Tv	NM_001614.5:c.229A>T	NP_001605.1:p.Thr77Ser	rs538822936	missense_variant	MODERATE	tolerated_low_confidence(0.08)	possibly_damaging(0.887)	24.4	ACC	17.77	1388473	TCC	17.29	1350473	dbSNP | gnADv3-nonTopMed(1) | PGG(1)		gnAD3		PGG											2
ACTG1	77	17	81512037	79479063	T	7.55035	hg38-7-5529295	T	3/6	Thr	Ala	C	Ti	NM_001614.5:c.229A>G	NP_001605.1:p.Thr77Ala		missense_variant	MODERATE	deleterious_low_confidence(0)	possibly_damaging(0.887)	27.3	ACC	17.77	1388473	GCC	25.64	2003500
ACTG1	77	17	81512037	79479063	T	7.55035	hg38-7-5529295	T	3/6	Thr	Pro	G	Tv	NM_001614.5:c.229A>C	NP_001605.1:p.Thr77Pro		missense_variant	MODERATE	deleterious_low_confidence(0)	probably_damaging(0.987)	29.4	ACC	17.77	1388473	CCC	18.86	1473428
ACTG1	77	17	81512036	79479062	G	9.442	hg38-7-5529294	G	3/6	Thr	Ile	A	Ti	NM_001614.5:c.230C>T	NP_001605.1:p.Thr77Ile		missense_variant	MODERATE	deleterious_low_confidence(0.01)	probably_damaging(0.992)	28.1	ACC	17.77	1388473	ATC	18.68	1459807
ACTG1	77	17	81512036	79479062	G	9.442	hg38-7-5529294	G	3/6	Thr	Ser	C	Tv	NM_001614.5:c.230C>G	NP_001605.1:p.Thr77Ser		missense_variant	MODERATE	tolerated_low_confidence(0.08)	possibly_damaging(0.887)	24.6	ACC	17.77	1388473	AGC	19.66	1536075
ACTG1	77	17	81512036	79479062	G	9.442	hg38-7-5529294	G	3/6	Thr	Asn	T	Tv	NM_001614.5:c.230C>A	NP_001605.1:p.Thr77Asn		missense_variant	MODERATE	tolerated_low_confidence(0.15)	probably_damaging(0.979)	24.6	ACC	17.77	1388473	AAC	18.27	1427415
ACTG1	77	17	81512035	79479061	G	4.34909	hg38-7-5529293	G	3/6	Thr	=	A	Ti	NM_001614.5:c.231C>T	NP_001605.1:p.Thr77=	rs375450454	synonymous_variant	LOW			12.47	ACC	17.77	1388473	ACT	14.3	1117630	dbSNP | gnADv3-nonTopMed(9) | gnADv2-nonTopMed(62) | TOPMed(29) | PGG(68) | ClinVar | LOVD(1)	gnAD2	gnAD3	TopMed	PGG		VCV000281581	281581	265818		Conflicting interpretations of pathogenicity(Last reviewed: May 5, 2021)	not provided	criteria provided, conflicting interpretations			168
ACTG1	77	17	81512035	79479061	G	4.34909	hg38-7-5529293	G	3/6	Thr	=	C	Tv	NM_001614.5:c.231C>G	NP_001605.1:p.Thr77=		synonymous_variant	LOW			11.41	ACC	17.77	1388473	ACG	5.59	436790
ACTG1	77	17	81512035	79479061	G	4.34909	hg38-7-5529293	G	3/6	Thr	=	T	Tv	NM_001614.5:c.231C>A	NP_001605.1:p.Thr77=		synonymous_variant	LOW			11.67	ACC	17.77	1388473	ACA	16.57	1294206
ACTB, ACTG1	78	Possible AACs common to ACTB and ACTG1: Ser, His, Ile, Lys, Tyr, =, Asp, Thr
ACTB	78	7	5529292	5568923	T	7.76012	hg38-17-81512034	T	3/6	Asn	Tyr	A	Tv	NM_001101.5:c.232A>T	NP_001092.1:p.Asn78Tyr		missense_variant	MODERATE	deleterious_low_confidence(0)	probably_damaging(1)	32	AAC	18.27	1427415	TAC	13.47	1052006
ACTB	78	7	5529292	5568923	T	7.76012	hg38-17-81512034	T	3/6	Asn	Asp	C	Ti	NM_001101.5:c.232A>G	NP_001092.1:p.Asn78Asp		missense_variant	MODERATE	tolerated_low_confidence(0.08)	probably_damaging(0.999)	27.2	AAC	18.27	1427415	GAC	24.25	1894516
ACTB	78	7	5529292	5568923	T	7.76012	hg38-17-81512034	T	3/6	Asn	His	G	Tv	NM_001101.5:c.232A>C	NP_001092.1:p.Asn78His		missense_variant	MODERATE	deleterious_low_confidence(0)	probably_damaging(1)	32	AAC	18.27	1427415	CAC	14.62	1142446
ACTB	78	7	5529291	5568922	T	6.0304	hg38-17-81512033	T	3/6	Asn	Ile	A	Tv	NM_001101.5:c.233A>T	NP_001092.1:p.Asn78Ile		missense_variant	MODERATE	deleterious_low_confidence(0)	probably_damaging(1)	32	AAC	18.27	1427415	ATC	18.68	1459807
ACTB	78	7	5529291	5568922	T	6.0304	hg38-17-81512033	T	3/6	Asn	Ser	C	Ti	NM_001101.5:c.233A>G	NP_001092.1:p.Asn78Ser		missense_variant	MODERATE	deleterious_low_confidence(0.04)	probably_damaging(0.995)	28.5	AAC	18.27	1427415	AGC	19.66	1536075
ACTB	78	7	5529291	5568922	T	6.0304	hg38-17-81512033	T	3/6	Asn	Thr	G	Tv	NM_001101.5:c.233A>C	NP_001092.1:p.Asn78Thr		missense_variant	MODERATE	deleterious_low_confidence(0)	probably_damaging(0.999)	31	AAC	18.27	1427415	ACC	17.77	1388473
ACTB	78	7	5529290	5568921	G	7.76012	hg38-17-81512032	G	3/6	Asn	=	A	Ti	NM_001101.5:c.234C>T	NP_001092.1:p.Asn78=		synonymous_variant	LOW			14.58	AAC	18.27	1427415	AAT	18.52	1446611	PGG(1)				PGG											1
ACTB	78	7	5529290	5568921	G	7.76012	hg38-17-81512032	G	3/6	Asn	Lys	C	Tv	NM_001101.5:c.234C>G	NP_001092.1:p.Asn78Lys		missense_variant	MODERATE	deleterious_low_confidence(0.01)	probably_damaging(1)	29.8	AAC	18.27	1427415	AAG	31.79	2483951	cBio(1) | Cosmic(1)					Cosmic									2
ACTB	78	7	5529290	5568921	G	7.76012	hg38-17-81512032	G	3/6	Asn	Lys	T	Tv	NM_001101.5:c.234C>A	NP_001092.1:p.Asn78Lys		missense_variant	MODERATE	deleterious_low_confidence(0.01)	probably_damaging(1)	29.7	AAC	18.27	1427415	AAA	27.77	2169279
ACTG1	78	17	81512034	79479060	T	5.8042	hg38-7-5529292	T	3/6	Asn	Tyr	A	Tv	NM_001614.5:c.232A>T	NP_001605.1:p.Asn78Tyr		missense_variant	MODERATE	deleterious_low_confidence(0)	probably_damaging(0.997)	27.6	AAC	18.27	1427415	TAC	13.47	1052006
ACTG1	78	17	81512034	79479060	T	5.8042	hg38-7-5529292	T	3/6	Asn	Asp	C	Ti	NM_001614.5:c.232A>G	NP_001605.1:p.Asn78Asp	rs1319249386	missense_variant	MODERATE	tolerated_low_confidence(0.08)	probably_damaging(0.956)	24.8	AAC	18.27	1427415	GAC	24.25	1894516	dbSNP | TOPMed(1)			TopMed												1
ACTG1	78	17	81512034	79479060	T	5.8042	hg38-7-5529292	T	3/6	Asn	His	G	Tv	NM_001614.5:c.232A>C	NP_001605.1:p.Asn78His		missense_variant	MODERATE	deleterious_low_confidence(0)	probably_damaging(0.994)	26.5	AAC	18.27	1427415	CAC	14.62	1142446
ACTG1	78	17	81512033	79479059	T	7.55035	hg38-7-5529291	T	3/6	Asn	Ile	A	Tv	NM_001614.5:c.233A>T	NP_001605.1:p.Asn78Ile		missense_variant	MODERATE	deleterious_low_confidence(0)	probably_damaging(0.997)	30	AAC	18.27	1427415	ATC	18.68	1459807
ACTG1	78	17	81512033	79479059	T	7.55035	hg38-7-5529291	T	3/6	Asn	Ser	C	Ti	NM_001614.5:c.233A>G	NP_001605.1:p.Asn78Ser	rs1568062640	missense_variant	MODERATE	deleterious_low_confidence(0.04)	possibly_damaging(0.887)	27.7	AAC	18.27	1427415	AGC	19.66	1536075	dbSNP
ACTG1	78	17	81512033	79479059	T	7.55035	hg38-7-5529291	T	3/6	Asn	Thr	G	Tv	NM_001614.5:c.233A>C	NP_001605.1:p.Asn78Thr		missense_variant	MODERATE	deleterious_low_confidence(0)	probably_damaging(0.97)	28.9	AAC	18.27	1427415	ACC	17.77	1388473
ACTG1	78	17	81512032	79479058	G	5.36767	hg38-7-5529290	G	3/6	Asn	=	A	Ti	NM_001614.5:c.234C>T	NP_001605.1:p.Asn78=	rs553335992	synonymous_variant	LOW			12.56	AAC	18.27	1427415	AAT	18.52	1446611	dbSNP | gnADv3-nonTopMed(2) | gnADv2-nonTopMed(24) | TOPMed(1) | PGG(27)	gnAD2	gnAD3	TopMed	PGG											54
ACTG1	78	17	81512032	79479058	G	5.36767	hg38-7-5529290	G	3/6	Asn	Lys	C	Tv	NM_001614.5:c.234C>G	NP_001605.1:p.Asn78Lys		missense_variant	MODERATE	deleterious_low_confidence(0.01)	probably_damaging(0.988)	26.4	AAC	18.27	1427415	AAG	31.79	2483951
ACTG1	78	17	81512032	79479058	G	5.36767	hg38-7-5529290	G	3/6	Asn	Lys	T	Tv	NM_001614.5:c.234C>A	NP_001605.1:p.Asn78Lys		missense_variant	MODERATE	deleterious_low_confidence(0.01)	probably_damaging(0.988)	26.3	AAC	18.27	1427415	AAA	27.77	2169279
ACTB, ACTG1	79	Possible AACs common to ACTB and ACTG1: Ter, Ser, Cys, Gly, Leu, Arg
ACTB	79	7	5529289	5568920	A	8.95761	hg38-17-81512031	A	3/6	Trp	Gly	C	Tv	NM_001101.5:c.235T>G	NP_001092.1:p.Trp79Gly		missense_variant	MODERATE	deleterious_low_confidence(0.01)	probably_damaging(1)	33	TGG	11.66	910905	GGG	15.26	1192278
ACTB	79	7	5529289	5568920	A	8.95761	hg38-17-81512031	A	3/6	Trp	Arg	G	Ti	NM_001101.5:c.235T>C	NP_001092.1:p.Trp79Arg		missense_variant	MODERATE	deleterious_low_confidence(0)	probably_damaging(1)	33	TGG	11.66	910905	CGG	10.62	829391
ACTB	79	7	5529289	5568920	A	8.95761	hg38-17-81512031	A	3/6	Trp	Arg	T	Tv	NM_001101.5:c.235T>A	NP_001092.1:p.Trp79Arg		missense_variant	MODERATE	deleterious_low_confidence(0)	probably_damaging(1)	33	TGG	11.66	910905	AGG	12.17	951166
ACTB	79	7	5529288	5568919	C	7.62706	hg38-17-81512030	C	3/6	Trp	Leu	A	Tv	NM_001101.5:c.236G>T	NP_001092.1:p.Trp79Leu		missense_variant	MODERATE	deleterious_low_confidence(0)	probably_damaging(1)	32	TGG	11.66	910905	TTG	13.47	1052279
ACTB	79	7	5529288	5568919	C	7.62706	hg38-17-81512030	C	3/6	Trp	Ser	G	Tv	NM_001101.5:c.236G>C	NP_001092.1:p.Trp79Ser		missense_variant	MODERATE	deleterious_low_confidence(0)	probably_damaging(1)	32	TGG	11.66	910905	TCG	4.05	316763
ACTB	79	7	5529288	5568919	C	7.62706	hg38-17-81512030	C	3/6	Trp	Ter	T	Ti	NM_001101.5:c.236G>A	NP_001092.1:p.Trp79Ter		stop_gained	HIGH			41	TGG	11.66	910905	TAG	0.35	27354
ACTB	79	7	5529287	5568918	C	7.62706	hg38-17-81512029	C	3/6	Trp	Cys	A	Tv	NM_001101.5:c.237G>T	NP_001092.1:p.Trp79Cys		missense_variant	MODERATE	deleterious_low_confidence(0)	probably_damaging(1)	32	TGG	11.66	910905	TGT	10.47	818211
ACTB	79	7	5529287	5568918	C	7.62706	hg38-17-81512029	C	3/6	Trp	Cys	G	Tv	NM_001101.5:c.237G>C	NP_001092.1:p.Trp79Cys		missense_variant	MODERATE	deleterious_low_confidence(0)	probably_damaging(1)	32	TGG	11.66	910905	TGC	10.83	846046
ACTB	79	7	5529287	5568918	C	7.62706	hg38-17-81512029	C	3/6	Trp	Ter	T	Ti	NM_001101.5:c.237G>A	NP_001092.1:p.Trp79Ter		stop_gained	HIGH			40	TGG	11.66	910905	TGA	0.8	62824
ACTG1	79	17	81512031	79479057	A	8.71444	hg38-7-5529289	A	3/6	Trp	Gly	C	Tv	NM_001614.5:c.235T>G	NP_001605.1:p.Trp79Gly		missense_variant	MODERATE	deleterious_low_confidence(0.01)	probably_damaging(0.991)	32	TGG	11.66	910905	GGG	15.26	1192278
ACTG1	79	17	81512031	79479057	A	8.71444	hg38-7-5529289	A	3/6	Trp	Arg	G	Ti	NM_001614.5:c.235T>C	NP_001605.1:p.Trp79Arg		missense_variant	MODERATE	deleterious_low_confidence(0)	probably_damaging(0.997)	32	TGG	11.66	910905	CGG	10.62	829391
ACTG1	79	17	81512031	79479057	A	8.71444	hg38-7-5529289	A	3/6	Trp	Arg	T	Tv	NM_001614.5:c.235T>A	NP_001605.1:p.Trp79Arg		missense_variant	MODERATE	deleterious_low_confidence(0)	probably_damaging(0.997)	33	TGG	11.66	910905	AGG	12.17	951166
ACTG1	79	17	81512030	79479056	C	7.40483	hg38-7-5529288	C	3/6	Trp	Leu	A	Tv	NM_001614.5:c.236G>T	NP_001605.1:p.Trp79Leu		missense_variant	MODERATE	deleterious_low_confidence(0)	probably_damaging(0.991)	31	TGG	11.66	910905	TTG	13.47	1052279
ACTG1	79	17	81512030	79479056	C	7.40483	hg38-7-5529288	C	3/6	Trp	Ser	G	Tv	NM_001614.5:c.236G>C	NP_001605.1:p.Trp79Ser		missense_variant	MODERATE	deleterious_low_confidence(0)	probably_damaging(0.996)	32	TGG	11.66	910905	TCG	4.05	316763
ACTG1	79	17	81512030	79479056	C	7.40483	hg38-7-5529288	C	3/6	Trp	Ter	T	Ti	NM_001614.5:c.236G>A	NP_001605.1:p.Trp79Ter		stop_gained	HIGH			48	TGG	11.66	910905	TAG	0.35	27354
ACTG1	79	17	81512029	79479055	C	7.40483	hg38-7-5529287	C	3/6	Trp	Cys	A	Tv	NM_001614.5:c.237G>T	NP_001605.1:p.Trp79Cys		missense_variant	MODERATE	deleterious_low_confidence(0)	probably_damaging(0.998)	32	TGG	11.66	910905	TGT	10.47	818211	LOVD(1)
ACTG1	79	17	81512029	79479055	C	7.40483	hg38-7-5529287	C	3/6	Trp	Cys	G	Tv	NM_001614.5:c.237G>C	NP_001605.1:p.Trp79Cys		missense_variant	MODERATE	deleterious_low_confidence(0)	probably_damaging(0.998)	32	TGG	11.66	910905	TGC	10.83	846046
ACTG1	79	17	81512029	79479055	C	7.40483	hg38-7-5529287	C	3/6	Trp	Ter	T	Ti	NM_001614.5:c.237G>A	NP_001605.1:p.Trp79Ter		stop_gained	HIGH			45	TGG	11.66	910905	TGA	0.8	62824
ACTB, ACTG1	80	Possible AACs common to ACTB and ACTG1: Val, Glu, His, Gly, Ala, Tyr, Asn, =
ACTB	80	7	5529286	5568917	C	7.62706	hg38-17-81512028	C	3/6	Asp	Tyr	A	Tv	NM_001101.5:c.238G>T	NP_001092.1:p.Asp80Tyr		missense_variant	MODERATE	deleterious_low_confidence(0)	probably_damaging(0.927)	32	GAC	24.25	1894516	TAC	13.47	1052006
ACTB	80	7	5529286	5568917	C	7.62706	hg38-17-81512028	C	3/6	Asp	His	G	Tv	NM_001101.5:c.238G>C	NP_001092.1:p.Asp80His		missense_variant	MODERATE	deleterious_low_confidence(0.01)	possibly_damaging(0.849)	32	GAC	24.25	1894516	CAC	14.62	1142446
ACTB	80	7	5529286	5568917	C	7.62706	hg38-17-81512028	C	3/6	Asp	Asn	T	Ti	NM_001101.5:c.238G>A	NP_001092.1:p.Asp80Asn		missense_variant	MODERATE	deleterious_low_confidence(0.02)	benign(0.029)	25.4	GAC	24.25	1894516	AAC	18.27	1427415	cBio(2)														2
ACTB	80	7	5529285	5568916	T	7.76012	hg38-17-81512027	T	3/6	Asp	Val	A	Tv	NM_001101.5:c.239A>T	NP_001092.1:p.Asp80Val		missense_variant	MODERATE	deleterious_low_confidence(0)	possibly_damaging(0.683)	32	GAC	24.25	1894516	GTC	13.44	1050009
ACTB	80	7	5529285	5568916	T	7.76012	hg38-17-81512027	T	3/6	Asp	Gly	C	Ti	NM_001101.5:c.239A>G	NP_001092.1:p.Asp80Gly		missense_variant	MODERATE	deleterious_low_confidence(0.01)	benign(0.007)	27.5	GAC	24.25	1894516	GGC	19.73	1541147
ACTB	80	7	5529285	5568916	T	7.76012	hg38-17-81512027	T	3/6	Asp	Ala	G	Tv	NM_001101.5:c.239A>C	NP_001092.1:p.Asp80Ala		missense_variant	MODERATE	deleterious_low_confidence(0.01)	benign(0.287)	28.1	GAC	24.25	1894516	GCC	25.64	2003500
ACTB	80	7	5529284	5568915	G	1.63958	hg38-17-81512026	G	3/6	Asp	=	A	Ti	NM_001101.5:c.240C>T	NP_001092.1:p.Asp80=		synonymous_variant	LOW			14.27	GAC	24.25	1894516	GAT	24.09	1882177	Cosmic(1)					Cosmic									1
ACTB	80	7	5529284	5568915	G	1.63958	hg38-17-81512026	G	3/6	Asp	Glu	C	Tv	NM_001101.5:c.240C>G	NP_001092.1:p.Asp80Glu		missense_variant	MODERATE	tolerated_low_confidence(0.07)	benign(0.202)	21.6	GAC	24.25	1894516	GAG	39.4	3078049
ACTB	80	7	5529284	5568915	G	1.63958	hg38-17-81512026	G	3/6	Asp	Glu	T	Tv	NM_001101.5:c.240C>A	NP_001092.1:p.Asp80Glu		missense_variant	MODERATE	tolerated_low_confidence(0.07)	benign(0.202)	21.0	GAC	24.25	1894516	GAA	33.85	2644966
ACTB	80	7	5529275	5568906	CTCCATGTCG				3/6	Asp	_Me	C		NM_001101.5:c.240_248del	NP_001092.1:p.Asp80_Met82del		inframe_deletion	MODERATE										cBio(1)														1
ACTG1	80	17	81512028	79479054	C	7.40483	hg38-7-5529286	C	3/6	Asp	Tyr	A	Tv	NM_001614.5:c.238G>T	NP_001605.1:p.Asp80Tyr		missense_variant	MODERATE	deleterious_low_confidence(0)	probably_damaging(0.998)	31	GAC	24.25	1894516	TAC	13.47	1052006
ACTG1	80	17	81512028	79479054	C	7.40483	hg38-7-5529286	C	3/6	Asp	His	G	Tv	NM_001614.5:c.238G>C	NP_001605.1:p.Asp80His		missense_variant	MODERATE	deleterious_low_confidence(0.01)	probably_damaging(0.997)	29.5	GAC	24.25	1894516	CAC	14.62	1142446
ACTG1	80	17	81512028	79479054	C	7.40483	hg38-7-5529286	C	3/6	Asp	Asn	T	Ti	NM_001614.5:c.238G>A	NP_001605.1:p.Asp80Asn		missense_variant	MODERATE	deleterious_low_confidence(0.02)	probably_damaging(0.981)	29.9	GAC	24.25	1894516	AAC	18.27	1427415	Cosmic(1)					Cosmic									1
ACTG1	80	17	81512027	79479053	T	5.8042	hg38-7-5529285	T	3/6	Asp	Val	A	Tv	NM_001614.5:c.239A>T	NP_001605.1:p.Asp80Val		missense_variant	MODERATE	deleterious_low_confidence(0)	probably_damaging(0.996)	29.7	GAC	24.25	1894516	GTC	13.44	1050009
ACTG1	80	17	81512027	79479053	T	5.8042	hg38-7-5529285	T	3/6	Asp	Gly	C	Ti	NM_001614.5:c.239A>G	NP_001605.1:p.Asp80Gly		missense_variant	MODERATE	deleterious_low_confidence(0.01)	probably_damaging(0.992)	31	GAC	24.25	1894516	GGC	19.73	1541147
ACTG1	80	17	81512027	79479053	T	5.8042	hg38-7-5529285	T	3/6	Asp	Ala	G	Tv	NM_001614.5:c.239A>C	NP_001605.1:p.Asp80Ala		missense_variant	MODERATE	deleterious_low_confidence(0.01)	probably_damaging(0.987)	30	GAC	24.25	1894516	GCC	25.64	2003500
ACTG1	80	17	81512026	79479052	G	0.420268	hg38-7-5529284	G	3/6	Asp	=	A	Ti	NM_001614.5:c.240C>T	NP_001605.1:p.Asp80=	rs782500482	synonymous_variant	LOW			12.96	GAC	24.25	1894516	GAT	24.09	1882177	dbSNP | gnADv2-nonTopMed(2) | TOPMed(6) | PGG(2)	gnAD2		TopMed	PGG											10
ACTG1	80	17	81512026	79479052	G	0.420268	hg38-7-5529284	G	3/6	Asp	Glu	C	Tv	NM_001614.5:c.240C>G	NP_001605.1:p.Asp80Glu		missense_variant	MODERATE	tolerated_low_confidence(0.07)	probably_damaging(0.956)	23.6	GAC	24.25	1894516	GAG	39.4	3078049
ACTG1	80	17	81512026	79479052	G	0.420268	hg38-7-5529284	G	3/6	Asp	Glu	T	Tv	NM_001614.5:c.240C>A	NP_001605.1:p.Asp80Glu		missense_variant	MODERATE	tolerated_low_confidence(0.07)	probably_damaging(0.956)	23.4	GAC	24.25	1894516	GAA	33.85	2644966
ACTB, ACTG1	81	Possible AACs common to ACTB and ACTG1: Val, Glu, His, Gly, Ala, Tyr, Asn, =
ACTB	81	7	5529283	5568914	C	7.62706	hg38-17-81512025	C	3/6	Asp	Tyr	A	Tv	NM_001101.5:c.241G>T	NP_001092.1:p.Asp81Tyr		missense_variant	MODERATE	deleterious_low_confidence(0)	probably_damaging(0.999)	32	GAC	24.25	1894516	TAC	13.47	1052006
ACTB	81	7	5529283	5568914	C	7.62706	hg38-17-81512025	C	3/6	Asp	His	G	Tv	NM_001101.5:c.241G>C	NP_001092.1:p.Asp81His		missense_variant	MODERATE	deleterious_low_confidence(0.01)	probably_damaging(0.998)	32	GAC	24.25	1894516	CAC	14.62	1142446
ACTB	81	7	5529283	5568914	C	7.62706	hg38-17-81512025	C	3/6	Asp	Asn	T	Ti	NM_001101.5:c.241G>A	NP_001092.1:p.Asp81Asn		missense_variant	MODERATE	tolerated_low_confidence(0.08)	benign(0.166)	24.2	GAC	24.25	1894516	AAC	18.27	1427415	Cosmic(1)					Cosmic									1
ACTB	81	7	5529282	5568913	T	7.76012	hg38-17-81512024	T	3/6	Asp	Val	A	Tv	NM_001101.5:c.242A>T	NP_001092.1:p.Asp81Val		missense_variant	MODERATE	deleterious_low_confidence(0)	probably_damaging(0.989)	32	GAC	24.25	1894516	GTC	13.44	1050009
ACTB	81	7	5529282	5568913	T	7.76012	hg38-17-81512024	T	3/6	Asp	Gly	C	Ti	NM_001101.5:c.242A>G	NP_001092.1:p.Asp81Gly		missense_variant	MODERATE	deleterious_low_confidence(0.01)	possibly_damaging(0.887)	32	GAC	24.25	1894516	GGC	19.73	1541147
ACTB	81	7	5529282	5568913	T	7.76012	hg38-17-81512024	T	3/6	Asp	Ala	G	Tv	NM_001101.5:c.242A>C	NP_001092.1:p.Asp81Ala		missense_variant	MODERATE	deleterious_low_confidence(0.02)	probably_damaging(0.96)	32	GAC	24.25	1894516	GCC	25.64	2003500
ACTB	81	7	5529281	5568912	G	2.30486	hg38-17-81512023	G	3/6	Asp	=	A	Ti	NM_001101.5:c.243C>T	NP_001092.1:p.Asp81=	rs1168183540	synonymous_variant	LOW			14.29	GAC	24.25	1894516	GAT	24.09	1882177	dbSNP | gnADv2-nonTopMed(1) | PGG(1) | Cosmic(1)	gnAD2			PGG	Cosmic									1	2
ACTB	81	7	5529281	5568912	G	2.30486	hg38-17-81512023	G	3/6	Asp	Glu	C	Tv	NM_001101.5:c.243C>G	NP_001092.1:p.Asp81Glu		missense_variant	MODERATE	deleterious_low_confidence(0)	possibly_damaging(0.461)	24.9	GAC	24.25	1894516	GAG	39.4	3078049
ACTB	81	7	5529281	5568912	G	2.30486	hg38-17-81512023	G	3/6	Asp	Glu	T	Tv	NM_001101.5:c.243C>A	NP_001092.1:p.Asp81Glu		missense_variant	MODERATE	deleterious_low_confidence(0)	possibly_damaging(0.461)	25.0	GAC	24.25	1894516	GAA	33.85	2644966
ACTG1	81	17	81512025	79479051	C	7.40483	hg38-7-5529283	C	3/6	Asp	Tyr	A	Tv	NM_001614.5:c.241G>T	NP_001605.1:p.Asp81Tyr	rs1555667085	missense_variant	MODERATE	deleterious_low_confidence(0)	probably_damaging(1)	29.9	GAC	24.25	1894516	TAC	13.47	1052006	dbSNP
ACTG1	81	17	81512025	79479051	C	7.40483	hg38-7-5529283	C	3/6	Asp	His	G	Tv	NM_001614.5:c.241G>C	NP_001605.1:p.Asp81His		missense_variant	MODERATE	deleterious_low_confidence(0.01)	probably_damaging(1)	29.6	GAC	24.25	1894516	CAC	14.62	1142446
ACTG1	81	17	81512025	79479051	C	7.40483	hg38-7-5529283	C	3/6	Asp	Asn	T	Ti	NM_001614.5:c.241G>A	NP_001605.1:p.Asp81Asn		missense_variant	MODERATE	tolerated_low_confidence(0.08)	probably_damaging(0.995)	26.3	GAC	24.25	1894516	AAC	18.27	1427415	cBio(1)														1
ACTG1	81	17	81512024	79479050	T	7.55035	hg38-7-5529282	T	3/6	Asp	Val	A	Tv	NM_001614.5:c.242A>T	NP_001605.1:p.Asp81Val		missense_variant	MODERATE	deleterious_low_confidence(0)	probably_damaging(1)	32	GAC	24.25	1894516	GTC	13.44	1050009
ACTG1	81	17	81512024	79479050	T	7.55035	hg38-7-5529282	T	3/6	Asp	Gly	C	Ti	NM_001614.5:c.242A>G	NP_001605.1:p.Asp81Gly		missense_variant	MODERATE	deleterious_low_confidence(0.01)	probably_damaging(0.998)	32	GAC	24.25	1894516	GGC	19.73	1541147	cBio(1) | Cosmic(1)					Cosmic									2
ACTG1	81	17	81512024	79479050	T	7.55035	hg38-7-5529282	T	3/6	Asp	Ala	G	Tv	NM_001614.5:c.242A>C	NP_001605.1:p.Asp81Ala		missense_variant	MODERATE	deleterious_low_confidence(0.02)	probably_damaging(0.999)	32	GAC	24.25	1894516	GCC	25.64	2003500
ACTG1	81	17	81512023	79479049	G	3.18499	hg38-7-5529281	G	3/6	Asp	=	A	Ti	NM_001614.5:c.243C>T	NP_001605.1:p.Asp81=	rs781831072	synonymous_variant	LOW			13.28	GAC	24.25	1894516	GAT	24.09	1882177	dbSNP | gnADv2-nonTopMed(12) | TOPMed(3) | PGG(13)	gnAD2		TopMed	PGG											28
ACTG1	81	17	81512023	79479049	G	3.18499	hg38-7-5529281	G	3/6	Asp	Glu	C	Tv	NM_001614.5:c.243C>G	NP_001605.1:p.Asp81Glu		missense_variant	MODERATE	deleterious_low_confidence(0)	probably_damaging(0.979)	25.7	GAC	24.25	1894516	GAG	39.4	3078049
ACTG1	81	17	81512023	79479049	G	3.18499	hg38-7-5529281	G	3/6	Asp	Glu	T	Tv	NM_001614.5:c.243C>A	NP_001605.1:p.Asp81Glu		missense_variant	MODERATE	deleterious_low_confidence(0)	probably_damaging(0.979)	25.8	GAC	24.25	1894516	GAA	33.85	2644966
ACTB, ACTG1	82	Possible AACs common to ACTB and ACTG1: Val, Ile, Leu, Arg, Thr, Lys
ACTB	82	7	5529280	5568911	T	7.76012	hg38-17-81512022	T	3/6	Met	Leu	A	Tv	NM_001101.5:c.244A>T	NP_001092.1:p.Met82Leu		missense_variant	MODERATE	deleterious_low_confidence(0.02)	benign(0.148)	25.1	ATG	21.48	1677888	TTG	13.47	1052279
ACTB	82	7	5529280	5568911	T	7.76012	hg38-17-81512022	T	3/6	Met	Val	C	Ti	NM_001101.5:c.244A>G	NP_001092.1:p.Met82Val		missense_variant	MODERATE	deleterious_low_confidence(0)	benign(0.355)	24.8	ATG	21.48	1677888	GTG	25.75	2011761
ACTB	82	7	5529280	5568911	T	7.76012	hg38-17-81512022	T	3/6	Met	Leu	G	Tv	NM_001101.5:c.244A>C	NP_001092.1:p.Met82Leu		missense_variant	MODERATE	deleterious_low_confidence(0.02)	benign(0.148)	25.1	ATG	21.48	1677888	CTG	36.01	2813643
ACTB	82	7	5529279	5568910	A	8.95761	hg38-17-81512021	A	3/6	Met	Arg	C	Tv	NM_001101.5:c.245T>G	NP_001092.1:p.Met82Arg		missense_variant	MODERATE	deleterious_low_confidence(0.01)	possibly_damaging(0.801)	32	ATG	21.48	1677888	AGG	12.17	951166
ACTB	82	7	5529279	5568910	A	8.95761	hg38-17-81512021	A	3/6	Met	Thr	G	Ti	NM_001101.5:c.245T>C	NP_001092.1:p.Met82Thr		missense_variant	MODERATE	deleterious_low_confidence(0.02)	possibly_damaging(0.784)	29.0	ATG	21.48	1677888	ACG	5.59	436790
ACTB	82	7	5529279	5568910	A	8.95761	hg38-17-81512021	A	3/6	Met	Lys	T	Tv	NM_001101.5:c.245T>A	NP_001092.1:p.Met82Lys		missense_variant	MODERATE	deleterious_low_confidence(0)	possibly_damaging(0.728)	31	ATG	21.48	1677888	AAG	31.79	2483951
ACTB	82	7	5529278	5568909	C	7.62706	hg38-17-81512020	C	3/6	Met	Ile	A	Tv	NM_001101.5:c.246G>T	NP_001092.1:p.Met82Ile		missense_variant	MODERATE	deleterious_low_confidence(0.02)	possibly_damaging(0.456)	27.5	ATG	21.48	1677888	ATT	16.58	1295762
ACTB	82	7	5529278	5568909	C	7.62706	hg38-17-81512020	C	3/6	Met	Ile	G	Tv	NM_001101.5:c.246G>C	NP_001092.1:p.Met82Ile		missense_variant	MODERATE	deleterious_low_confidence(0.02)	possibly_damaging(0.456)	26.8	ATG	21.48	1677888	ATC	18.68	1459807
ACTB	82	7	5529278	5568909	C	7.62706	hg38-17-81512020	C	3/6	Met	Ile	T	Ti	NM_001101.5:c.246G>A	NP_001092.1:p.Met82Ile		missense_variant	MODERATE	deleterious_low_confidence(0.02)	possibly_damaging(0.456)	28.4	ATG	21.48	1677888	ATA	8.16	637556
ACTG1	82	17	81512022	79479048	T	7.55035	hg38-7-5529280	T	3/6	Met	Leu	A	Tv	NM_001614.5:c.244A>T	NP_001605.1:p.Met82Leu		missense_variant	MODERATE	deleterious_low_confidence(0.02)	possibly_damaging(0.639)	27.4	ATG	21.48	1677888	TTG	13.47	1052279
ACTG1	82	17	81512022	79479048	T	7.55035	hg38-7-5529280	T	3/6	Met	Val	C	Ti	NM_001614.5:c.244A>G	NP_001605.1:p.Met82Val		missense_variant	MODERATE	deleterious_low_confidence(0)	possibly_damaging(0.639)	26.4	ATG	21.48	1677888	GTG	25.75	2011761
ACTG1	82	17	81512022	79479048	T	7.55035	hg38-7-5529280	T	3/6	Met	Leu	G	Tv	NM_001614.5:c.244A>C	NP_001605.1:p.Met82Leu		missense_variant	MODERATE	deleterious_low_confidence(0.02)	possibly_damaging(0.639)	27.5	ATG	21.48	1677888	CTG	36.01	2813643
ACTG1	82	17	81512021	79479047	A	8.71444	hg38-7-5529279	A	3/6	Met	Arg	C	Tv	NM_001614.5:c.245T>G	NP_001605.1:p.Met82Arg		missense_variant	MODERATE	deleterious_low_confidence(0.01)	possibly_damaging(0.879)	32	ATG	21.48	1677888	AGG	12.17	951166
ACTG1	82	17	81512021	79479047	A	8.71444	hg38-7-5529279	A	3/6	Met	Thr	G	Ti	NM_001614.5:c.245T>C	NP_001605.1:p.Met82Thr		missense_variant	MODERATE	deleterious_low_confidence(0.02)	probably_damaging(0.942)	28.0	ATG	21.48	1677888	ACG	5.59	436790
ACTG1	82	17	81512021	79479047	A	8.71444	hg38-7-5529279	A	3/6	Met	Lys	T	Tv	NM_001614.5:c.245T>A	NP_001605.1:p.Met82Lys		missense_variant	MODERATE	deleterious_low_confidence(0)	possibly_damaging(0.879)	29.6	ATG	21.48	1677888	AAG	31.79	2483951
ACTG1	82	17	81512020	79479046	C	7.40483	hg38-7-5529278	C	3/6	Met	Ile	A	Tv	NM_001614.5:c.246G>T	NP_001605.1:p.Met82Ile		missense_variant	MODERATE	deleterious_low_confidence(0.02)	possibly_damaging(0.748)	26.9	ATG	21.48	1677888	ATT	16.58	1295762
ACTG1	82	17	81512020	79479046	C	7.40483	hg38-7-5529278	C	3/6	Met	Ile	G	Tv	NM_001614.5:c.246G>C	NP_001605.1:p.Met82Ile		missense_variant	MODERATE	deleterious_low_confidence(0.02)	possibly_damaging(0.748)	26.5	ATG	21.48	1677888	ATC	18.68	1459807
ACTG1	82	17	81512020	79479046	C	7.40483	hg38-7-5529278	C	3/6	Met	Ile	T	Ti	NM_001614.5:c.246G>A	NP_001605.1:p.Met82Ile	rs1366194597	missense_variant	MODERATE	deleterious_low_confidence(0.02)	possibly_damaging(0.748)	27.7	ATG	21.48	1677888	ATA	8.16	637556	dbSNP | TOPMed(2)			TopMed												2
ACTB, ACTG1	83	Possible AACs common to ACTB and ACTG1: Ter, Val, Gly, Lys, Ala, Gln, =, Asp
ACTB	83	7	5529277	5568908	C	7.62706	hg38-17-81512019	C	3/6	Glu	Ter	A	Tv	NM_001101.5:c.247G>T	NP_001092.1:p.Glu83Ter		stop_gained	HIGH			41	GAG	39.4	3078049	TAG	0.35	27354
ACTB	83	7	5529277	5568908	C	7.62706	hg38-17-81512019	C	3/6	Glu	Gln	G	Tv	NM_001101.5:c.247G>C	NP_001092.1:p.Glu83Gln		missense_variant	MODERATE	deleterious_low_confidence(0)	possibly_damaging(0.897)	29.6	GAG	39.4	3078049	CAG	35.28	2756517
ACTB	83	7	5529277	5568908	C	7.62706	hg38-17-81512019	C	3/6	Glu	Lys	T	Ti	NM_001101.5:c.247G>A	NP_001092.1:p.Glu83Lys		missense_variant	MODERATE	deleterious_low_confidence(0)	possibly_damaging(0.809)	32	GAG	39.4	3078049	AAG	31.79	2483951	cBio(2)														2
ACTB	83	7	5529276	5568907	T	7.76012	hg38-17-81512018	T	3/6	Glu	Val	A	Tv	NM_001101.5:c.248A>T	NP_001092.1:p.Glu83Val		missense_variant	MODERATE	deleterious_low_confidence(0.01)	probably_damaging(0.948)	32	GAG	39.4	3078049	GTG	25.75	2011761
ACTB	83	7	5529276	5568907	T	7.76012	hg38-17-81512018	T	3/6	Glu	Gly	C	Ti	NM_001101.5:c.248A>G	NP_001092.1:p.Glu83Gly		missense_variant	MODERATE	deleterious_low_confidence(0)	probably_damaging(0.91)	33	GAG	39.4	3078049	GGG	15.26	1192278
ACTB	83	7	5529276	5568907	T	7.76012	hg38-17-81512018	T	3/6	Glu	Ala	G	Tv	NM_001101.5:c.248A>C	NP_001092.1:p.Glu83Ala		missense_variant	MODERATE	deleterious_low_confidence(0.01)	possibly_damaging(0.896)	32	GAG	39.4	3078049	GCG	5.94	464292
ACTB	83	7	5529275	5568906	C	4.83291	hg38-17-81512017	C	3/6	Glu	Asp	A	Tv	NM_001101.5:c.249G>T	NP_001092.1:p.Glu83Asp		missense_variant	MODERATE	deleterious_low_confidence(0)	benign(0.034)	24.5	GAG	39.4	3078049	GAT	24.09	1882177
ACTB	83	7	5529275	5568906	C	4.83291	hg38-17-81512017	C	3/6	Glu	Asp	G	Tv	NM_001101.5:c.249G>C	NP_001092.1:p.Glu83Asp		missense_variant	MODERATE	deleterious_low_confidence(0)	benign(0.034)	24.4	GAG	39.4	3078049	GAC	24.25	1894516
ACTB	83	7	5529275	5568906	C	4.83291	hg38-17-81512017	C	3/6	Glu	=	T	Ti	NM_001101.5:c.249G>A	NP_001092.1:p.Glu83=		synonymous_variant	LOW			15.06	GAG	39.4	3078049	GAA	33.85	2644966
ACTG1	83	17	81512019	79479045	C	7.40483	hg38-7-5529277	C	3/6	Glu	Ter	A	Tv	NM_001614.5:c.247G>T	NP_001605.1:p.Glu83Ter		stop_gained	HIGH			44	GAG	39.4	3078049	TAG	0.35	27354
ACTG1	83	17	81512019	79479045	C	7.40483	hg38-7-5529277	C	3/6	Glu	Gln	G	Tv	NM_001614.5:c.247G>C	NP_001605.1:p.Glu83Gln		missense_variant	MODERATE	deleterious_low_confidence(0)	probably_damaging(0.986)	27.9	GAG	39.4	3078049	CAG	35.28	2756517
ACTG1	83	17	81512019	79479045	C	7.40483	hg38-7-5529277	C	3/6	Glu	Lys	T	Ti	NM_001614.5:c.247G>A	NP_001605.1:p.Glu83Lys		missense_variant	MODERATE	deleterious_low_confidence(0)	probably_damaging(0.987)	29.8	GAG	39.4	3078049	AAG	31.79	2483951
ACTG1	83	17	81512018	79479044	T	7.55035	hg38-7-5529276	T	3/6	Glu	Val	A	Tv	NM_001614.5:c.248A>T	NP_001605.1:p.Glu83Val		missense_variant	MODERATE	deleterious_low_confidence(0.01)	probably_damaging(0.99)	32	GAG	39.4	3078049	GTG	25.75	2011761
ACTG1	83	17	81512018	79479044	T	7.55035	hg38-7-5529276	T	3/6	Glu	Gly	C	Ti	NM_001614.5:c.248A>G	NP_001605.1:p.Glu83Gly		missense_variant	MODERATE	deleterious_low_confidence(0)	probably_damaging(0.994)	32	GAG	39.4	3078049	GGG	15.26	1192278
ACTG1	83	17	81512018	79479044	T	7.55035	hg38-7-5529276	T	3/6	Glu	Ala	G	Tv	NM_001614.5:c.248A>C	NP_001605.1:p.Glu83Ala		missense_variant	MODERATE	deleterious_low_confidence(0.01)	probably_damaging(0.991)	31	GAG	39.4	3078049	GCG	5.94	464292
ACTG1	83	17	81512017	79479043	C	4.64011	hg38-7-5529275	C	3/6	Glu	Asp	A	Tv	NM_001614.5:c.249G>T	NP_001605.1:p.Glu83Asp		missense_variant	MODERATE	deleterious_low_confidence(0)	probably_damaging(0.945)	26.1	GAG	39.4	3078049	GAT	24.09	1882177
ACTG1	83	17	81512017	79479043	C	4.64011	hg38-7-5529275	C	3/6	Glu	Asp	G	Tv	NM_001614.5:c.249G>C	NP_001605.1:p.Glu83Asp		missense_variant	MODERATE	deleterious_low_confidence(0)	probably_damaging(0.945)	25.8	GAG	39.4	3078049	GAC	24.25	1894516
ACTG1	83	17	81512017	79479043	C	4.64011	hg38-7-5529275	C	3/6	Glu	=	T	Ti	NM_001614.5:c.249G>A	NP_001605.1:p.Glu83=	rs782594584	synonymous_variant	LOW			13.26	GAG	39.4	3078049	GAA	33.85	2644966	dbSNP | gnADv2-nonTopMed(2) | TOPMed(1) | PGG(2)	gnAD2		TopMed	PGG											5
ACTB, ACTG1	84	Possible AACs common to ACTB and ACTG1: Ter, Glu, Arg, Gln, Asn, =, Thr | AACs specific for ACTB: Ile | AACs specific for ACTG1: Met
ACTB	84	7	5529274	5568905	T	7.76012	hg38-17-81512016	T	3/6	Lys	Ter	A	Tv	NM_001101.5:c.250A>T	NP_001092.1:p.Lys84Ter		stop_gained	HIGH			41	AAA	27.77	2169279	TAA	0.44	34502
ACTB	84	7	5529274	5568905	T	7.76012	hg38-17-81512016	T	3/6	Lys	Glu	C	Ti	NM_001101.5:c.250A>G	NP_001092.1:p.Lys84Glu		missense_variant	MODERATE	deleterious_low_confidence(0.04)	possibly_damaging(0.463)	31	AAA	27.77	2169279	GAA	33.85	2644966
ACTB	84	7	5529274	5568905	T	7.76012	hg38-17-81512016	T	3/6	Lys	Gln	G	Tv	NM_001101.5:c.250A>C	NP_001092.1:p.Lys84Gln		missense_variant	MODERATE	deleterious_low_confidence(0.04)	possibly_damaging(0.491)	29.6	AAA	27.77	2169279	CAA	14.17	1106752
ACTB	84	7	5529273	5568904	T	7.76012	hg38-17-81512015	T	3/6	Lys	Ile	A	Tv	NM_001101.5:c.251A>T	NP_001092.1:p.Lys84Ile		missense_variant	MODERATE	deleterious_low_confidence(0)	possibly_damaging(0.738)	32	AAA	27.77	2169279	ATA	8.16	637556
ACTB	84	7	5529273	5568904	T	7.76012	hg38-17-81512015	T	3/6	Lys	Arg	C	Ti	NM_001101.5:c.251A>G	NP_001092.1:p.Lys84Arg		missense_variant	MODERATE	tolerated_low_confidence(0.09)	possibly_damaging(0.532)	26.0	AAA	27.77	2169279	AGA	13.4	1046642
ACTB	84	7	5529273	5568904	T	7.76012	hg38-17-81512015	T	3/6	Lys	Thr	G	Tv	NM_001101.5:c.251A>C	NP_001092.1:p.Lys84Thr	rs1476189720	missense_variant	MODERATE	deleterious_low_confidence(0.02)	possibly_damaging(0.807)	32	AAA	27.77	2169279	ACA	16.57	1294206	dbSNP
ACTB	84	7	5529272	5568903	T	4.83291	hg38-17-81512014	C	3/6	Lys	Asn	A	Tv	NM_001101.5:c.252A>T	NP_001092.1:p.Lys84Asn		missense_variant	MODERATE	deleterious_low_confidence(0.01)	benign(0.119)	24.1	AAA	27.77	2169279	AAT	18.52	1446611
ACTB	84	7	5529272	5568903	T	4.83291	hg38-17-81512014	C	3/6	Lys	=	C	Ti	NM_001101.5:c.252A>G	NP_001092.1:p.Lys84=	rs778460789	synonymous_variant	LOW			14.85	AAA	27.77	2169279	AAG	31.79	2483951	dbSNP | gnADv3-nonTopMed(1) | Cosmic(2)		gnAD3			Cosmic									2	1
ACTB	84	7	5529272	5568903	T	4.83291	hg38-17-81512014	C	3/6	Lys	Asn	G	Tv	NM_001101.5:c.252A>C	NP_001092.1:p.Lys84Asn		missense_variant	MODERATE	deleterious_low_confidence(0.01)	benign(0.119)	24.1	AAA	27.77	2169279	AAC	18.27	1427415	Cosmic(1)					Cosmic									1
ACTG1	84	17	81512016	79479042	T	7.55035	hg38-7-5529274	T	3/6	Lys	Ter	A	Tv	NM_001614.5:c.250A>T	NP_001605.1:p.Lys84Ter		stop_gained	HIGH			45	AAG	31.79	2483951	TAG	0.35	27354
ACTG1	84	17	81512016	79479042	T	7.55035	hg38-7-5529274	T	3/6	Lys	Glu	C	Ti	NM_001614.5:c.250A>G	NP_001605.1:p.Lys84Glu		missense_variant	MODERATE	deleterious_low_confidence(0.04)	benign(0.189)	25.1	AAG	31.79	2483951	GAG	39.4	3078049
ACTG1	84	17	81512016	79479042	T	7.55035	hg38-7-5529274	T	3/6	Lys	Gln	G	Tv	NM_001614.5:c.250A>C	NP_001605.1:p.Lys84Gln		missense_variant	MODERATE	deleterious_low_confidence(0.03)	benign(0.145)	24.8	AAG	31.79	2483951	CAG	35.28	2756517
ACTG1	84	17	81512015	79479041	T	7.55035	hg38-7-5529273	T	3/6	Lys	Met	A	Tv	NM_001614.5:c.251A>T	NP_001605.1:p.Lys84Met		missense_variant	MODERATE	deleterious_low_confidence(0.01)	benign(0.027)	25.0	AAG	31.79	2483951	ATG	21.48	1677888
ACTG1	84	17	81512015	79479041	T	7.55035	hg38-7-5529273	T	3/6	Lys	Arg	C	Ti	NM_001614.5:c.251A>G	NP_001605.1:p.Lys84Arg		missense_variant	MODERATE	tolerated_low_confidence(0.09)	benign(0.18)	23.4	AAG	31.79	2483951	AGG	12.17	951166
ACTG1	84	17	81512015	79479041	T	7.55035	hg38-7-5529273	T	3/6	Lys	Thr	G	Tv	NM_001614.5:c.251A>C	NP_001605.1:p.Lys84Thr		missense_variant	MODERATE	deleterious_low_confidence(0.02)	benign(0.354)	25.0	AAG	31.79	2483951	ACG	5.59	436790
ACTG1	84	17	81512014	79479040	C	1.43885	hg38-7-5529272	T	3/6	Lys	Asn	A	Tv	NM_001614.5:c.252G>T	NP_001605.1:p.Lys84Asn		missense_variant	MODERATE	deleterious_low_confidence(0.01)	possibly_damaging(0.591)	23.4	AAG	31.79	2483951	AAT	18.52	1446611	Cosmic(1)					Cosmic									1
ACTG1	84	17	81512014	79479040	C	1.43885	hg38-7-5529272	T	3/6	Lys	Asn	G	Tv	NM_001614.5:c.252G>C	NP_001605.1:p.Lys84Asn		missense_variant	MODERATE	deleterious_low_confidence(0.01)	possibly_damaging(0.591)	23.3	AAG	31.79	2483951	AAC	18.27	1427415
ACTG1	84	17	81512014	79479040	C	1.43885	hg38-7-5529272	T	3/6	Lys	=	T	Ti	NM_001614.5:c.252G>A	NP_001605.1:p.Lys84=	rs139059365	synonymous_variant	LOW			10.10	AAG	31.79	2483951	AAA	27.77	2169279	dbSNP | gnADv3-nonTopMed(11) | gnADv2-nonTopMed(8) | TOPMed(44) | PGG(22) | Cosmic(1)	gnAD2	gnAD3	TopMed	PGG	Cosmic									1	85
ACTB, ACTG1	85	Possible AACs common to ACTB and ACTG1: Val, Ser, Phe, Leu, Asn, =, Met, Thr
ACTB	85	7	5529271	5568902	T	7.76012	hg38-17-81512013	T	3/6	Ile	Phe	A	Tv	NM_001101.5:c.253A>T	NP_001092.1:p.Ile85Phe		missense_variant	MODERATE	deleterious_low_confidence(0)	possibly_damaging(0.844)	31	ATC	18.68	1459807	TTC	17.51	1367806
ACTB	85	7	5529271	5568902	T	7.76012	hg38-17-81512013	T	3/6	Ile	Val	C	Ti	NM_001101.5:c.253A>G	NP_001092.1:p.Ile85Val		missense_variant	MODERATE	deleterious_low_confidence(0.04)	benign(0.017)	24.3	ATC	18.68	1459807	GTC	13.44	1050009
ACTB	85	7	5529271	5568902	T	7.76012	hg38-17-81512013	T	3/6	Ile	Leu	G	Tv	NM_001101.5:c.253A>C	NP_001092.1:p.Ile85Leu		missense_variant	MODERATE	deleterious_low_confidence(0.05)	benign(0.044)	25.2	ATC	18.68	1459807	CTC	17.81	1391429
ACTB	85	7	5529270	5568901	A	8.95761	hg38-17-81512012	A	3/6	Ile	Ser	C	Tv	NM_001101.5:c.254T>G	NP_001092.1:p.Ile85Ser		missense_variant	MODERATE	deleterious_low_confidence(0.01)	probably_damaging(0.94)	32	ATC	18.68	1459807	AGC	19.66	1536075
ACTB	85	7	5529270	5568901	A	8.95761	hg38-17-81512012	A	3/6	Ile	Thr	G	Ti	NM_001101.5:c.254T>C	NP_001092.1:p.Ile85Thr		missense_variant	MODERATE	deleterious_low_confidence(0.01)	possibly_damaging(0.889)	31	ATC	18.68	1459807	ACC	17.77	1388473	cBio(1) | Cosmic(2)					Cosmic									3
ACTB	85	7	5529270	5568901	A	8.95761	hg38-17-81512012	A	3/6	Ile	Asn	T	Tv	NM_001101.5:c.254T>A	NP_001092.1:p.Ile85Asn		missense_variant	MODERATE	deleterious_low_confidence(0)	probably_damaging(0.985)	32	ATC	18.68	1459807	AAC	18.27	1427415
ACTB	85	7	5529269	5568900	G	4.03457	hg38-17-81512011	G	3/6	Ile	=	A	Ti	NM_001101.5:c.255C>T	NP_001092.1:p.Ile85=	rs371726724	synonymous_variant	LOW			13.56	ATC	18.68	1459807	ATT	16.58	1295762	dbSNP | gnADv2-nonTopMed(1) | TOPMed(2) | PGG(2) | ClinVar	gnAD2		TopMed	PGG		VCV001102536	1102536	1096415		Likely benign(Last reviewed: Feb 26, 2020)	Baraitser-Winter syndrome 1	criteria provided, single submitter			5
ACTB	85	7	5529269	5568900	G	4.03457	hg38-17-81512011	G	3/6	Ile	Met	C	Tv	NM_001101.5:c.255C>G	NP_001092.1:p.Ile85Met		missense_variant	MODERATE	deleterious_low_confidence(0)	possibly_damaging(0.844)	24.2	ATC	18.68	1459807	ATG	21.48	1677888
ACTB	85	7	5529269	5568900	G	4.03457	hg38-17-81512011	G	3/6	Ile	=	T	Tv	NM_001101.5:c.255C>A	NP_001092.1:p.Ile85=	rs371726724	synonymous_variant	LOW			13.06	ATC	18.68	1459807	ATA	8.16	637556	dbSNP | TOPMed(1) | PGG(1)			TopMed	PGG											2
ACTG1	85	17	81512013	79479039	T	7.55035	hg38-7-5529271	T	3/6	Ile	Phe	A	Tv	NM_001614.5:c.253A>T	NP_001605.1:p.Ile85Phe		missense_variant	MODERATE	deleterious_low_confidence(0)	benign(0.251)	24.6	ATC	18.68	1459807	TTC	17.51	1367806
ACTG1	85	17	81512013	79479039	T	7.55035	hg38-7-5529271	T	3/6	Ile	Val	C	Ti	NM_001614.5:c.253A>G	NP_001605.1:p.Ile85Val		missense_variant	MODERATE	deleterious_low_confidence(0.04)	benign(0.023)	23.6	ATC	18.68	1459807	GTC	13.44	1050009	predACTINg(3)													3			3	185-G | 186-G | 187-G	Gene panel | Gene panel | Gene panel	pat (affected) | Not known | pat (affected)	Female | Male | Male	30+ y | 30+ y | 30+ y
ACTG1	85	17	81512013	79479039	T	7.55035	hg38-7-5529271	T	3/6	Ile	Leu	G	Tv	NM_001614.5:c.253A>C	NP_001605.1:p.Ile85Leu		missense_variant	MODERATE	deleterious_low_confidence(0.05)	benign(0.003)	24.2	ATC	18.68	1459807	CTC	17.81	1391429
ACTG1	85	17	81512012	79479038	A	8.71444	hg38-7-5529270	A	3/6	Ile	Ser	C	Tv	NM_001614.5:c.254T>G	NP_001605.1:p.Ile85Ser		missense_variant	MODERATE	deleterious_low_confidence(0.01)	possibly_damaging(0.667)	28.6	ATC	18.68	1459807	AGC	19.66	1536075
ACTG1	85	17	81512012	79479038	A	8.71444	hg38-7-5529270	A	3/6	Ile	Thr	G	Ti	NM_001614.5:c.254T>C	NP_001605.1:p.Ile85Thr		missense_variant	MODERATE	deleterious_low_confidence(0.01)	possibly_damaging(0.51)	26.5	ATC	18.68	1459807	ACC	17.77	1388473
ACTG1	85	17	81512012	79479038	A	8.71444	hg38-7-5529270	A	3/6	Ile	Asn	T	Tv	NM_001614.5:c.254T>A	NP_001605.1:p.Ile85Asn		missense_variant	MODERATE	deleterious_low_confidence(0)	possibly_damaging(0.88)	29.0	ATC	18.68	1459807	AAC	18.27	1427415
ACTG1	85	17	81512011	79479037	G	4.4946	hg38-7-5529269	G	3/6	Ile	=	A	Ti	NM_001614.5:c.255C>T	NP_001605.1:p.Ile85=	rs147001458	synonymous_variant	LOW			10.80	ATC	18.68	1459807	ATT	16.58	1295762	dbSNP | gnADv3-nonTopMed(1) | gnADv2-nonTopMed(8) | TOPMed(13) | PGG(12) | Cosmic(1) | ClinVar | LOVD(2)	gnAD2	gnAD3	TopMed	PGG	Cosmic	VCV000162721	162721	176747		Likely benign(Last reviewed: Apr 30, 2012)	not specified	criteria provided, single submitter		1	34
[truncated: 5,623 more rows]
[truncated: 37 more columns]

## Sheet: ACTB
	Characterization of reference allele										Characterization of variant allele											Codon usage						Origin of variants and links to databases						Variants in the ClinVar Database							Variant recurrences			Variants in databaes with potential clinical relevance
[truncated: 10,854 more rows]
[truncated: 37 more columns]

[truncated: 2 more sheets: ACTG1, Legend]
