# Supplementary material for: Molecular genotype-phenotype correlation in ACTB- and ACTG1-related non-muscle actinopathies
Source: Am J Hum Genet. 2026 Jan 12;113(2):324–41. doi: 10.1016/j.ajhg.2025.12.007 (PMC13087417; doi:10.1016/j.ajhg.2025.12.007)
Supplement: Table S2. Clinical registry [file mmc3.xlsx]

## Sheet: small_SNVs
ID	Testing Method	Gene	GRCh37_POS chr7 ACTB; chr17 ACTG1	GRCh38_POS chr7 ACTB; chr17 ACTG1	cDNA (NM_001101.5 ACTB; NM_001614.5 ACTG1)	Protein change	Type of variant	Inheritance	Sex	Published	Published PubMed ID	Facial gestalt evaluated	Relevant family history	Further relevant family history	Relevant prenatal history	Further relevant prenatal history	Birth gestation	Birth weight (In kg)	Birth length (In cm)	Birth OFC (In cm)	Other relevant birth history	Height (In cm)	Age of patient at height measurement if known	Height SD	Weight (In kg)	Age of patient at weight measurement if known	Weight SD	Microcephaly	Age at independent walking	Speech development	Behavioural problems	Type of behavioural problem	Intelectual disability	Intellectual disability level	MRI anomalies	Type of MRI Anomaly	Epilepsy	Other CNS features	Coloboma	TYPE OF COLOBOMA	Other vision and eye features	Further vision and eye information	Hearing Loss	Hearing loss info	Palate anomalies	Other ENT features	Structural heart defect	Type of structural heart defect	Kidney anomalies
165-B	WES/WGS	ACTB	5568239_5568240	5528608_5528609	c.474_475dupGG	p.Val159Glyfs*28	Frameshift insertion	mat (affected)	Female	No	N/A	Yes	Yes	affected mother and two daugthers	No	N/A	on term	normal	Normal	Normal	No	159	33y	-1.42	74	33y	1.52	No	On time	Mild delay	No	N/A	No	Low normal IQ	Not known	N/A	No	No	No	N/A	No	N/A	No	N/A	None	No	No	N/A	No
166-B	Targeted seq	ACTB	5568239_5568240	5528608_5528609	c.474_475dupGG	p.Val159Glyfs*28	Frameshift insertion	Not known	Female	No	N/A	Yes	Yes	affected child and grandchildren	No	N/A	on term	normal	Normal	Normal	No	160	57y	-1.3	overweight	57y	overweight	No	On time	Mild delay	No	N/A	No	Low normal IQ	Not known	N/A	No	No	No	N/A	Yes	Glaucom AO 50y	No	N/A	None	No	No	N/A	No
167-B	Targeted seq	ACTB	5568239_5568240	5528608_5528609	c.474_475dupGG	p.Val159Glyfs*28	Frameshift insertion	mat (affected)	Female	No	N/A	Yes	Yes	multiple affected in the family	Yes	premature birth 32 GW	32	1.48	41	29	premature birth	134.5	10y 1mo	-1.08	30.1	10y 1mo	-0.69	Yes, -2,7z	On time 12mo	Mild delay 3y	Yes	ADHS	No	Low normal IQ=75	Not known	N/A	Yes, infancy, no seizures now	No	No	N/A	Yes	Hyperopia and strabismus	No	N/A	None	No	Yes	Cardiomyopathy, now remission	Yes
168-B	WES/WGS	ACTB	5568239_5568240	5528608_5528609	c.474_475dupGG	p.Val159Glyfs*28	Frameshift insertion	mat (affected)	Female	No	N/A	Yes	Yes	multiple affected in the family	Yes	IUGR	37	1.5	42	30	severe feeding difficulties	124.5	7y 10mo	-0.63	21.6	7y 10mo	-1.22	Yes, -2z	Mild delay 24mo	Mild delay 2,5y	Yes	ADHS	Yes	Mild	Yes	Hypopastic CC, hypoplastic cerebellar vermis, vascular anomaly	No	No	No	N/A	Yes	Myopia	No	N/A	None	No	Yes	pulmonal stenosis	Yes
56-B	Targeted seq	ACTB	5567500_5567516del	5527869_5527885del	c.992_1008del	p.Ala331Valfs*27	Frameshift deletion	Not known	Female	Yes	PMID: 30315159	Yes	Not known	affected son	Not known	N/A	N/A	N/A	N/A	N/A	N/A	normal	37y	normal	normal	N/A	normal	Yes, -2z	On time	Not known	Not known	N/A	Yes	Mild	Not known	N/A	No	No	No	N/A	Not known	Not known	No	No	No	No	No	N/A	No
57-B	WES/WGS	ACTB	5567500_5567516del	5527869_5527885del	c.992_1008del	p.Ala331Valfs*27	Frameshift deletion	mat (affected)	Male	Yes	PMID: 30315159	Yes	Yes	Mother is affected	No	N/A	39	2.55	47	32	prolonged maternal bleeding	105.5	5y	-1.9	15.8	5y6m	-0.3	Yes, -2,1z	On time	Moderate delay	No	N/A	Yes	Mild, IQ 78	Not known	N/A	No	No	No	N/A	Not known	Not known	No	No	No	No	No	N/A	No
59-B	WES/WGS	ACTB	5567485_5567496del	5527854_5527865del	c.1012_1023del	p.​Ser338_Ile341del	Inframe deletion	De novo	Male	Yes	30315159	Yes	No	N/A	Yes	microcephaly, IUGR	38	2.59	48	32	Feeding difficulties	102	4.10m	-1.85	14.9	4y 10m	-1.89	Yes, severe	On time	On time	Yes	ADHS	Yes	Mild	Not known	N/A	No	severe microcephaly	No	N/A	Not known	Not known	No	No	No	Yes, glue ears	No	N/A	Yes
8-G	Sanger sequencing	ACTG1	79479347	81512321	c.34A>G	p.Asn12Asp	Missense	De novo	Female	Yes	PMID: 27240540 Patient 7	Yes	No	N/A	Not known	Not known	40	2850	48	34	No	113	6y 5mo	-1.51	18,9	6y 5mo	-1.2	No	delayed	delayed	Not known	N/A	Yes	moderate	No	N/A	No	No	no	N/A	No	N/A	No	N/A	None		No		not known
71-G	WES/WGS	ACTG1	79479307	81512281	c.74A>G	p.Asp25Gly	Missense	De novo	Male	No	N/A	No	No	N/A	Not known	Not known	Not known	Not known	Not known	Not known	Not known	Not known	Not known	Not known	Not known	Not known	Not known	No	Not known	Not known	Not known		Yes	moderate	Yes	Agenesis/hypoplasis of corpus callosum	No	Not known	no	N/A	yes	strabismus	Yes	sensorineural,bilateral,	Cleft lip and palate	No	No	N/A	No
9-G	WES/WGS	ACTG1	79479298	81512272	c.83G>T	p.Arg28Leu	Missense	De novo	Male	No	N/A	Yes	No	N/A	malformations	malformations	40	3500	Not known	Not known	congenital plagiocephaly, cryptorchidism, prenatal hydronephrosis	138,5	10y	-0.5	26,8	10y	-1.5	No	delayed	delayed with catch up	Not known		Yes	mild	Yes	Bilateral fronto-basal polymicrogyria, hypoplasia of corpus callosum; atrophy of the cerebellar vermis and of the infero-posterior part of cerebellar hemispheres, reduced volume of the right hippocampus	No	Not known	no	N/A	No	N/A	Yes	sensorineural,bilateral,moderately severe (56-70 dB)	None	Yes	No	N/A	Yes
178-G	Gene panel	ACTG1	79479293	81512267	c.88G>T	p.Val30Leu	Missense	De novo	Female	Yes*	PMID: 32570172, S13	No	No	N/A	normal	normal	40	Not known	Not known	Not known	Not known	Not known	3,5y	Not known	Not known	3,5y	Not known	Not known	delayed	delayed	No	N/A	Yes	moderate	Yes	Bilateral dysgyria P>A gradient	No	No	no	N/A	No	N/A	No	N/A	None	No	No	N/A	No
10-G	WES/WGS	ACTG1	79479287	81512261	c.94C>T	p.Pro32Ser	Missense	Not known	Male	No (review)	Hyunjung Kim AJMG 2016	Yes	yes	similar affected child	Not known	Not known	Not known	Not known	Not known	Not known	Not known	165,9	53y	normal	79,9	53y	1.98	No	learned in time	single words or absent			No	N/A	No		No		no	N/A	No	N/A	Yes	sensorineural,bilateral,profound (>90 dB)	None	No	No		not known
11-G	WES/WGS	ACTG1	79479287	81512261	c.94C>T	p.Pro32Ser	Missense	pat (affected)	Male	No (review)	Hyunjung Kim AJMG 2016	Yes	yes	similar affected father	Not known	Not known	40	2770	Not known	34,5	no	99	4y 6mo	-1.9	17,8	4y 6mo	-0.08	No	learned in time	delayed			Yes	Not known	No		No		no	N/A	No	N/A	Yes	sensorineural,bilateral,profound (>90 dB),at birth,	Cleft lip and palate	No	Yes	small PDA	No
180-G	WES/WGS	ACTG1	79479284	81512258	c.97T>C	p.Ser33Pro	Missense	De novo	Male	No	N/A	Yes	No	N/A	Yes	increased nuchal translucency	40	4040	53	Not known	no	78	1y	0.13	11,4	1y	0.78	No	delayed	delayed	No	N/A	Yes	not specified	Yes	lissencephaly/pachygyria	Yes, AO 1y	orofacial hypotonia, muscular dysbalance	no	N/A	No	N/A	No	N/A	None	No	No		No
49-G	Gene panel	ACTG1	79479150	81512124	c.142G>C	p.Gly48Arg	Missense	Not known	Female	Yes	PMID: 25792668 Family 1 II:2	No	Yes	affected children	Not known	N/A	Not known	Not known	Not known	Not known	Not known	Normal	53y	Normal	Normal	53y	Normal	No	On time	On time	No	N/A	No	None	Not known	N/A	No	No	No	N/A	No	N/A	Yes	sensorineural,bilateral, moderate, progressive, AO 11y, hearing aids	None	Yes, tinnitus	No	N/A	No
50-G	Gene panel	ACTG1	79479150	81512124	c.142G>C	p.Gly48Arg	Missense	mat (affected)	Female	Yes	PMID: 25792668 Family 1 III:1	No	Yes	affected mother and siblings	Not known	N/A	Not known	Not known	Not known	Not known	Not known	Normal	22y	Normal	Normal	22y	Normal	No	On time	On time	No	N/A	No	None	Not known	N/A	No	No	No	N/A	No	N/A	Yes	sensorineural,bilateral,moderate high frequency	None	No	No	N/A	No
51-G	Gene panel	ACTG1	79479150	81512124	c.142G>C	p.Gly48Arg	Missense	mat (affected)	Male	Yes	PMID: 25792668 Family 1 III:2	No	Yes	affected mother and siblings	Not known	N/A	Not known	Not known	Not known	Not known	Not known	Normal	21y	Normal	Normal	21y	Normal	No	On time	On time	No	N/A	No	None	Not known	N/A	No	No	No	N/A	No	N/A	Yes	sensorineural,bilateral, mild at low frequencies and sloping at 2MHz, AO 6y	None	No	No	N/A	No
52-G	Gene panel	ACTG1	79479150	81512124	c.142G>C	p.Gly48Arg	Missense	mat (affected)	Female	Yes	PMID: 25792668 Family 1 III:5	No	Yes	affected mother and siblings	Not known	N/A	Not known	Not known	Not known	Not known	Not known	Normal	11y	Normal	Normal	11y	Normal	No	On time	On time	No	N/A	No	None	Not known	N/A	No	No	No	N/A	No	N/A	Yes	sensorineural,bilateral, sunclinical, mild at high frequencies, normal hearing otherwise	None	No	No	N/A	No
12-G	Gene panel	ACTG1	79479119	81512093	c.173C>T	p.Ala58Val	Missense	pat (affected)	Female	Yes	PMID: 27096712 Patient 1	Yes	Yes	affected father and grandmother	Not known	Not known	Not known	Not known	Not known	Not known	Not known	Normal	7y	Normal	Normal	7y	Normal	No	Not known	Not known	No	N/A	No	None	No	N/A	No		no	N/A	yes	strabismus, abnormal fundus	Yes	sensorineural,bilateral,moderate (42-55 dB),AO 7y	None	No	Not known		No
13-G	Gene panel	ACTG1	79479119	81512093	c.173C>T	p.Ala58Val	Missense	mat (affected)	Male	Yes	PMID: 27096712 Patient 2	Yes	Yes	Affected daughter and mother	normal	normal	36-37	2500	Not known	Not known	preeclampsia	Normal	35y	Normal	Normal	35y	Normal	No	On time	On time	No	N/A	Yes	mild	No	N/A	Yes, AO 6y		Yes	bilateral, combined	yes	strabismus, ptosis	Yes	sensorineural,bilateral,moderate (42-55 dB),AO 4y	None	No	Not known		No
14-G	Targeted seq	ACTG1	79479119	81512093	c.173C>T	p.Ala58Val	Missense	De novo	Female	Yes	PMID: 27096712 Patient 3	Yes	No	N/A	Not known	Not known	Not known	Not known	Not known	Not known	Not known	Not known	57y	Not known	Not known	57y	Not known	No	Not known	Not known	No	N/A	No	None	No	N/A	Yes		no	N/A	no	N/A	Yes	sensorineural,bilateral, AO childhood,	None	No	Not known		Not known
183-G	Sanger sequencing	ACTG1	79479116	81512090	c.176A>G	p.Gln59Arg	Missense	De novo	Male	Yes	PMID: 32028042	Yes	No	N/A	no	normal	38	3380	49	Not known	Maternal diabetes	71	10mo	-1.38	8.3	10mo	-1.18	Yes, -5,5z	N/A	N/A	no	N/A	Yes	not specified	Yes	Anterior predominant pachygyria	No	developmental delay, head control at 5 mo, did not sit at 10 mo	Yes	iris, retina, and optic nerve	yes	abnormal eye movement, bilateral congenital fibrosis of the rectus medial and inferior extraocular muscles	No	N/A	None	Yes	No		No
184-G	WES/WGS	ACTG1	79479113	81512087	c.179G>A	p.Ser60Asn	Missense	De novo	Female	No	N/A	Yes	No	N/A	no	N/A	38	Not known	Not known	Not known	no	Not known	Not known	Not known	Not known	Not known	Not known	No	delayed	delayed	Not known	N/A	Yes	not specified	Not known	N/A	Not known	Not known	Not known	N/A	Not known	N/A	Not known	N/A	Not known	N/A	No	N/A	No
53-G	Gene panel	ACTG1	79479095	81512069	c.197C>T	p.Thr66Ile	Missense	De novo	Female	Yes	PMID: 30622556 sporadic case 13	No	No	N/A	Not known	Not known	Not known	Not known	Not known	Not known	Not known	Not known	Not known	Not known	Not known	Not known	Not known	Not known	on time	on time	No	N/A	No	None	Not known	N/A	No	No	No	N/A	No	N/A	Yes	sensorineural,bilateral,mild-moderate, early onset	None	No	No	N/A	No
15-G	WES/WGS	ACTG1	79479083	81512057	c.209C>T	p.Pro70Leu	Missense	De novo	Female	Yes	28493397 Patient from family 12	No	No	N/A	Not known	Not known	Not known	Not known	Not known	Not known	Not known	Not known	Not known	Not known	Not known	Not known	Not known	Not known	On time	on time	No	N/A	No	None	No	N/A	No		Yes	bilateral, combined	Normal	none	No	N/A	None	No	Not known		not known
16-G	WES/WGS	ACTG1	79479083	81512057	c.209C>T	p.Pro70Leu	Missense	Not known	Male	Yes	28493397 Patient from family 1135	No	No	N/A	Not known	Not known												Not known	On time	on time	No	N/A	No	None	No	N/A	No		Yes	bilateral, combined	Normal	none	No	N/A	None	No	Not known		Not known
17-G	Gene panel	ACTG1	79479071	81512045	c.221G>T	p.Gly74Val	Missense	De novo	Male	No	N/A	Yes	No	N/A	no	normal	40	3050	51	32,5	Mother has Diabetes	141	12y 11mo	-2.1	27,5	12y 11mo	-2.86	Yes, severe	not achieved	single words or absent	Yes	tantrums	Yes	severe/profound	Yes	Agenesis/hypoplasis of corpus callosum; microcephalia; other	Yes		no	N/A	yes	reduced vision, ptosis	No	N/A	None	No	Yes	mitralinsufficiency 2° post endocarditis	Yes
18-G	WES/WGS	ACTG1	79479069	81512043	c.223A>C	p.Ile75Leu	Missense	Not known	Male	Yes	PMID: 26188271 P285	No	No	N/A	Yes	Microcephaly, abnormal gyration, pregnancy termination	29+6 (TOP)	1370 (50th centile)	27 (50th centile)	Severe microcephaly	pregnancy termination	N/A	N/A	N/A	N/A	N/A	N/A	Yes, severe	N/A	N/A	N/A	N/A	N/A	N/A	Yes	Microcephaly, lissencepaly with immature cortical plate, thick CC	N/A	N/A	N/A	N/A	N/A	N/A	N/A	N/A	None	N/A	No	N/A	No
19-G	WES/WGS	ACTG1	79479065	81512039	c.227T>A	p.Val76Asp	Missense	De novo	Female	No	N/A	Yes	No	N/A	No	N/A	at term	3.29	52	33	none	104	4y 6mo	-0.7	18	4y 6mo	0.16	Yes, -2,9z	delayed	delayed	no	N/A	Yes	moderate	Yes	Mega corpus callosum; microcephalia; other	No	cranial nerves normal	no	N/A	Normal	none	Yes	unilateral (right),	None	No	Yes	Ductus arteriosus botalli	No
185-G	Gene panel	ACTG1	79479039	81512013	c.253A>G	p.Ile85Leu	Missense	pat (affected)	Female	No	N/A	No	Yes	Multiple affected with variable hearing loss	No	N/A	normal	normal	normal	normal	normal	normal	45y	normal	normal	45y	normal	No	on time	on time	no	N/A	No	none	no MRI	N/A	No	No	No	N/A	No	N/a	Yes	Sensorineural, onset 27y, bilateral, progressive, severe, hearing aids from 34y	No	No	No	N/A	No
186-G	Gene panel	ACTG1	79479039	81512013	c.253A>G	p.Ile85Leu	Missense	Not known	Male	No	N/A	No	Yes	Multiple affected with variable hearing loss	No	N/A	normal	normal	normal	normal	normal	normal	79y	normal	normal	79y	normal	No	on time	on time	no	N/A	No	none	no MRI	N/A	No	No	No	N/A	No	N/a	Yes	Sensorineural, onset 35y, bilateral, progressive, severe, hearing aids from 50y	No	No	No	N/A	No
187-G	Gene panel	ACTG1	79479039	81512013	c.253A>G	p.Ile85Leu	Missense	pat (affected)	Male	No	N/A	No	Yes	Multiple affected with variable hearing loss	No	N/A	normal	normal	normal	normal	normal	normal	51y	normal	normal	51y	normal	No	on time	on time	no	N/A	No	none	no MRI	N/A	No	No	No	N/A	No	N/a	Yes	Sensorineural, onset 25y, bilateral, progressive, hearing aids from 48y	No	No	No	N/A	No
54-G	Sanger sequencing	ACTG1	79479026	81512000	c.266C>T	p.Thr89Ile	Missense	pat (affected)	Female	Yes	PMID: 13680526 and PMID: 11527035	No	Yes	> 20 affected relatives in 5 generations	No	N/A	Not known	Not known	Not known	Not known	Not known	normal	60y	normal	normal	60y	normal	No	on time	on time	No	N/A	No	None	Not known	N/A	No	No	No	N/A	No	N/A	Yes	sensorineural, onset 3rd decade, bilateral, profound at 60y, but no CI required	None	No	No	N/A	No
199-G	Sanger sequencing	ACTG1	79479026	81512000	c.266C>T	p.Thr89Ile	Missense	mat (affected)	Male	Yes	PMID: 13680526 and PMID: 11527035	No	Yes	> 20 affected relatives in 5 generations	No	N/A	Not known	Not known	Not known	Not known	Not known	normal	46y	normal	normal	46y	normal	No	on time	on time	No	N/A	No	None	Not known	N/A	No	No	No	N/A	No	N/A	Yes	sensorineural, onset 3rd decade, bilateral, progressive, sloping mild to severe	None	No	No	N/A	No
200-G	Sanger sequencing	ACTG1	79479026	81512000	c.266C>T	p.Thr89Ile	Missense	pat (affected)	Male	Yes	PMID: 13680526 and PMID: 11527035	No	Yes	> 20 affected relatives in 5 generations	No	N/A	Not known	Not known	Not known	Not known	Not known	normal	13y	normal	normal	13y	normal	No	on time	on time	No	N/A	No	None	Not known	N/A	No	No	No	N/A	No	N/A	Yes	sensorineural, bilateral, subclinical	None	No	No	N/A	No
201-G	Sanger sequencing	ACTG1	79479026	81512000	c.266C>T	p.Thr89Ile	Missense	pat (affected)	Male	Yes	PMID: 13680526 and PMID: 11527035	No	Yes	> 20 affected relatives in 5 generations	No	N/A	Not known	Not known	Not known	Not known	Not known	normal	26y	normal	normal	26y	normal	No	on time	on time	No	N/A	No	None	Not known	N/A	No	No	No	N/A	No	N/A	Yes	sensorineural, bilateral,mild	None	No	No	N/A	No
113-G	WES/WGS	ACTG1	79479026	81512000	c.266C>T	p.Thr89Ile	Missense	mat (status not known)	Male	No (DECIPHER)	N/A	No	No	N/A	No	N/A	Not known	Not known	Not known	Not known	Not known	normal	1y 5mo	normal	normal	1y 5mo	normal	No	Not known	Not known	Not known	N/A	Yes	not specified	Not known	N/A	No	No	No	N/A	Yes	Ptosis	No	N/A	None	No	No	N/A	No
188-G	WES/WGS	ACTG1	79479009	81511983	c.283C>T	p.Arg95Cys	Missense	De novo	Female	No	N/A	Yes	No	N/A	Yes	Yes	38	2.8	48	33	duodenal atresia	79.5	21mo	-1.43	9.2	21mo	-1.69	No	not achieved	severely delayed	no	N/A	Yes	Severe	Yes	CC hypoplasia	No	muscular hypotonia	No	N/A	yes	nystagmus	yes	sensorineural,bilateral,severe (71-90 dB),1y,	None		Yes	ASD II, VSD	No
2-G	Gene panel	ACTG1	79478939	81511913	c.353A>T	p.Lys118Met	Missense	Not known	Female	Yes	PMID: 30599039 PII-1	No	Yes	9 affected family members in 3 generations	Not known	Not known	Not known	Not known	Not known	Not known	Not known	normal	75y	normal	normal	75y	normal	No	on time	on time	No	N/A	No	none	Not known	N/A	No	No	No	N/A	Not known	N/A	Yes	sensorineural,bilateral,profound (>90 dB), AO16y	None	Yes, tinnitus	No	N/A	No
3-G	Gene panel	ACTG1	79478939	81511913	c.353A>T	p.Lys118Met	Missense	mat (affected)	Male	Yes	PMID: 30599039 PIII-1	No	Yes	9 affected family members in 3 generations	Not known	Not known	Not known	Not known	Not known	Not known	Not known	normal	53y	normal	normal	53y	normal	No	on time	on time	No	N/A	No	none	Not known	N/A	No	No	No	N/A	Not known	N/A	Yes	sensorineural,bilateral,profound (>90 dB), AO18y	None	Yes, tinnitus	No	N/A	No
57-G	Gene panel	ACTG1	79478939	81511913	c.353A>T	p.Lys118Met	Missense	mat (affected)	Female	Yes	PMID: 30599039 PIII-3	No	Yes	9 affected family members in 3 generations	Not known	Not known	Not known	Not known	Not known	Not known	Not known	normal	51y	normal	normal	51y	normal	No	on time	on time	No	N/A	No	none	Not known	N/A	No	No	No	N/A	Not known	N/A	Yes	sensorineural,bilateral,profound (>90 dB), AO18y,Slowly progressive	None	Yes, tinnitus	No	N/A	No
58-G	Gene panel	ACTG1	79478939	81511913	c.353A>T	p.Lys118Met	Missense	mat (affected)	Female	Yes	PMID: 30599039 PIII-6	No	Yes	9 affected family members in 3 generations	Not known	Not known	Not known	Not known	Not known	Not known	Not known	normal	45y	normal	normal	45y	normal	No	on time	on time	No	N/A	No	none	Not known	N/A	No	No	No	N/A	Not known	N/A	Yes	sensorineural,bilateral, severe, progressive, sloping shape, AO17y	None	Yes, tinnitus	No	N/A	No
59-G	Gene panel	ACTG1	79478939	81511913	c.353A>T	p.Lys118Met	Missense	mat (affected)	Male	Yes	PMID: 30599039 PIII-8	No	Yes	9 affected family members in 3 generations	Not known	Not known	Not known	Not known	Not known	Not known	Not known	normal	42y	normal	normal	42y	normal	No	on time	on time	No	N/A	No	none	Not known	N/A	No	No	No	N/A	Not known	N/A	Yes	sensorineural,bilateral, severe, progressive, sloping shape, AO18y	None	Yes, tinnitus	No	N/A	No
60-G	Gene panel	ACTG1	79478939	81511913	c.353A>T	p.Lys118Met	Missense	pat (affected)	Female	Yes	PMID: 30599039 PIV-1	No	Yes	9 affected family members in 3 generations	Not known	Not known	Not known	Not known	Not known	Not known	Not known	normal	29y	normal	normal	29y	normal	No	on time	on time	No	N/A	No	none	Not known	N/A	No	No	No	N/A	Not known	N/A	Yes	sensorineural,bilateral, moderate, progressive, sloping shape, AO 15y	None	Yes, tinnitus	No	N/A	No
61-G	Gene panel	ACTG1	79478939	81511913	c.353A>T	p.Lys118Met	Missense	pat (affected)	Male	Yes	PMID: 30599039 PIV-3	No	Yes	9 affected family members in 3 generations	Not known	Not known	Not known	Not known	Not known	Not known	Not known	normal	24y	normal	normal	24y	normal	No	on time	on time	No	N/A	No	none	Not known	N/A	No	No	No	N/A	Not known	N/A	Yes	sensorineural,bilateral,moderate, progressive, sloping shape, AO 16y	None	Yes, tinnitus	No	N/A	No
62-G	Gene panel	ACTG1	79478939	81511913	c.353A>T	p.Lys118Met	Missense	mat (affected)	Male	Yes	PMID: 30599039 PIV-5	No	Yes	9 affected family members in 3 generations	Not known	Not known	Not known	Not known	Not known	Not known	Not known	normal	20y	normal	normal	20y	normal	No	on time	on time	No	N/A	No	none	Not known	N/A	No	No	No	N/A	Not known	N/A	Yes	sensorineural,bilateral,moderate, progressive, sloping shape, AO 15y	None	No	No	N/A	No
63-G	Gene panel	ACTG1	79478939	81511913	c.353A>T	p.Lys118Met	Missense	pat (affected)	Male	Yes	PMID: 30599039 PIV-8	No	Yes	9 affected family members in 3 generations	Not known	Not known	Not known	Not known	Not known	Not known	Not known	normal	22y	normal	normal	22y	normal	No	on time	on time	No	N/A	No	none	Not known	N/A	No	No	No	N/A	Not known	N/A	Yes	sensorineural,bilateral,moderate, progressive, sloping shape, AO 18y	None	No	No	N/A	No
64-G	Next Generation Sequencing (NGS)	ACTG1	79478939	81511913	c.353A>T	p.Lys118Met	Missense	Not known	Female	Yes	PMID: 25792668 Familie 2	No	Yes	Brother and father with hearing loss, not tested	Not known	Not known	Not known	Not known	Not known	Not known	Not known	normal	33y	normal	normal	33y	normal	No	on time	on time	No	N/A	No	none	Not known	N/A	No	No	No	N/A	Not known	N/A	Yes	sensorineural,bilateral,moderate, progressive, AO 26y, hearing aids at 28y	None	Yes, vertigo and tinnitus	No	N/A	No
65-G	Next Generation Sequencing (NGS)	ACTG1	79478939	81511913	c.353A>T	p.Lys118Met	Missense	Not known	Male	Yes	PMID: 25792668 Familie 3	No	Yes	Affected son	Not known	Not known	Not known	Not known	Not known	Not known	Not known	normal	65y	normal	normal	65y	normal	No	on time	on time	No	N/A	No	none	Not known	N/A	No	No	No	N/A	Not known	N/A	Yes	sensorineural,bilateral,severe, progressive, AO 17y, hearing aids	None	Not known	No	N/A	No
66-G	Next Generation Sequencing (NGS)	ACTG1	79478939	81511913	c.353A>T	p.Lys118Met	Missense	pat (affected)	Male	Yes	PMID: 25792668 Familie 3	No	Yes	Affected father	Not known	Not known	Not known	Not known	Not known	Not known	Not known	normal	37y	normal	normal	37y	normal	No	on time	on time	No	N/A	No	none	Not known	N/A	No	No	No	N/A	Not known	N/A	Yes	sensorineural,bilateral,severe, progressive, AO 17y, hearing aids	None	Yes, tinnitus	No	N/A	No
67-G	Sanger sequencing	ACTG1	79478939	81511913	c.353A>T	p.Lys118Met	Missense	pat (affected)	Male	Yes	PMID: 13680526 F1250	No	Yes	8 affected in 3 generations	Not known	Not known	Not known	Not known	Not known	Not known	Not known	normal	48y	normal	normal	48y	normal	No	on time	on time	No	N/A	No	none	Not known	N/A	No	No	No	N/A	Not known	N/A	Yes	sensorineural,bilateral,severe, progressive, AO 13y, required CI	None	No	No	N/A	No
55-G	other	ACTG1	79478938	81511912	c.354G>C	p.Lys118Asn	Missense	pat (affected)	Female	Yes	PMID: 19477959 S840II-1	No	Yes	Affected father	Not known	Not known	Not known	Not known	Not known	Not known	Not known	normal	Not known > 40y	normal	normal	Not known > 40y	normal	No	on time	on time	No	N/A	No	none	Not known	N/A	No	No	No	N/A	Not known	N/A	Yes	sensorineural,bilateral,moderate, progressive, slopping shape, AO 3rd decade	None	No	No	N/A	No
56-G	other	ACTG1	79478938	81511912	c.354G>C	p.Lys118Asn	Missense	Not known	Male	Yes	PMID: 19477959 S840I-1	No	Yes	Affected daughter	Not known	Not known	Not known	Not known	Not known	Not known	Not known	normal	Not known > 60y	normal	normal	Not known > 60y	normal	No	on time	on time	No	N/A	No	none	Not known	N/A	No	No	No	N/A	Not known	N/A	Yes	sensorineural,bilateral,moderate, progressive, slopping shape, AO after 3rd decade	None	No	No	N/A	No
20-G	Not known	ACTG1	79478933	81511907	c.359C>T	p.Thr120Ile	Missense	Not known	Female	Yes	25052316 Patient A1 aus Verloes et al 2015, Patient 11 aus Riviere et al	Yes	No	N/A	no	normal	Not known	Not known	not available not available	Not known	Not known	normal	26y	normal	normal	26y	Not known	No	global motor developmental delay	Delayed	No	N/A	Yes	mild	Yes	Pachygyria	Yes	Hypotonia	no	N/A	Not known	Not known	Yes	not specified	None	N/A	No	N/A	No
21-G	Sanger sequencing	ACTG1	79478611	81511585	c.404C>T	p.Ala135Val	Missense	Not known	Male	Yes	25052316 Patient A4 aus Verloes et al 2015	Yes	No	N/A	Not known	N/A	at term	3270	51	Not known	Not known	165	45y	-1.72	45	45y	-2.82	No	Delayed	single words or absent	no	N/a	Yes	severe	no MRI		Yes		Yes	Bilateral, retinal	yes	ptosis	No	N/A	None	Yes	No	N/A	yes
22-G	Not known	ACTG1	79478611	81511585	c.404C>T	p.Ala135Val	Missense	Not known	Female	Yes	25052316 Patient A8 aus Verloes et al 2015, Patient 12 aus Riviere	Yes	No	N/A	Not known	N/A	Not known	Not known	Not known	Not known	Not known	Not known	5y	Not known	Not known	5y	Not known	Yes	Not known	Not known	Not known		Yes	mild	Yes	Anterior predominant pachygyria	Yes	Not known	Yes	side Not known	Not known	Not known	Yes	bilateral	None	No	Not known	Not known	Not known
28-G	Gene panel	ACTG1	79478604	81511578	c.412G>A	p.Ala138Thr	Missense	Not known	female	No	N/A	Yes	No	N/A	no	normal	Not known	Not known	not available not available	Not known	Not known	normal	12y	normal	normal	12y	normal	No	delayed	delayed	Not known		Yes	mild	no MRI	N/A	no	Not known	no		Not known	N/A	yes	sensorineural,bilateral,severe (71-90 dB),infancy,	None	Yes	No		not known
72-G	WES/WGS	ACTG1	79478582	81511556	c.434C>G	p.Ser145Cys	Missense	De novo	Female	No, DECIPHER	N/A	No	No	N/A	Not known	Not known	Not known	Not known	Not known	Not known	Not known	normal	29y	normal	normal	29y	normal	No	Not known	Not known	No	N/A	Yes	mild	no MRI	no MRI	No	Not known	no	N/A	No	N/A	Yes	sensorineural,bilateral,severe (71-90 dB)	None	No	No	N/A	No
75-G	Gene panel	ACTG1	79478582	81511556	c.434C>G	p.Ser145Cys	Missense	inherited from affected parent	Female	Yes	PMID: 29986705	No	Yes	two other affected family members	Not known	Not known	Not known	Not known	Not known	Not known	Not known	Normal	9y	Normal	Normal	9y	Normal	No	On time	Delayed	No	N/A	No	None	Not known	N/A	No	No	No	N/A	No	N/A	Yes	Sensorineural, bilateral, progressive, congenital	None	No	No	N/A	No
123-G	WES/WGS	ACTG1	79478582	81511556	c.434C>T	p.Ser145Phe	Missense	not known	Male	No, DECIPHER	N/A	No	Not known	N/A	Not known		Not known	Not known	Not known	Not known	Not known	Not known						No	Not known	Not known			Yes	severe/profound	Yes	Periventricular heterotopia	Yes		No				No	N/A	None	Not known	No	N/A	No
214-G	WES/WGS	ACTG1	79478576	81511550	c.440G>A	p.Arg147His	Missense	De novo	Male	Yes	PMID:34440452	No	No	N/A	No	N/A	Not known	Not known	Not known	Not known	Not known	Normal	5y	Normal	Normal	5y	Normal	No	On time	On time	No	N/A	No	None	No	NIA	No	No	No	N/A	No	N/A	Yes	postlingual unilateral (left) mild mixed H	No	No	No	N/A	No
23-G	WES/WGS	ACTG1	79478557	81511531	c.459G>A	p.Met153Ile	Missense	De novo	Male	Yes	PMID: 26188271 P371	Yes	No	N/A	Not known	N/A	Not known	Not known	Not known	microcephaly	Not known	normal	9y	normal	normal	9y	normal	Yes	Delayed	Delayed	Yes	Severe behaviour disturbances	Yes	Moderate	yes	Microcephaly, anterior predominant pachygyria, vermian hypoplasia and abnormal CC	Yes, AO 5y, therapy resistant	No	Yes	Bilateral irido-fundal	Yes	Microcornea	No	N/A	None	No	No	N/A	No
24-G	Gene panel	ACTG1	79478557	81511531	c.459G>T	p.Met153Ile	Missense	De novo	Male	No	N/A	Yes	No	N/A	no	normal	39	3210	48	33.5	no	114	7y3mo	-2.19	17.3	7y3mo	-2.9	Yes, -3z	Delayed	severely delayed	No	N/A	Yes	moderate	Yes	Anterior predominant pachygyria	Yes	Normal	No	N/A	yes	horizontal nystagmus	No	not applicable,not applicable,not applicable,not applicable,not applicable	None	yes	No		No
25-G	Not known	ACTG1	79478552	81511526	c.464C>T	p.Ser155Phe	Missense	De novo	Female	Yes*	25052316 Patient A2 aus Verloes et al 2015, Patient 14 aus Riviere	Yes	No	N/A	No	Not known	premature	3,6kg	Not known	Not known	coloboma daignosed at birth	short stature	40y	short stature	Not known	40y	Not known	Yes	delayed	Not known	No	N/A	Yes	moderate	Yes	Anterior predominant pachygyria with posterio band heterotopia	Yes, AO 3y	stroke at age of 28y, progressive joint stiffness, currently in wheel chair	Yes	bilateral iris coloboma	yes	reduced vision	No	not applicable,not applicable,not applicable,not applicable,not applicable	None	Not known	No	N/A	No
26-G	Sanger sequencing	ACTG1	79478552	81511526	c.464C>T	p.Ser155Phe	Missense	Not known	Female	Yes	25052316 Patient A5 aus Verloes et al 2015, Patient 15 aus Riviere	Yes	No	N/A	Not known	Not known	Not known	Not known	Not known	Not known	Not known	160	33y	-0.59	Not known	33y	Not known	No	Delayed	single words or absent	Not known		Yes	severe	no MRI, only CT	ACC	Yes	Not known	yes	Retinal	Not known	Not known	No	N/A	None	yes	No		not known
27-G	Not known	ACTG1	79478552	81511526	c.464C>T	p.Ser155Phe	Missense	Not known	Male	Yes	25052316 Patient A9 aus Verloes et al 2015, Patient 13 aus Riviere	Yes	No	N/A	Not known	Not known	Not known	Not known	not available not available	Not known	Not known	normal	2y6mo	normal (50th centile)	Not known	2y6mo	Not known	No	Not known	Not known	Not known	N/A	Yes	not specified	Yes	Anterior predominant pachygyria	Yes	Not known	Not known	Not known	Not known	Not known	not known	not known,not known,not known,not known,Not known	None	Not known	Not known		not known
176-G	WES/WGS	ACTG1	79478552	81511526	c.464C>T	p.Ser155Phe	Missense	De novo	Male	Yes	PMID: 28496999 Tanya C Allyah	Yes	No	N/A	no	normal	Not known	2600	Not known	Not known	cesarean section	Not known	18y	Not known	Not known	18y	Not known	Yes	delayed	single words or absent	Not known		Yes	moderate-severe	Yes	lissenzephaly	No	Not known	no	N/A	Not known	Not known	Yes	sensorineural,	None	Not known	Not known		No
189-G	WES/WGS	ACTG1	79478523	81511497	c.493A>G	p.Ile165Val	Missense	De novo	Male	No	N/A	No	No	N/A	no	N/A	Not known	Not known	Not known	Not known	no	112	5y 11mo	0.2	25	5y 11mo	1	No	on time	on time	no	N/A	No	N/A	no MRI	N/A	No	No	No	N/A	No	N/A	yes	Sensorineural/childhood onset/progressive hearing loss/bilateral	No	No	No	N/A	No
190-G	WES/WGS	ACTG1	79478491	81511465	c.525C>G	p.Ile175Met	Missense	pat (affected)	Male	No	N/A	No	yes	seven affected in the family	no	N/A	normal	normal	normal	normal	normal	normal		normal	normal		Normal	No	on time	On time	no	N/A	No	N/A	no MRI	N/A	No	no	no	N/A	No	N/A	yes	Sensorineural/childhood onset/progressive hearing loss/bilateral	No	No	No	N/A	No
30-G	Gene panel	ACTG1	79478481	81511455	c.535G>T	p.Asp179Tyr	Missense	Not known	Female	Yes	PMID: 27240540 Patient 4	Yes	No	N/A	Not known	Not known	Not known	Not known	not available not available	Not known	Not known	95	4y 8mo	-2.96	16.2	4y 8mo	-0.84	Yes, -2,4z	delayed	Delayed	Not known		Yes	not specified	Yes	Anterior predominant pachygyria	no	Not known	no	N/A	Not known	Not known	yes	not specified	None	Yes	No		not known
213-G	WES/WGS	ACTG1	79478474	81511448	c.542C>T	p.Ala181Val	Missense	De novo	Male	Yes	PMID: 35054877	Yes	No	N/A	Yes	Increase NT	39	3.35	56	34	Dysmorphic features, VSD, failed hearing test	Short stature	4y	Short stature	normal	4y	normal	Yes	Not known	Delayed	No	N/A	Yes	not specified	Yes	Delayed myelination, incomplete opercularization, NO pachygyria	No	No	No	N/A	Yes	Ptosis	Yes	Severe combined at birth, moderate sensorineural (40-45 dB) at 3y 4mo	None	Severe inner ear inflamation at 4mo	Yes	VSD	Yes
225-G	WES/WGS	ACTG1	79478469	81511443	c.547C>T	p.Arg183Trp	Missense	De novo	Male	No	N/A	Yes	No	N/A	Yes	gestational diabetes	39+2	3510	52	35	gailed hearing test, tracheomalacia with stridor	108	5y	-0.92	18	5y	-0.58	No	delayed 3y	absent	Yes	Autism	Yes	mild	No	N/A	No	muscular hypotonia	No	N/A	Yes	strabismus	Yes	Severe sensorineural, CI at 2y	None	No	No	N/A	No
191-G	WES/WGS	ACTG1	79478469	81511443	c.547C>T	p.Arg183Trp	Missense	De novo	Male	No	N/A	No	No	N/A	No	No	39	2.4	49	33e	No	133.5	7y 5mo	1.29	34.8	7y 5mo	1.76	No	delayed	severely delayed	Yes	temper tantrums	No	Low normal IQ	No	N/A	No	muscular hypotonia, motor development deficits, mild ataxia	No	N/A	normal	normal	Yes	sensorineural,bilateral,severe (71-90 dB),1y,Yes	None	Not known	No	N/A	no
76-G	Gene panel	ACTG1	79478468	81511442	c.548G>A	p.Arg183Gln	Missense	De novo	Female	Yes*	PMID: 29986705 Cabanillas et al 2018	No	No	N/A	No	N/A	38	3.125	47.5	Not known	No	160	13y	-0.21	58	13	0.73	No	On time	moderate delay	no	N/a	No	none	No	N/A	No	No	No	N/A	No	N/A	Yes	sensorineural, bilateral, progressive, CI 13y	None	No	No	N/A	No
78-G	Gene panel	ACTG1	79478468	81511442	c.548G>A	p.Arg183Gln	Missense	De novo	Female	Yes	PMID: 30622556 SC6	No	No	N/A	Not known	N/A	Not known	Not known	Not known	Not known	Not known	normal	Not known	normal	normal	Not known	normal	No	On time	on time	No	N/A	No	N/A	No	N/A	No	n/a	No	N/A	N/A	No	Yes	sensorineural,bilateral, profound early onset, (Sky-slope)	None	No	No	N/A	No
31-G	Not known	ACTG1	79478442	81511416	c.574A>T	p.Ile192Phe	Missense	De novo	Male	Yes	Patient 3 in PUBMED: 27625340	Yes	No	N/A	Not known	Not known	Not known	Not known	Not known	Not known	Not known	Not known	4y 2mo	Not known	Not known	4y 2mo	Not known	Yes	Not known	delayed	Not known		Yes	mild	Yes	Not known	No	Not known	no	N/A	Normal	none	No	not applicable,not applicable,not applicable,not applicable,not applicable	None	Yes	No	N/A	No
68-G	WES/WGS	ACTG1	79477793	81510767	c.1051A>C	p.Thr351Pro	Missense	De novo	Male	No	N/A	No	No	N/A	Not known	Not known	Not known	Not known	Not known	Not known	Not known	Not known	Not known		Not known	Not known		Not known	Not known	Not known	Not known		Yes	not specified	no MRI	no MRI	No	Not known	no	N/A	Not known	none	Yes	sensorineural,bilateral,severe (71-90 dB),not available,Not known	None	No	No	N/A	No
32-G	Not known	ACTG1	79478408	81511382	c.608C>T	p.Thr203Met	Missense	De novo	Male	Yes	Patient A7 aus Verloes et al 2015, Patient 16 aus Riviere	Yes	No	N/A	no	normal	40	normal	normal	33	aortic valve stenosis detected in utero	112	6y6mo	-1	18	6y	-1	Yes, -3z	delayed	delayed	no	N/A	Yes	severe/profound	Yes	lissencephaly; other	Yes	severe psychomotor delay	no	N/A	Normal	none	Yes	sensorineural,bilateral,not known,infancy,Not known	cleft lip and palate	No	Yes	aortic stenosis	No
33-G	Sanger sequencing	ACTG1	79478408	81511382	c.608C>T	p.Thr203Met	Missense	De novo	Female	No	N/A	Yes	No	N/A	no	normal	37	2730	55	32	No	143	15y 2mo	-3.35	Not known	15y 2mo	Not known	Yes, -5z	not achieved	Not known	no	N/A	Yes	severe/profound	Yes	Agenesis/hypoplasis of corpus callosum; microcephalia	Yes	Hypotonia with later spastic and limited joint movement	Yes	bilateral, combined	Reduced	other	Yes	bilateral,severe (71-90 dB),not known,Not known	None	No	Yes	AVSD	No
34-G	Sanger sequencing	ACTG1	79478408	81511382	c.608C>T	p.Thr203Met	Missense	De novo	Male	Yes	PMID: 32028042	Yes	No	N/A	no	normal	38	2830	53	Not known	No	98	6y	-4.2	12	6y	-5.8	Yes, -4,4z	not achieved at 6y	delayed	Not known		Yes	severe/profound	Yes	Anterior predominant pachygyria	No	severe psychomotor delay	Yes	Bilateral, iris	Reduced		No	not applicable,not applicable,not applicable,not applicable,not applicable	cleft lip and palate	Yes	No		No
74-G	Gene panel	ACTG1	79478408	81511382	c.608C>T	p.Thr203Met	Missense	De novo	Female	No	N/A	Yes	No	N/A	Not known	Not known	37	2100	45	35	IUGR, third trimester	94	3y	-1.5	16,9	3y	0.66	Yes	not achieved	single words or absent	Not known		Yes	severe/profound	Yes	lissenzephaly; microcephalia	No	Not known	Yes	Chorioretinal, unilateral	Normal	none	Yes	sensorineural,not known,not known,not available,Not known	None	Yes	Yes	Aortic coarctation	No
182-G	WES/WGS	ACTG1	79478408	81511382	c.608C>T	p.Thr203Met	Missense	not known	Male	No	N/A	Yes	No	N/A	Yes	Cortical Malfromation suspected through US and confirmed as pachygyria on MRI at 28. GW	41+5	3500	53	34	Cortical Malfromation suspected through US and confirmed as pachygyria on MRI at 28. GW	82	20 mo	-1.06	8.7	20 mo	-2.47	No	delayed	delayed	Not known	N/A	Yes	severe/profound	Yes	Anterior predominant pachygyria	Yes	Not known	Yes	side Not known, combined	Reduced	other	Yes	sensorineural,bilateral,severe (71-90 dB),at birth,Not known	None	No	No		No
192-G	WES/WGS	ACTG1	79478408	81511382	c.608C>T	p.Thr203Met	Missense	not known	Female	Yes	PMID:31231230	No	No	N/A	Yes	IUGR, ACC, MIC, SBH	35 (TOP)	Not known	Not known	Not known	Not known	Not known	35GW	Not known	Not known	35GW	Not known	Yes	N/A	N/A	N/A	N/A	N/A	N/A	Yes	Anterior predominant pachygyria, SBH, ACC	N/A	N/A	No	N/A	N/A	N/A	N/A	N/A	None	Not known	No	N/A	Yes
35-G	Gene panel	ACTG1	79478405	81511379	c.611C>G	p.Ala204Gly	Missense	De novo	Male	No	N/A	Yes	No	N/A	normal	normal	36	2540	46	Not known	mother had uterine rupture and emergent surgery	140.8	14y 6mo	-3	34.7	14y 6mo	-2.58	No	delayed	delayed	yes	ADHD, Autism, obsessions	Yes	mild	No	N/A	No	migraine without order, periodic tremors, muscle atrophy	no	N/A	yes	reduced vision	Yes	sensorineural,bilateral,moderate (42-55 dB),4,Slowly	None	No	No	N/A	No
36-G	Gene panel	ACTG1	79478400	81511374	c.616C>T	p.Arg206Trp	Missense	De novo	Not known	Yes	PMID: 33604570 CS34	No	No	N/A	Not known	N/A	Not known	Not known	Not known	normal	Not known	normal	Not known	normal	normal	Not known	normal	No	Not known	Not known	Not known		Yes	Not known	Yes	Polymicrogyria, bilateral perisylvian	Yes	No	No	N/A	No	N/A	No	N/A	None	No	No	N/A	No
70-G	WES/WGS	ACTG1	79478388	81511362	c.628C>T	p.Arg210Cys	Missense	De novo	Female	No	N/A	No	No	N/A	Not known	Not known	Not known	Not known	Not known	Not known	Not known	Not known	Not known	Not known	Not known	Not known	Not known	Yes	Not known	Not known	Not known		Yes	severe/profound	Yes	Agenesis/hypoplasis of corpus callosum; microcephalia; other	No	Not known	no	N/A	Normal	none	No	N/A	None	No	No	N/A	No
193-G	Gene panel	ACTG1	79478387	81511361	c.629G>A	p.Arg210His	Missense	ongoing	Male	No	N/A	Yes	No	N/A	normal	normal	38	2870	Not known	32	no	119.5	6y 6mo	-0.44	21	6y 6mo	-0.61	Yes, -4,7z	delayed	severely delayed	Yes	temper tantrums, hyperactivity, aggression, described as "over friendly", no concept of boundaries	Yes	moderate	No	N/A	No	no	no	N/A	Yes	hypermetropia	no	N/A	None	low set ears,	No	N/A	no
79-G	Gene panel	ACTG1	79478378	81511352	c.638A>G	p.Lys213Arg	Missense	Not known	Male	Yes	PMID: 26832775 I:1	No	Yes	5 affected in 3 generations	Not known	N/A	Not known	Not known	Not known	Not known	Not known	normal	69y	normal	normal	69y	normal	No	On time	on time	No	N/A	No	N/A	No	N/A	No	n/a	No	N/A	N/A	No	Yes	sensorineural,bilateral, profound AO 15y	None	No	No	N/A	No
80-G	Gene panel	ACTG1	79478378	81511352	c.638A>G	p.Lys213Arg	Missense	pat (affected)	Male	Yes	PMID: 26832775 II:3	No	Yes	5 affected in 3 generations	Not known	N/A	Not known	Not known	Not known	Not known	Not known	normal	4th decade	normal	normal	4th decade	normal	No	On time	on time	No	N/A	No	N/A	No	N/A	No	n/a	No	N/A	N/A	No	Yes	sensorineural,bilateral, AO 14y	None	No	No	N/A	No
81-G	Gene panel	ACTG1	79478378	81511352	c.638A>G	p.Lys213Arg	Missense	pat (affected)	Male	Yes	PMID: 26832775 II:5	No	Yes	5 affected in 3 generations	Not known	N/A	Not known	Not known	Not known	Not known	Not known	normal	4th decade	normal	normal	4th decade	normal	No	On time	on time	No	N/A	No	N/A	No	N/A	No	n/a	No	N/A	N/A	No	Yes	sensorineural,bilateral, AO 16y	None	No	No	N/A	No
82-G	Gene panel	ACTG1	79478378	81511352	c.638A>G	p.Lys213Arg	Missense	pat (affected)	Male	Yes	PMID: 26832775 III:3	No	Yes	5 affected in 3 generations	Not known	N/A	Not known	Not known	Not known	Not known	Not known	normal	13y	normal	normal	13y	normal	No	On time	on time	No	N/A	No	N/A	No	N/A	No	n/a	No	N/A	N/A	No	Yes	sensorineural,bilateral, mild at low frequencies, sloping shape, moderate at 4MHrz AO 12y	None	No	No	N/A	No
83-G	Gene panel	ACTG1	79478378	81511352	c.638A>G	p.Lys213Arg	Missense	pat (affected)	Male	Yes	PMID: 26832775 III:4	No	Yes	5 affected in 3 generations	Not known	N/A	Not known	Not known	Not known	Not known	Not known	normal	15y	normal	normal	15y	normal	No	On time	on time	No	N/A	No	N/A	No	N/A	No	n/a	No	N/A	N/A	No	Yes	sensorineural,bilateral, mild till 2MHrz and moderate at high frequencies, AO 15y	None	No	No	N/A	No
84-G	Gene panel	ACTG1	79478304	81511278	c.721G>A	p.Glu241Lys	Missense	Not known	Female	Yes	PMID: 25792668 Familie 4	No	Yes	Two affected children	Not known	N/A	Not known	Not known	Not known	normal	Not known	normal	28y	normal	normal	28y	normal	No	On time	on time	No	N/A	No	None	Not known	N/A	No	Yes, involuntary movements, moyamoya disease	No	N/A	No	N/A	Yes	sensorineural, bilateral, progressive, moderate, AO 14y, hearing aids	None	No	No	N/A	No
85-G	Gene panel	ACTG1	79478304	81511278	c.721G>A	p.Glu241Lys	Missense	mat (affected)	Male	Yes	PMID: 25792668 Familie 4	No	Yes	Affected mother and sister	Not known	N/A	Not known	Not known	Not known	normal	Not known	normal	7y	normal	normal	7y	normal	No	On time	Delayed	No	N/A	Yes	moderate	Not known	N/A	No	No	No	N/A	No	N/A	Yes	sensorineural, bilateral, progressive, moderate, AO 3y, hearing aids	None	No	No	N/A	No
86-G	Gene panel	ACTG1	79478304	81511278	c.721G>A	p.Glu241Lys	Missense	mat (affected)	Female	Yes	PMID: 25792668 Familie 4	No	Yes	Affected mother and brother	Not known	N/A	Not known	Not known	Not known	normal	Not known	normal	5y	normal	normal	5y	normal	No	On time	On time	No	N/A	No	None	Not known	N/A	No	No	No	N/A	No	N/A	Yes	sensorineural, bilateral, moderate	None	No	No	N/A	No
87-G	Sanger sequencing	ACTG1	79478304	81511278	c.721G>A	p.Glu241Lys	Missense	pat (affected)	Female	Yes	PMID: 19477959 S582II-1	No	Yes	Five affected in 3 generations	Not known	N/A	Not known	Not known	Not known	normal	Not known	normal	27y	normal	normal	27y	normal	No	On time	On time	No	N/A	No	None	Not known	N/A	No	No	No	N/A	No	N/A	Yes	sensorineural, bilateral, mild, AO 3y, no	None	No	No	N/A	No
88-G	Sanger sequencing	ACTG1	79478304	81511278	c.721G>A	p.Glu241Lys	Missense	pat (affected)	Female	Yes	PMID: 19477959 S582II-3	No	Yes	Five affected in 3 generations	Not known	N/A	Not known	Not known	Not known	normal	Not known	normal	36y	normal	normal	36y	normal	No	On time	On time	No	N/A	No	None	Not known	N/A	No	No	No	N/A	No	N/A	Yes	sensorineural, bilateral, mild, AO 3y, no	None	No	No	N/A	No
89-G	Sanger sequencing	ACTG1	79478304	81511278	c.721G>A	p.Glu241Lys	Missense	mat (affected)	Male	Yes	PMID: 19477959 S582III-1	No	Yes	Five affected in 3 generations	Not known	N/A	Not known	Not known	Not known	normal	Not known	normal	13y	normal	normal	13y	normal	No	On time	On time	No	N/A	No	None	Not known	N/A	No	No	No	N/A	No	N/A	Yes	sensorineural, bilateral, mild, AO 3y, no	None	No	No	N/A	No
37-G	WES/WGS	ACTG1	79478288	81511262	c.728C>T	p.Pro243Leu	Missense	Not known	Female	Yes	PMID: 26188271 P321	Yes	No	N/A	Yes	Severe microcephaly and ACC at 26GW	26 (TOP)	0,640 (25th centile)	22cm (25th centile)	Severe microcephaly	N/A	N/A	N/A	N/A	N/A	N/A	N/A	Yes, severe	N/A	N/A	N/A	N/A	N/A	N/A	Yes	Microcephaly, ACC, brainstem and cerebellar hypoplasia, 2layed lissencephaly	N/A	N/A	No	N/A	No	N/A	N/A	N/a	None	N/A	No	N/A	No
181-G	WES/WGS	ACTG1	79478256	81511230	c.760C>T	p.Arg254Trp	Missense	De novo	Female	No	N/A	Yes	No	N/A	yes	oligohydramnion	39+2	3030	47	Not known	abnormal hearing test	66	9mo	-2.29	7,5	9mo	-1.11	No	Not known	Not known			N/A, 9mo	Not known	no MRI		No		Not known	N/A	Not known	Not known	Yes	sensorineural,bilateral,moderate (42-55 dB),at birth,Not known	None	No	Yes	mild ASD	Yes
194-G	WES/WGS	ACTG1	79478256	81511230	c.760C>T	p.Arg254Trp	Missense	De novo	Female	No	N/A	Yes	no	N/A	yes	mild increased nuchal translucency, partial agenesis of teh corpus callosum, assymetric ventricles, microcephaly	37	3.02	48	31	no	63	6mo	-1.03	6.2	6mo	-0.97	Yes, -5,4z	N/A	N/A	No	N/A	N/A, 6mo	N/A	yes	Partial ACC, ventriculomegaly, dysgyria	Yes, AO 4mo	muscular hypotonia	no	N/A	normal	no	yes	sensorineural,unilateral (right),mild (26-40 dB),6mo,	no	No	No	N/A	no
5-G	Gene panel	ACTG1	79478255	81511229	c.760C>T	p.Arg254Trp	Missense	De novo	Male	Yes	PMID: 27240540 Patient 1	Yes	No	N/A	Not known	Not known	40	2500	Not known	Not known	Not known	90,17	2y 6mo	-0.79	14,2	2y 6mo	0.38	No	Not known	delayed	Not known	N/A	Yes	not specified	Yes	Anterior predominant pachygyria; Prominent perivascular spaces	No		no		Not known	Not known	Not known	not applicable,not applicable,not applicable,,not applicable	None	Yes	Not known		not known
39-G	Not known	ACTG1	79478255	81511229	c.760C>T	p.Arg254Trp	Missense	Not known	Male	Yes	Patient A6 aus Verloes et al 2015, Patient 17 aus Riviere	Yes	No	N/A	Not known	Not known	Not known	Not known	Not known	Not known	not available not available	Not known	Not known	Not known	Not known	Not known		Yes	Not known	Not known	Not known		Yes	not specified	Yes	Anterior predominant pachygyria	No	Not known	Yes	side Not known	Not known	Not known	Yes	not specified	None	Not known	Not known	Not known	not known
40-G	Gene panel	ACTG1	79478250	81511224	c.766C>T	p.Arg256Trp	Missense	Not known	Male	Yes	PMID: 27240540 Patient 2	No	No	N/A	Not known	Not known	40	3968	Not known	Not known	Not known	78	1y 7mo	-2.01	10,62	1y 7mo	-0.83	No	delayed	delayed	Not known	N/A	Yes	not specified	Yes	Anterior predominant pachygyria; Enlarged ventricles; Mega corpus callosum; Posterior band heterotopia; Prominent perivascular spaces	No		no	N/A	Normal	Not known	No	not applicable,not applicable,not applicable,not applicable,not applicable	None	Yes	No	not appicable	not known
41-G	Gene panel	ACTG1	79478250	81511224	c.766C>T	p.Arg256Trp	Missense	Not known	Male	Yes	PMID: 27240540 Patient 3	Yes	No	N/A	Not known	Not known	40	3345	Not known	33	feeding difficulties after birth	71,6	1y 1mo	-2.05	8,66	1y 1mo	-1.38	No	delayed	delayed	Not known	N/A	Yes	not specified	Yes	Agenesis/hypoplasis of corpus callosum; Anterior predominant pachygyria; Enlarged ventricles; Posterior band heterotopia; Prominent perivascular spaces	No		no	N/A	Normal	Not known	No	N/A	None	No	No	not appicable	not known
42-G	Sanger sequencing	ACTG1	79478249	81511223	c.766C>T	p.Arg256Trp	Missense	De novo	Male	Yes	Patient A3 aus Verloes et al 2015, Patient 18 aus Riviere	Yes	No	N/A	Not known	Not known	40	Not known	Not known	Not known	no	Not known	18y	Not known	Not known	18y	Not known	Yes	delayed	delayed	Yes	short attention span, aggressive behaviour	Yes	moderate	Yes	Anterior predominant pachygyria; Enlarged ventricles; Mega corpus callosum; Prominent perivascular spaces	Yes	short attention span, aggressive behaviour	Yes	bilateral, combined	Reduced	none	Yes	sensorineural,bilateral,not known,16,Slowly	None	Yes	No		No
212-G	WES/WGS	ACTG1	79478249	81511223	c.766C>T	p.Arg256Trp	Missense	De novo	Male	No	N/A	Yes	No	N/A	No	N/A	39	3.2	49	34	no	89	1y9m	1.67	13	1y9mo	0.8	No	not achieved at 1y 9mo	delayed	Yes	hyperactivity	Yes	moderate	Yes	Increased extra-axial CSF, frontoparietal, deep Sylvian fissures, pachygyria, white mater high signal signal at T2 and FLAIR with liquefaction of white matter and abnormal pattern?	No	Yes, mild hypertonia, brisk reflexes	Yes	bilateral, iris	yes	Reduced vision, ptosis	Yes	sensorineural, AO 1y, hearing aids	high arched palate	No	No	N/A	No
177-G	Gene panel	ACTG1	79478249	81511223	c.767G>A	p.Arg256Gln	Missense	De novo	Male	Yes*	PMID: 32570172, S12	No	No	N/A	Yes	US malformations confirmed by MRI, ventriculomegaly, ACC, polyhydramnion	40+3	3180	47	34	No	Not known	17mo	Not known	Not known	17mo	Not known	No	delayed 17mo	Not known	Yes	hyperactivity	Yes	not specified	Yes	Bilateral pachygyria with thin occipital band and prominent perivascular spaces, partial ACC, olfactory bulbs agenesis	No	hyperactivity	no	N/A	Yes	myopia	No	N/A	None	No	Yes	VSD, spontaneously resolved	No
90-G	Sanger sequencing	ACTG1	79478225	81511199	c.791C>T	p.Pro264Leu	Missense	mat (affected)	Female	Yes	PMID: 13680526 Kindred 6 and PMID: 12519370 III:8	No	Yes	15 affected in 3 generations	No	No	Not known	Not known	Not known	Not known	Not known	Normal	35y	Normal	Normal	35y	Normal	No	On time	On time	No	N/A	No	None	Not known	N/A	No	No	No	N/A	No	N/A	Yes	sensorineural, bilateral,progressive, sloping form, moderate at low frequencies and profound at >1MHz, CI at 35y	None	No	N/A	No	No
208-G	Sanger sequencing	ACTG1	79478225	81511199	c.791C>T	p.Pro264Leu	Missense	pat (affected)	Male	Yes	PMID: 13680526 Kindred 6 and PMID: 12519370 III:5	No	Yes	15 affected in 3 generations	No	No	Not known	Not known	Not known	Not known	Not known	Normal	38y	Normal	Normal	38y	Normal	No	On time	On time	No	N/A	No	None	Not known	N/A	No	No	No	N/A	No	N/A	Yes	sensorineural, bilateral,progressive, sloping form, moderate at low frequencies and profound at >1MHz, AO 2nd decade	None	No	N/A	No	No
209-G	Sanger sequencing	ACTG1	79478225	81511199	c.791C>T	p.Pro264Leu	Missense	pat (affected)	Female	Yes	PMID: 13680526 Kindred 6 and PMID: 12519370 IV:1	No	Yes	15 affected in 3 generations	No	No	Not known	Not known	Not known	Not known	Not known	Normal	17y	Normal	Normal	17y	Normal	No	On time	On time	No	N/A	No	None	Not known	N/A	No	No	No	N/A	No	N/A	Yes	sensorineural, bilateral,progressive, sloping form, mild at low frequencies and moderate at >1MHz, AO 13y	None	No	N/A	No	No
210-G	Sanger sequencing	ACTG1	79478225	81511199	c.791C>T	p.Pro264Leu	Missense	pat (affected)	Female	Yes	PMID: 13680526 Kindred 6 and PMID: 12519370 IV:4	No	Yes	15 affected in 3 generations	No	No	Not known	Not known	Not known	Not known	Not known	Normal	11y	Normal	Normal	11y	Normal	No	On time	On time	No	N/A	No	None	Not known	N/A	No	No	No	N/A	No	N/A	Yes	sensorineural, bilateral,progressive, sloping form, normal at low frequencies and mild-moderate at >1MHz,AO 7y	None	No	N/A	No	No
211-G	Sanger sequencing	ACTG1	79478225	81511199	c.791C>T	p.Pro264Leu	Missense	mat (affected)	Female	Yes	PMID: 13680526 Kindred 6 and PMID: 12519370 II:10	No	Yes	15 affected in 3 generations	No	No	Not known	Not known	Not known	Not known	Not known	Normal	58y	Normal	Normal	58y	Normal	No	On time	On time	No	N/A	No	None	Not known	N/A	No	No	No	N/A	No	N/A	Yes	sensorineural, bilateral,progressive, sloping form, severe at low frequencies and profound at >1MHz AO 2nd decade	None	No	N/A	No	No
217-G	WES/WGS	ACTG1	79478111	81511085	c.826G>A	p.Glu276Lys	Missense	De novo	Male	No	N/A	Yes	No	N/A	Yes	unilateral cleft lip and right sided aortic arch	37+1	3090	Not known	Not known	No	Normal	8mo	-0.86	normal	8mo	-0.28	No	N/A	N/A	No	N/A	N/A, 8mo	N/A	Not known	N/A	No	No	No	N/A	No	N/A	Yes	conductive 40-50 dB, hearing aids from 3mo	Yes, cleft lip/palate	No	Yes	Right descending aortic arch, left ductus, abberant left subclavian artery, diverticle of Kommerell with compression of the trachea/left main bronchus and of the esophagus (OP at 7mo)	No
215-G	WES/WGS	ACTG1	79478111	81511085	c.826G>A	p.Glu276Lys	Missense	De novo	Female	Yes	PMID: 34440452 patient 16	No	No	No	No	N/A	Not known	Not known	Not known	Not known	No	Normal	15y	Normal	Normal	15y	Normal	No	On time	On time	No	N/A	No	None	Not known	N/A	No	No	No	N/A	No	N/A	Yes	senseorineural, postlingual, bilateral, moderate, binaural conventional BTE hearing aid	None	No	No	N/A	No
216-G	WES/WGS	ACTG1	79478107	81511081	c.830C>T	p.Thr277Ile	Missense	De novo	Male	Yes	PMID: 34440452patient 30	No	No	No	No	N/A	Not known	Not known	Not known	Not known	No	Normal	17y	Normal	Normal	17y	Normal	No	On time	On time	No	N/A	No	None	Not known	N/A								sensorineural, initially mild, postlingual, progressed to moderate, bilateral conventional BTE hearing aid since the age of 16 years	None	No	No	N/A	No
91-G	Gene panel	ACTG1	79478107	81511081	c.830C>T	p.Thr277Ile	Missense	Not known	Female	Yes	PMID: 30682115 DE3395II-1	No	Yes	three affected sons	Not known	N/A	Not known	Not known	Not known	Not known	Not known	normal	>60y	normal	normal		normal	No	On time	on time	No	N/A	No	N/A	No	N/A	No	n/a	No	N/A	N/A	No	Yes	sensorineural,bilateral,progressive, profound AO 1st-2nd decade	None	No	No	N/A	No
92-G	Gene panel	ACTG1	79478107	81511081	c.830C>T	p.Thr277Ile	Missense	mat (affected)	Male	Yes	PMID: 30682115 DE3395II-1	No	Yes	affected mother and brothers	Not known	N/A	Not known	Not known	Not known	Not known	Not known	normal	20-40y	normal	normal		normal	No	On time	on time	No	N/A	No	N/A	No	N/A	No	n/a	No	N/A	N/A	No	Yes	sensorineural,bilateral, profound (flat type), AO 1-2nd decade	None	No	No	N/A	No
93-G	Gene panel	ACTG1	79478107	81511081	c.830C>T	p.Thr277Ile	Missense	mat (affected)	Male	Yes	PMID: 30682115 DE3395II-2	No	Yes	affected mother and brothers	Not known	N/A	Not known	Not known	Not known	Not known	Not known	normal	20-40y	normal	normal		normal	No	On time	on time	No	N/A	No	N/A	No	N/A	No	n/a	No	N/A	N/A	No	Yes	sensorineural,bilateral,progressive, AO 1st-2nd decade	None	No	No	N/A	No
195-G	Targeted seq	ACTG1	79478104	81511078	c.833C>T	p.Thr278Ile	Missense	mat (affected)	Female	Yes	PMID: 14684684 and PMID: 15023833, IV:11	No	yes	10 affected individuals in three generations	No	N/A	Not known	Not known	Not known	Not known	No	Normal	60y	Normal	Normal	60y	Normal	No	On time	On time	No	N/A	No	None	No	N/A	No	No	No	N/A	No	N/A	Yes	Sensorineural, bilateral, profound, AO 2nd decade	None	No	No	N/A	No
202-G	Targeted seq	ACTG1	79478104	81511078	c.833C>T	p.Thr278Ile	Missense	pat (affected)	Male	Yes	PMID: 14684684 and PMID: 15023833, IV:19	No	yes	10 affected individuals in three generations	No	N/A	Not known	Not known	Not known	Not known	No	Normal	57y	Normal	Normal	57y	Normal	No	On time	On time	No	N/A	No	None	No	N/A	No	No	No	N/A	No	N/A	Yes	Sensorineural, bilateral, profound, AO 2nd decade	None	No	No	N/A	No
203-G	Targeted seq	ACTG1	79478104	81511078	c.833C>T	p.Thr278Ile	Missense	pat (affected)	Female	Yes	PMID: 14684684 and PMID: 15023833, IV:22	No	yes	10 affected individuals in three generations	No	N/A	Not known	Not known	Not known	Not known	No	Normal	52y	Normal	Normal	52y	Normal	No	On time	On time	No	N/A	No	None	No	N/A	No	No	No	N/A	No	N/A	Yes	Sensorineural, bilateral, profound, AO 2nd decade	None	Yes, vestibular hyporeflexia	No	N/A	No
204-G	Targeted seq	ACTG1	79478104	81511078	c.833C>T	p.Thr278Ile	Missense	pat (affected)	Female	Yes	PMID: 14684684 and PMID: 15023833,V:5	No	yes	10 affected individuals in three generations	No	N/A	Not known	Not known	Not known	Not known	No	Normal	38y	Normal	Normal	38y	Normal	No	On time	On time	No	N/A	No	None	No	N/A	No	No	No	N/A	No	N/A	Yes	Sensorineural, bilateral, profound, AO 2nd decade	None	No	No	N/A	No
205-G	Targeted seq	ACTG1	79478104	81511078	c.833C>T	p.Thr278Ile	Missense	mat (affected)	Female	Yes	PMID: 14684684 and PMID: 15023833, V:15	No	yes	10 affected individuals in three generations	No	N/A	Not known	Not known	Not known	Not known	No	Normal	32y	Normal	Normal	32y	Normal	No	On time	On time	No	N/A	No	None	No	N/A	No	No	No	N/A	No	N/A	Yes	Sensorineural, bilateral, profound, AO 2nd decade	None	No	No	N/A	No
206-G	Targeted seq	ACTG1	79478104	81511078	c.833C>T	p.Thr278Ile	Missense	mat (affected)	Female	Yes	PMID: 14684684 and PMID: 15023833, VI:4	No	yes	10 affected individuals in three generations	No	N/A	Not known	Not known	Not known	Not known	No	Normal	23y	Normal	Normal	23y	Normal	No	On time	On time	No	N/A	No	None	No	N/A	No	No	No	N/A	No	N/A	Yes	Sensorineural, bilateral, moderate, progressive, AO 2nd decade	None	No	No	N/A	No
77-G	Gene panel	ACTG1	79478089	81511063	c.848T>C	p.Met283Thr	Missense	De novo	Not known	Yes	PMID: 29986705 OTO.041	No	No	N/A	Not known	N/A	Not known	Not known	Not known	Not known	Not known	Not known	Not known	Not known	Not known	Not known	Not known	Not known	On time	On time	No	N/A	No	None	Not known	N/A	No	No	No	N/A	No	N/A	Yes	sensorineural, blateral, childhood onset	None	No	No	N/A	No
196-G	Gene panel	ACTG1	79478066	81511040	c.871A>G	p.​Lys291Glu	Missense	De novo	Male	No	N/A	Yes	No	N/A	Not known	Not known	Not known	Not known	Not known	Not known	Not known	88	2y 11mo	-2.12	12.5	2y 11mo	-1.11	No	Normal	delayed	No	N/A	Yes	mild	No		No	Normal	No	N/A	Not known	Not known	Yes	sensorineural,bilateral,severe (71-90 dB),diagnosed at 3y,yes	None	Yes	No		No
197-G	Targeted seq	ACTG1	79477850	81510824	c.994C>G	p.Pro332Ala	Missense	mat (affected)	Female	Yes	PMID: 13680526, Fam1320	No	Yes	15 affected in 3 generations	No	N/A	Not known	Not known	Not known	Not known	No	Normal	42y	Normal	normal	42y	Normal	No	On time	On time	No	N/A	No	None	Not known	N/A	No	No	No	N/A	No	N/A	Yes	Sensorineural, bilateral, moderate, progressive, AO 2nd decade	None	No	No	N/A	No
43-G	Gene panel	ACTG1	79477844	81510818	c.1000G>C	p.Glu334Gln	Missense	De novo	Male	Yes*	PMID: 27240540 Patient 5	Yes	No	N/A	Not known	Not known	39	3830	54	36	Not known	114	4y 8mo	0.94	24	4y 8mo	1.73	No	delayed	delayed with catch up	No	N/a	Yes	moderate	Yes	Enlarged ventricles; Prominent perivascular spaces	No	severe hypotonia	no	N/A	yes	strabismus	Yes	sensorineural,bilateral,mild (26-40 dB),not known,Not known	None	Yes, preauricular tags	No	not appicable	No
44-G	WES/WGS	ACTG1	79477840	81510814	c.1004G>A	p.Arg335His	Missense	De novo	Female	Yes	PMID: 27240540 Patient 6	Yes	No	N/A	Not known	Not known	40+6	4040	53,3	35,5	Not known	78	12 mo	0.6	9,25	12 mo	-0.29	No	delayed	delayed	No	N/A	Yes	not specified	Yes	Agenesis/hypoplasis of corpus callosum; Enlarged ventricles; other	No		no	N/A	Not known	Not known	Yes	sensorineural,bilateral,not known,not known,Not known	None	No	No		No
45-G	Gene panel	ACTG1	79477840	81510814	c.1003C>T	p.Arg335Cys	Missense	De novo	Female	No	N/A	Yes	No	N/A	no	normal	42	3500	53	34	Mesomelia	short stature	2y	short stature	Not known	2y	Not known	No	Not known	delayed	No	N/A	Yes	mild	no MRI	no MRI	No	N/A	no	N/A	Not known	Not known	No	N/A	None	No	Yes	ASD II, VSD	No
46-G	Gene panel	ACTG1	79477840	81510814	c.1004G>T	p.Arg335Leu	Missense	De novo	Male	No	N/A	Yes	No	N/A	normal	normal	Not known	Not known	Not known	Not known	Failed hearing test	128	9y	-1.75	29	9y	-0.64	No	on time	delayed with catch up	yes	ADHS with medication from 4y	yes	moderate	no MRI	no MRI	No		no	N/A	Normal	N/A	Yes	sensorineural,bilateral,severe (71-90 dB),at birth,rapidly progressed to deaness	None	Yes	No		No
47-G	Not known	ACTG1	79477799	81510773	c.1045C>A	p.Leu349Met	Missense	Not known	Female	No	N/A	Yes	yes	affected son	Yes	Pulmonary stenosis, premature birth	31	1.12	Not known	25	No	161.5	28y	-1.04	62	28y	0.36	No	Mild delay	profound delay	Yes	OCD and can become easily frustrated	Yes	Mild	no MRI	N/A	No	No	No	N/A	No	N/A	Yes	congential Bilateral hearing loss; cochlear implants	None	No	Yes	pulmonary stenosis	No
48-G	Not known	ACTG1	79477799	81510773	c.1045C>A	p.Leu349Met	Missense	mat (affected)	Male	No	N/A	Yes	yes	similar affected mother	Yes	Increased nuchal translucency at 12/40 ; valcular abnormatlity (pulmonary stenosis)	38+6	3.02	Not known	31.8	No	95	2y6mo	0.55	17	2y6mo	1.77	No	Mild delay	profound delay	Yes	ADHS	Yes	Mild	No	N/A	Yes, controlled	No	No	N/A	Yes	astigmatism	Yes	bilateral mixed hearing loss indicated at 2mths age; hearing aids required at 2y10mths	None	Yes, absent endolymphatic sac on MRI	Yes	pulmonary stenosis	No
69-G	WES/WGS	ACTG1	79477793	81510767	c.1046T>C	p.Leu349Pro	Missense	De novo	Male	No	N/A	No	No	N/A	Not known	Not known	Not known	Not known	Not known	Not known	Not known	normal	2y8mo	normal	normal	2y8mo	normal	No	delay	Not known	Yes	short attention span	Yes	moderate	no MRI	no MRI	No	not fully available, short attention span	no	N/A	Reduced	hypermetropia	No	N/A	None	No	No	N/A	No
198-G	Targeted seq	ACTG1	79477735	81510709	c.1109T>C	p.Val370Ala	Missense	pat (affected)	Male	Yes	PMID: 16773128 and PMID: 5654493 VI-8	No	Yes	more than 30 affected in 4 generations	Not known	Not known	Not known	Not known	Not known	Not known	No	Normal	38y	Normal	normal	38y	Normal	Not known	On time	On time	No	N/A	No	None	Not known	N/A	No	No	No	N/A	No	N/A	Yes	Sensorineural, bilateral, moderate, progressive, AO 2nd decade, hearing aids from 20y	None	No	No	N/A	No
207-G	Targeted seq	ACTG1	79477735	81510709	c.1109T>C	p.Val370Ala	Missense	pat (affected)	Male	Yes	PMID: 16773128 and PMID: 5654493 V:16	No	Yes	more than 30 affected in 4 generations	Not known	Not known	Not known	Not known	Not known	Not known	No	Normal	58y	Normal	normal	58y	Normal	Not known	On time	On time	No	N/A	No	None	Not known	N/A	No	No	No	N/A	No	N/A	Yes	Sensorineural, bilateral, moderate, progressive, AO 2nd decade, hearing aids from 20y, CI at 58y	None	No	No	N/A	No
169-B	WES/WGS	ACTB	5569288	5529657	c.1A>G	p.Met1?	Start_loss	mat (affected)	Male	No	N/A	Yes	Yes	Mother with short stature and learning difficulties	No	N/A	41	2.72	not known	35	No	76	2y4mo	-4	10.3	2y4mo	-2	Yes, -3z	mild delay (24 mo)	mild delay	No	N/A	Yes	mild	Not known	N/A	No	microcephaly 46 cm at 2y 4mo (-3 SD)	No	N/A	No	N/A	No	N/A	None	No	No	N/A	No
130-B	WES/WGS	ACTB	5569287	5529656	c.2T>C	p.Met1?	Start_loss	de novo	Male	No	N/A	Yes	Yes	Mother has variant, learning dificulties, shared facial features, hole in heart	Yes	PET and IUGR at 36,	36	1.72	N/A	N/A	NCIU tube feeding 1 week, VSD identified at birth	96.3/105.4	4y7m/6y1m	?/-2.3	12.8/14.8	4y7m/6y1m	?/-2.7	No	Moderate delay	Mild delay	Yes	struggles to socialize, poor sleeper, gets frustrated and lashes out - tantrums, hyperactive, lazy in feeding not keen on food	Yes	Moderate	No	N/A	No	clumsy trips easily	Not known	Not known	yes	convergent squint, myopia worsening amblyopia (lazy eye)	No	No	No	no	Yes	VSD, Sinus tachycardia episodes	No
0-B	WES/WGS	ACTB	5569270		c.19G>A	p.Ala7Thr	Missense	de novo	Male	No	N/A	Yes	No	N/A	No	N/A	42	3480	51	N/A	No	170	39y	-1.55	75	39y	0.44	No	severe delay 36mo	Moderate delay 20mo	No	N/A	Yes	Moderate	Yes	Temporal pachygyria with occipital band heterotopia, very prominent perivascular spaces, asymmetric lateral ventricles	Yes, 3y, currently Lennox-Gastaut-Syndrome	muscular hypotonia	No	N/A	No	N/A	No	N/A	None	No	No	N/A	No
1-B	Sanger sequencing	ACTB	5569255	5529624	c.34A>G	p.Asn12Asp	Missense	de novo	Female	Yes	28413780, 22366783, 25052316	Yes	No	N/A	Yes	not known	Term	3.65	N/a	N/A	Hypotonic at birth	Short stature	27y	Short stature	N/A	27y	N/A	Yes	Not known	Delayed	Yes	irritability, aggression, and defiance	Yes	Moderate	Yes	Anterior-predominant pachygyria , posterior Enlarged ventricles bilateral cortical dysplasia with fairly symmetric thickening seen in her frontal lobes, precentral gyri, insulae, and parietal lobes	Yes, 2y	muscular hypotonia	Yes	iris uns retina	Visual impairment 20/200	microphathalmia	Yes	unilateral	None	Right cochlear agenesis	No	N/A	no
2-B	Not known	ACTB	5569255	5529624	c.34A>C	p.Asn12His	Missense	de novo	Female	Yes	25052316	Yes	Not known	N/A	Not known	N/A	Term	3.33	48	34	N/A	94	4y	-1.6	12.6	4y	-1.7	Not known	1,5y	Mild delay	No	N/A	Yes	Mild	No	N/A	No	muscular hypotonia	No	N/A	Not known	Not known	No	No	None	No	No	N/A	No
170-B	WES/WGS	ACTB	5569213	5529582	c.76G>A	p.Ala26Thr	Missense	de novo	Male	No	N/A	Yes	No	N/A	Yes	increased nuchal fold of 5 mm	39+3	3690	53	36	vacuum extraction	91	2y 3mo	0.2	13	2y 3mo	-0.27	No	On time	Delayed, no words at 2y 3 mo	No	N/A	Yes	not specified	Yes	Partial agenesis of CC, prominent perivascular spaces	No	No	No	N/A	No	N/A	No	N/A	No	No	Yes	mitral valve prolaps	No
171-B	WES/WGS	ACTB	5569213	5529582	c.76G>A	p.Ala26Thr	Missense	de novo	Male	No	N/A	Yes	No	N/A	Yes	antenatal septate cystic hygroma (13 weeks), pericardial effusion - resolved	38	3.1	N/a	34	N/A	112	7y	-2.5	18.3	7y	-2	No	Mild delay	Moderate delay	Yes	ADHD, autism	Yes	Moderate	No	non specific white matter changes	No	No	No	N/A	Yes	congenital cataract - L eye	Yes	conductive	None	bilateral preauricular pit,	No	N/A	No
163-B	Not known	ACTB	5569209	5529578	c.80C>T	p.Pro27Leu	Missense	Not known	Not known	No	N/A	No	Not known	N/A	Not known	N/a	Not known	Not known	Not known	Not known	Not known	Not known	Not known	Not known	Not known	Not known	Not known	No	Moderate delay 2y7m	Severe delay No speech but some understanding	Not known	N/A	Yes	N/A	Not known	N/A	Not known	Not known	Not known	N/A	Yes	Multiple, pterygia	Yes	Potentially glue ear	Cleft palate	No	Yes	Fenestrated ASD	Not known
120-B	WES/WGS	ACTB	5569206	5529575	c.83G>A	p.Arg28Gln	Missense	de novo	Male	Yes	2962072	Yes	No	no	No	N/A	40	3.6	n/a	n/A	Poor suction since the neonatal period, requiring tube feeding	107/124.8	6y/11y	-3.6/-3.4	17.2/23.9	6y/11y	-1.8/-1.7	No	on time	on time	No	N/A	No	none	Yes	Small posterior fossa with signs of transtentorial upward herniation and herniation of the tonsils through the foramen magno, posterior dislocation of the odontoid body. No signs of tension hydrocephalus	No	"paroxistic events induced by cold water"	No	N/A	no	n/a	No	no	no	no	no	n/a	No
133-B	Not known	ACTB	5569171	5529540	c.118C>T	p.His40Tyr	Missense	de novo	Female	No	N/A	Yes	No	N/A	No	N/A	38+6	2920	51	31	bilateral cleft lip and palate	Normal	10y	Normal	Normal	10y	Normal	No	Delayed 18 mo	Severe delay, only single words	No	N/A	Yes	Moderate	Yes	Periventricular leukomalacia	No	Not known	No	N/A	Yes	hypermetropia and asigmatismus	Yes	Bilateral sensorineural	Bilateral cleft lip and palate	No	No	N/A	No
134-B	Not known	ACTB	5569171	5529540	c.118C>T	p.His40Tyr	Missense	de novo	Female	No	N/A	Yes	No	N/A	Yes	Reduced fetal movements, Premature birth	29+5	Not known	Not known	Not known	good postnatal adaptation	Normal	8y	Normal	Normal	8y	Normal	No	Severe delay 3y	Severe delay, no speech at 8y	Yes	short attention span	Yes	Moderate	Yes	Periventricular leukomalacia	No	Not known	No	N/A	Yes	astigamtismus	Yes	Bilateral sensorineural	No	No	No	N/A	No
158-B	WES/WGS	ACTB	5569030	5529399	c.125G>A	p.Gly42Asp	Missense	de novo	Male	No	N/A	No	No	N/A	No	N/A	36+5	2.74	Not known	36.8	OFC taken at postmortem at 16 days old, normal delivery, apgars 8 at 5m 10 at 10m. Became dusky soon after birth with oxygen sat of 70% in air, hypoglycaemic BM2.1, dysmorphic, complex heart defect, died ater 16 days	N/A	16 days	N/A	3.6	16 days	normal	No	N/A	N/A	N/A	N/A	N/A	N/A	Yes	cranial USS showed 'mild agenesis of corpus callosum'	Not known	Not known	Not known	N/A	Not known	N/A	Not known	N/A	Not known	Not known	Yes	transposition of the great arteries, single common atrium, VSD, complete perstistent commona atrioventricular canal, persistent left superior vena cava	Not known
4-B	Not known	ACTB	5569028	5529397	c.127G>A	p.Val43Met	Missense	mat (affected)	Female	Yes	PMID: 27625340 P1	Yes	Yes	Mother is affected	Not known	N/A	N/A	N/A	N/A	N/A	N/A	N/A	N/A	N/A	N/A	N/A	N/A	No	Not known	Not known	Not known	N/A	Yes	not specified	Not known	N/A	Not known	No	Yes	Iris	Not known	Not known	Not known	Not known	Not known	Not known	Not known	N/A	Not known
5-B	Not known	ACTB	5569028	5529397	c.127G>A	p.Val43Met	Missense	Not known	Female	Yes	PMID: 27625340 P2	Yes	Not known	N/A	Not known	N/A	N/A	N/A	N/A	N/A	N/A	N/A	N/A	N/A	N/A	N/A	N/A	No	Not known	Not known	Not known	N/A	No	Not known	Not known	N/A	Not known	No	Yes	Iris	Mild ptosis in childhood	Not known	Not known	Not known	Not known	Not known	Not known	N/A	Not known
149-B	Not known	ACTB	5569015	5529384	c.140T>C	p.Met47Thr	Missense	Not known	Male	Yes	PMID: 27625340 P4	Yes	Not known	N/A	Not known	N/A	N/A	N/A	N/A	N/A	N/A	N/A	N/A	N/A	N/A		N/A	No		Not known	Not known	N/A	Not known	Not known	Not known	N/A	Not known	No	No	N/A	Not known	Not known	Not known	Not known	Not known	Not known	Not known	N/A	Not known
6-B	Not known	ACTB	5568979	5529348	c.176A>G	p.Gln59Arg	Missense	Not known	Male	Yes	25052316	No	Not known	N/A	Not known	N/A	Term	N/A	N/A	N/A	N/A	96.5	5.5y	-3.75	14	6	-3	Yes, -3,4z	Not known	Not known	Not known	N/A	Yes	Severe	Yes	Anterior-predominant pachygyria , potential Agenesis of the CC	Not known	No	Yes	Not known	Not known	Not known	Yes	not specified	None	Yes	Yes	bicuspid aortic valve; mild aortic stenosis; PDA	No
135-B	WES/WGS	ACTB	5568978	5529347	c.177G>T	p.Gln59His	Missense	de novo	Male	No	N/A	No	Yes	both parents with special educational needs	No	N/A	38+4	3.26	Not known	Not known	No	128.9	10y	-2.18	26	10y	-1.67	Yes, -2,2z	on time 17mo	Moderate delay	Yes	ADHD	Yes	Mild, TIQ 57	Not known	N/A	No	Mild microcephaly -2,2 SD	No	N/A	Yes	milde hyperopia of both eyes with mild cilindric error	No	N/A	None	Yes, tympanostomy tubes, history of apnea	No	N/A	No
8-B	Not known	ACTB	5568962	5529331	c.193C>T	p.Leu65Phe	Missense	Not known	Female	Yes	25052316	Yes	Not known	N/A	Not known	N/A	N/A	2.85	48	31	N/A	164	17.5y	0.59	42.2	18	-2.6	No	Not known	Not known	Not known	N/A	Yes	Moderate	No	N/A	No	No	Yes	Not known	Not known	Not known	No	No	None	No	No	N/A	Not known
7-B	Not known	ACTB	5568962	5529331	c.193C>G	p.Leu65Val	Missense	Not known	Female	Yes	25052316	No	Not known	N/A	Not known	N/A	N/A	2.76	43.2	N/A	N/A	short stature	2y	short stature	7.4	2y	-3.8	Yes	Not known	Not achieved	Not known	N/A	Yes	Severe	Yes	Agyria, Agenesis of the CC	Not known	No	Yes	Not known	Not known	Not known	Yes	not specified	Not known	Yes	Not known	N/A	Not known
146-B	WES/WGS	ACTB	5568947	5529316	c.208C>G	p.Pro70Ala	Missense	de novo	Male	Yes	30733661	Yes	No	N/A	No	N/A	Term	3.3	53	N/A	N/A	115	7y6m	-2	22	7y6m	-1	No	Mild delay 1y3m	On time	N/A	N/A	Yes	Moderate	Yes	Chiari malformation, grade 1	No	N/A	No	N/A	Yes	astigmatism and hyperopia	No	Not known	No	No	No	N/A	No
9-B	Sanger sequencing	ACTB	5568946	5529315	c.209C>T	p.Pro70Leu	Missense	Not known	Male	Yes	25052316	Yes	Not known	N/A	Not known	N/A	N/A	N/A	N/A	N/A	N/A	179	29y	0.62	112	29y	2,82 (BMI 35)	No	delayed 15mo	delayed	No	N/A	Yes	Moderate	Not done	N/A	No	No	No	N/A	Not known	Not known	No	No	None	No	Yes	asymmetric aortic cuspids	Not known
148-B	WES/WGS	ACTB	5568938	5529307	c.217C>G	p.His73Asp	Missense	Not known	Female	Yes	PMID: 29620724	Yes	No	N/A	Yes	polyhydramnios and abnormal antenatal scan that showed cystic hygroma, clenched hands and heart anomalies	35	Not known	Not known	Not known	Norespiratory difficulty and required oxygen for few days in NICU	92	4y	-2.8	13.9	4y	-1.43	Yes	Mild delay 2y	Moderate delay	No	N/A	Yes	mild	Yes	colpocephaly	Not known	N/A	No	N/A	NO	N/A	Not known	Not known	Not known	Not known	Yes	PDA with a left to right shunt	Not known
70-B	WES/WGS	ACTB	5568938	5529307	c.217C>T	p.His73Tyr	Missense	de novo	Male	No	N/A	Yes	No	N/A	No	N/A	38	3.35	53	35	No	100.5	3y	-0.1	16	3y	0.11	No	Moderate delay 2y10m	Severe delay	Yes	attention deficit,	Yes	Moderate	Yes	mild hypoplasia of the cerebellar vermis and mega cisterna magna	No	No	No	N/A	No	N/A	No	N/A	No	N/A	No	N/A	No
155-B	WES/WGS	ACTB	5568938	5529307	c.217C>G	p.​His73Asp	Missense	de novo	Female	No	N/A	Yes	No	N/A	Yes	High nuchal translucency, duodenal atresia	36+1	Not known	Not known	Not known	Not known	91	3y 6m	-2.19	12.7	3y6m	-1.51	Yes, -2,1z	Moderate delay 24m	Severe delay	No	N/A	Yes	Moderate	Not known	N/A	No	severe hypotonia, mirrow movements	No	N/A	No	N/A	No	N/A	No	Glue ears	Yes	open ductus arterious, (OP 1y)	Yes
10-B	Sanger sequencing	ACTB	5568935	5529304	c.220G>A	p.Gly74Ser	Missense	de novo	Female	Yes	25052316	Yes	Not known	N/A	Not known	N/A	Term	2.7	51	N/A	N/A	161	21y	-2.88	64.3	21y	-0.7	Yes, -2,4z	Not known	Not known	Not known	N/A	Yes	Moderate	No	N/A	Yes	No	No	N/A	Not known	Not known	No	No	None	Yes	Yes	PDA and subvalvar aortic stenosis	Yes
11-B	Not known	ACTB	5568935	5529304	c.220G>A	p.Gly74Ser	Missense	not mat	Female	Yes	23756437 and 25052316	Yes	No	N/A	Yes	Polyhydramnios and hydrops fetalis	32 GW	2.16	42	31	Heart defect at birth	108	8y	-3	18.5	8y	-1.7	Yes, -2	Severe delay 4y	Not achieved	No	N/A	Yes	Moderate	Yes	Anterior-predominant pachygyria	Yes, neonatal	Yes, microcephaly -2 SD	No	N/A	No	N/A	No	No	Cleft lip and palate	No	Yes	VSD, PDA	No
12-B	Not known	ACTB	5568931	5529300	c.224T>C	p.Ile75Thr	Missense	de novo	Male	Yes	25052316	Yes	Not known	N/A	Yes	Hygroma colli (8 mm)	term	36.2	50	33	N/A	150	10,5y	0.89	36.6	10,5y	0.17	No	Not known	Not known	Not known	N/A	Yes	not specified	Not known	N/A	No	No	No	N/A	Not known	Not known	No	No	None	Yes	No	N/A	Yes
69-B	WES/WGS	ACTB	5568883	5529252	c.269_271del	p.Phe90del	Inframe Deletion	de novo	Female	No	N/A	No	No	N/A	Yes	IUGR, short extremities, single umbilical atery, brain zyst?	32	N/A	N/A	N/A	posnatal OP due to bowel malformation	short starure	4y	short starure	N/A	4y	N/A	No	moderate delay	delayed	Not known	N/A	Yes	Mild	Yes	enlarged lateral ventricles	No	No	No	N/A	Yes	hypermetropia	Yes	conductive	Not known	No	Yes	Dextracardia	No
121-B	Other	ACTB	5568883	5529252	c.269_271del	p.Phe90del	Inframe Deletion	de novo	Female	no	N/A	Yes	No	no	No	N/A	40	2.64	n/a	n/A	Postnatal diagnosis of coarctation of the aorta	83/115	2y5m/9y	-2.4/-3.4	11/19.5	2y5m/9y	-1.7/-1.8	Yes, -2,5z	na	na	N/A	N/A	Yes	mild	No	N/A	Yes	NO	No	N/A	YES	astigmatism	No	NO	NO	NO	YES	Aortic coarctation, hypoplastic aortic arch, VSD	No
172-B	WES/WGS	ACTB	5568880	5529249	c.275A>G	p.Asn92Ser	Missense	de novo	Male	no	N/A	Yes	No	N/A	No	N/A	40+6	3.5	Not known	Not known	No	135.6	12y3m	-2,75	35.7	12y3m	2	No	Delayed 22m	normal	No	N/A	No, high IQ >130	None	Not known	N/A	No	Muscular hypotonia with BWCFF posture, hyperreflexia, pyramidal signs	No	N/A	No	N/A	No	N/A	None	No	No	N/A	No
13-B	Not known	ACTB	5568848	5529217	c.307G>C	p.Val103Leu	Missense	Not known	Female	Yes	25052316	Yes	Not known	N/A	Not known	N/A	N/A	2.76	45	32	N/A	132	9.5y	0.16	34	10y	1.72	No	Not known	Not known	Not known	N/A	Yes	Mild	No	N/A	No	No	No	N/A	Not known	Not known	No	No	None	Yes	Yes	ASD	Not known
71-B	WES/WGS	ACTB	5568827	5529196	c.328C>G	p.Leu110Val	Missense	de novo	Male	No	N/A	Yes	No	N/A	No	N/A	36	3.36	52	32.5	No	143.6	12y7m	-1.52	41.3	12y7m	-0.42	No	Severe delay 30m	Moderate delay 30m	No	N/A	Yes	Moderate	No	N/A	Yes	muscular hypotonia	No	N/A	Yes	Myopia, mild corneal opacity	No	N/A	No	No	No	N/A	No
173-B	WES/WGS	ACTB	5568826	5529195	c.329delT	p.Leu110Argfs*10	Frameshift deletion	de novo	Male	Yes	29220674	Yes	No	N/A	No	N/A	Not known	Not known	Not known	Not known	No	Normal	18y	Normal	Normal	18y	Normal	No	Delayed	Mild delay	Yes	Slight social inhibition	Yes	Mild	No	N/A	No	No	No	N/A	No	N/A	Yes	Bilateral sensorineural	None	Not known	Yes	ASD	No
14-B	Not known	ACTB	5568806	5529175	c.349G>A	p.Glu117Lys	Missense	Not known	Female	Yes	25052316	Yes	Not known	N/A	Not known	N/A	Term	2.4	48	33	No	123.7	7y7m	-0.58	28.6	7y7m	0.64	Yes, -3,63z	Not known	Not known	Not known	N/A	Yes	Mild	No	N/A	No	No	No	N/A	Not known	Not known	No	No	Cleft palate	Yes	Yes	bicuspid aortic valve	Not known
151-B	Not known	ACTB	5568804	5529173	c.351G>T	p.Glu117Asp	Missense	de novo	Female	Yes	29158550	Yes	Not known	Not known	Not known	Not known	Not known	Not known	Not known	Not known	Not known	Not known	Not known	Not known	Not known	Not known	Not known	Yes	Not known	Not known	Yes	Not known	Yes	Severe	Not known	Not known	Yes	Not known	No	Not known	Not known	Not known	Not known	Not known	Cleft lip and palate	dysplastic ears	Yes	Not known	Not known
15-B	Sanger sequencing	ACTB	5568799	5529168	c.356T>C	p.Met119Thr	Missense	Not known	Female	Yes	25052316	No	Not known	N/A	Not known	N/A	Term	2.74	45	N/A	N/A	153	32y	-1.84	37.3	32y	-2.53	Yes, -2,77z	Not known	Not known	Not known	N/A	Yes	Moderate	Yes	Anterior pachygyria	Yes	No	Yes	Not known	Not known	Not known	No	No	None	Yes	Yes	MVP	Not known
72-B	Not known	ACTB	5568799	5529168	c.356T>C	p.Met119Thr	Missense	not mat	Female	No	N/A	Yes	No	N/A	No	N/A	Term	4.35	49	N/A	N/A	153	19y	-1.75	45	19y	0.78	No	On time 14mo	Mild delay	No	N/A	Yes	Mild/borderline	Yes	Agenesis of the CC	Yes, AO 15y, therapy resistant	No	No	N/A	No	N/A	Yes	mild conductive bilateral, AO 14y	Cleft lip and palate	Yes	Yes	ASD	No
18-B	Sanger sequencing	ACTB	5568796	5529165	c.359C>T	p.Thr120Ile	Missense	de novo	Female	Yes	25052316	Yes	No	N/A	Yes	prenatal hygroma coli, hydrothorax, acsites; kidney fusion/A	38	3.38	50	34	N/A	132	10y 6mo (30)	-1.72	34	10y 6mo	-0.25	Yes, -2,4z	Severe delay	Non verbal	No	N/A	Yes	Severe	Yes	Agenesis of the CC, PNH	Yes, AO 3y	Yes, microcephaly -2,4SD	Yes	bilateral iris coloboma	Yes	Refractive error	No	No	None	Yes	No	N/A	Yes
17-B	Sanger sequencing	ACTB	5568796	5529165	c.359C>T	p.Thr120Ile	Missense	not pat	Female	Yes	1415343 and 25052316	Yes	No	N/A	Yes	cystic hygroma and cleft lip and palate	Term	2.3	43	N/A	Multiple anomalies, aspiration pneumonia and hypocalcemia	130	22y	-5.8	35	22y	-4.4	Yes, -5,4z	Severe delay	Speaks only simple short phrases	No	N/A	Yes	Severe	Yes (CT)	Agenesis of the CC, Brain atrophy	Yes, AO 14y	No	No	N/A	Yes	Ptosis	No	No	Cleft palate and palate	Yes	No	N/A	Yes
16-B	Sanger sequencing	ACTB	5568796	5529165	c.359C>T	p.Thr120Ile	Missense	de novo	Female	Yes	23756437 and 25052316	Yes	No	N/A	Yes	Hydrops fetalis	36	2.9	46	N/A	N/A	160	20y	-1.27	55	20y	-0.49	Yes, -2,5z	Severe delay, 3y	Non verbal	No	N/A	Yes	Severe	Yes	Anterior-predominant pachygyria, Posterior band heterotopias, Agenesis of the CC,	Yes	No	Yes	Iridofundal right and retinal left	Yes	Ptosis	No	No	Very high and narrow	Yes	No	N/A	Yes
160-B	WES/WGS	ACTB	5568794	5529163	c.361C>T	p.Gln121*	Stop gain	Not known	Male	No	N/A	No	No	N/A	No	N/A	Term	2.44	45	Not known	No	77,5; 97,5; 122,3;165	20 months; 5 years; 10 years; 17 years	2,7 minus; 3 minus; -3 SD; -2,3 SD	9, 13,8 (5years - -3SD), 22 (10 years - 3 SD) 50,8 (17 years - -2,5SD)	20 months,	-2.6	Yes	On time	Mild delay	Not known	N/A	No	Not tested	No	N/A	No	No	No	N/A	None	N/A	No	N/A	None	Large, squared nose tip	Yes	Valvulary pulmonary stenosis and ASD, corrected 6 weeks age	No
65-B	Sanger sequencing	ACTB	5568308	5528677	c.406A>G	p.Ile136Val	Missense	de novo	Male	No	N/A	Yes	Not known	N/A	Yes	twin pregancy IVF; high nuchal transluciency	35	2.29	49	32	No	117	6y7m	-1.07	N/A	6y7m	N/A	No	14m	Mild delay	No	N/A	Yes	Mild	No	N/A	Yes	Hypotonia	Yes	bilateral iris coloboma	No	N/A	No	N/A	No	No	Yes	ASD, PDA	Yes
139-B	WES/WGS	ACTB	5568290	5528659	c.424C>G	p.Leu142Val	Missense	de novo	Male	No	N/A	Yes	No	N/A	No	N/A	40+4	3570	51	35.3	No	135	10y	Not known	35	10y	Not known	No	On time	Mild delay	Yes	attention deficit, repetitive behavior, lack of distanse	No	IQ 90	Yes	Arnold-Chiari type 1	Yes	Hypotonia	No	N/A	Yes	strabismus	No	N/A	No	No	Yes	Mild PFO	Yes
174-B	WES/WGS	ACTB	5568284	5528653	c.430G>A	p.Ala144Thr	Missense	de novo	Female	No	N/A	No	No	N/A	Yes	high NT, hydrops fetalis, hygroma colli, agenesis ductus venosus	38+3	2.91	45	32	No	55	3mo	-2.18	4.09	3mo	4.095	No	N/A	N/A	N/A	N/A	N/A, only 3 mo old	N/A	Yes	bifrontal pachygyria, high signal intensity of the periventricular white matter	Yes	axial hypotonia and hypertonia of the extremities	Yes	retina and otic disc in both eyes		yes, microphthalmia	No	No	No	No	Yes	mild muscular VSD	Yes
129-B	WES/WGS	ACTB	5568280	5528649	c.434C>G	p.Ser145Cys	Missense	de novo	Male	Yes	28872563	Yes	No	N/A	No	jejunal astreisas	Not known	Not known	Not known	Not known	Not known	Short stature	22y	Short stature	low weight	22y	low weight	No	Delayed	Delayed	No	N/A	Yes	Moderate	Not known	N/A	No	periferal Mixed demyelinating and axonal polyneuropathy, progressive muscle waste and loss of ambulation	No	N/A	Not known	Not known	Yes	sensorineural, onset 3y, hearing aids	No	No	No	N/A	No
19-B	Not known	ACTB	5568268	5528637	c.446C>T	p.Thr149Ile	Missense	Not known	Male	Yes	25052316	Yes	No	N/A	No	N/A	on term	3.75	51	35	N/A	150	13y	-0.12	45	13y	0.66	No	18mo	Moderate delay, first words at 3y	Not known	No	Yes	Mild	Yes, mild	prominent perivascular spaces	No	No	No	N/A	Not known	Not known	No	No	None	Yes	No	N/A	No
20-B	WES/WGS	ACTB	5568260	5528629	c.454G>T	p.Val152Leu	Missense	de novo	Female	No	N/A	Yes	No	N/A	No	N/A	Not known	Not known	Not known	Not known	No	short stature	20mo	short stature	Normal	20mo	Normal	Yes	not walking at 20mo	severe delay, speaks only in 3 word sentences	No	ADHS,temper tantrums, medication	Yes	Moderate	Yes	abnormal corpus callosum	No	Yes, muscular hypotonia, Microcephaly	No	N/A	Yes	Esotropia	No	No	No	No	No	N/A	No
21-B	WES/WGS	ACTB	5568260	5528629	c.454G>T	p.Val152Leu	Missense	de novo	Male	No	N/A	Yes	No	N/A	No	N/A	on term	Not known	Not known	Not known	No	Normal	6y	Normal	Normal	6y	Normal	Yes	on time	Moderate delay	Yes	ADHS	Yes	Mild	Yes	multiple calcifications	Yes	Yes, muscular hypotonia, microcephaly	No	N/A	No	No	No	No	No	No	No	N/A	No
175-B	WES/WGS	ACTB	5568260	5528629	c.454G>A	p.Val152Met	Missense	de novo	Male	No	N/A	Yes	No	N/A	No	N/A	40	3310	54	34	No	105	3y8mo	0.78	16.2	3y8mo	-0.63	Yes	Moderate delay, 2.5y	Moderate delay, first words at 2,5y	Yes	agressive	Yes	Mild	No	N/A	Yes	Yes, muscular hypotonia, Microcephaly	No	N/A	No	No	No	N/A	No	recurrent otitis media,	No	N/A	No
22-B	WES/WGS	ACTB	5568244	5528613	c.470A>G	p.Asp157Gly	Missense	de novo	Male	No	N/A	Yes	No	N/A	Yes	Polyhydramnios	37	3.08	N/A	N/A	No	N/A	2y 1mo	N/A	N/A	2y 1mo	N/A	No	Not achieved	Severe delay, no speech at 25mo	No	N/A	Yes	not specified	Yes	Frontal predominant dysgira/PMG, occipital band, prominent perivascular spaces	Yes	muscular hypotonia	No	N/A	Yes	strabismus, ptosis	No	N/A	Not known	No	No	N/A	No
162-B	Gene panel	ACTB	5568239	5528608	c.475G>A	p.Val159Ile	Missense	de novo	Male	No	N/A	No	Yes	NGS was suggestive of low-level mosaicism for the ACTB variant in this individual's mother. The variant was present in 2.6% of 115 next generation sequencing reads, but could not be confirmed by capillary sequencing, which is limited in detecting mosaicism. Mother has h/o oligodendrioglioma diagnosed at age 4y.	No	N/A	40	Not known	Not known	Not known	Not known	Not known	8y	Not known	Not known	8y	Not known	No	On time 12 months	On time	Yes	concern for ADHD, Tourette syndrome	No	N/A	Yes	non-specific few punctate foci of T2 prolongation in the bifrontal white matter	No	probable seizure x 1 at 18 months of age (normal EEG)	No	N/A	No	N/A	No	N/A	None	No	No	N/A	Yes
150-B	Not known	ACTB	5568230	5528599	c.484A>G	p.Thr162Ala	Missense	de novo	Male	Yes	29372643	Yes	No	N/A	Yes	caesarean section	Term	3.3	N/A	N/A	No	N/A	5y6m	N/A	19.5	5y6m		Yes, -4z	moderate delay, started at 2y	No	No	N/A	Yes	Moderate	Yes	pachygira, prominent perivascular spaces, thick CC	Yes	No	No	N/A	Not known	N/A	Not known	30% hearing in the left ear	No	N/A	Not known	N/A	Not known
147-B	WES/WGS	ACTB	5568203	5528572	c.511C>T	p.Leu171Phe	Missense	de novo	Female	Yes	30733661	Yes	No	N/A	Yes	polyhydramnios and fetal ventricular arrhythmia (extra- systoles) were noted at 24 weeks of gestation, and the delivery was induced at 38 weeks of gestation	38	3.1	51	33	N/A	103	4y	0	15.7	4y	0.5	No	Mild delay 2y	Not known	N/A	N/A	Not known	Not known	Yes	mild gray matter heterotopia and periventricular leukodystrophy	Not known	jerk movements and weakness of the arms	No	N/A	Yes	astigmatism and hyperopia	Not known	Not known	mid- line cleft soft palate	No	Yes	N/A	No
116-B	WES/WGS	ACTB	5568197	5528566	c.517C>T	p.His173Tyr	Missense	not mat	Male	No	N/A	Yes	Yes	Father had cataract surgery as a child, mother also cataracts. Both attended special school	No	N/A	40	3.13	N/A	N/A	No	102.7/145	4y6m/11y6m	-0.52	16.65/35.4	4y6m/11y6m	-0.52	No	12 months	on time	Yes	Short temper	Yes	moderate	Yes	areas of high T2 signal intensity in whilte matter anteriorly and posteriorly	Not known	N/A	Yes	Iris	Yes	Cataract and has glasses	No	no	no	no	no	n/a	No
23-B	Targeted seq	ACTB	5568187	5528556	c.527T>C	p.Leu176Pro	Missense	de novo	Female	No	N/A	Yes	No	N/A	Yes	increased nuchal fold of 4,1 mm, SGA, abnormal kidney	37+2	2	42	31	respiratory distress, sepsis, tube feeding	91	6y	-5.2	12	6y	-5	Yes, -2,4z	Delayed, 2y	Delayed, 2y	No	N/A	Yes	Moderate	Yes	PNH	No	muscular hypotonia	No	N/A	Yes	Ptosis, OP	Yes	Conductive, narrow auditory canal	None	Yes	No	Not known	Yes
25-B	Not known	ACTB	5568167	5528536	c.547C>T	p.Arg183Trp	Missense	de novo	Male	No	N/A	Yes	No	N/A	No	N/A	41.5	4.08	55.8	N/A	failed hearing test	84	2y 3mo	-1.76	13.3	2y 3mo	1.62	No	Delayed, only with support at 2y 3mo	Delayed 3y	No	N/A	No	N/A	No	N/A	No	No	No	N/A	Yes	Right inferior oblique muscle dysfunction	Yes	profound bilateral congenital, CI 11 mo	No	Yes	No	N/A	No
26-B	Not known	ACTB	5568167	5528536	c.547C>T	p.Arg183Trp	Missense	de novo	Male	No	N/A	Yes	No	N/A	No	N/A	40	N/A	N/A	N/A	N/A	145	10y	-0.46	41	10y	0.25	No	Mild delay 15 mo	On time	No	N/A	No	N/A	Yes	Pediatric stroke 5y	No	Dystonia, AO 12y	No	N/A	Yes	Ptosis, OP	Yes	profound bilateral congenital, CI 4y	No	Not known	No	N/A	No
27-B	WES/WGS	ACTB	5568167	5528536	c.547C>T	p.Arg183Trp	Missense	Not known	Female	Yes	27862284	Yes	Yes	Daugther is affected	Not known	N/A	Not known	Not known	Not known	Not known	Not known	N/A	49y	N/A	N/A	49	N/A	No	on time	on time	No	N/A	No	N/A	No	N/A	No	Dystonia, AO 16y, slowly progressive wheelchair at 42 y	No	N/A	No	Not known	Yes	Yes, congenital progressive with deafness at 6y	No	No	No	N/A	No
28-B	WES/WGS	ACTB	5568167	5528536	c.547C>T	p.Arg183Trp	Missense	mat (affected)	Female	Yes	27862284	Yes	Yes	Mother is affected	Not known	N/A	Not known	Not known	Not known	Not known	Not known	N/A	22y	N/A	N/A	22	N/A	No	on time	on time	No	N/A	No	N/A	No	N/A	No	Dystonia, AO 19y, rapidly generelized within 8 mo, positive effect of DBS Gpi	No	N/A	No	Not known	Yes	congenital deafness	No	No	No	N/A	No
30-B	Not known	ACTB	5568167	5528536	c.547C>T	p.Arg183Trp	Missense	de novo	Male	Yes	28487785	No	Yes	parents consanguineous, mother died at 44, acute leukemia, grandmother and ganrdaunts and uncles with late onset hearing loss	No	N/A	on term	normal	Normal	Normal	N/A	10th centile	13y	10th centile	20th centile	13y	20th centile	No	delayed	delayed	No	N/A	Yes	mild	Yes	symmetrical FLAIR T2 hyperintensity in the bilateral caudate nuclei and subtle parenchymal T2 hyperintensity in the bilateral basal ganglia	No	Dystonia, AO 11y	No	N/A	No	N/A	Yes	profound bilateral congenital, CI	NO	No	No	N/A	No
24-B	Not known	ACTB	5568167	5528536	c.547C>T	p.Arg183Trp	Missense	not mat	Male	Yes	12325076, 16685646	Yes	yes, affected twin brother	N/A	Yes	near miscarriage, premature labor	32	N/A	N/A	N/A	N/A	N/A	20y	N/A	N/A	20	N/A	No	Not known	Not known	Not known	N/A	Yes	Mild	No	N/A	No	Dystonia, AO 14y	No	N/A	Not known	No	Yes	sensorineuronal, deafness 4y	Cleft lip and palate	No	No	N/A	Not known
29-B	Not known	ACTB	5568167	5528536	c.547C>T	p.Arg183Trp	Missense	not mat	Male	Yes	12325076, 16685646	Yes	yes, affected twin brother	N/A	Yes	near miscarriage, premature labor	32	N/A	N/A	N/A	N/A	N/A	20y	N/A	N/A	20	N/A	No	Not known	Not known	Not known	N/A	Yes	Mild	No	N/A	No	Dystonia, AO 14y	No	N/A	Yes	Cataracts, 3y	Yes	sensorineuronal, deafness 4y	Cleft lip and palate	No	No	N/A	Not known
140-B	Gene panel	ACTB	5568167	5528536	c.547C>T	p.Arg183Trp	Missense	Not known	Male	No	N/A	No	No	N/A	No	N/A	40+2	3.1	Not known	Not known	No	67.5	7mo	-1.32	7.6	7mo	-0.92	No	N/A	N/A	N/A	N/A	N/A	N/A	No	cavum septum pellucidum	No	No	No	N/A	No	N/A	Yes	profound bilateral congenital, CI scheduled	No	No	No	N/A	No
176-B	WES/WGS	ACTB	5568167	5528536	c.547C>T	p.Arg183Trp	Missense	de novo	Male	Yes	28849312 and 19053052	No	No	N/A	Not known	N/A	Not known	Not known	Not known	Not known	Not known	normal	44y	normal	normal	44y	normal	No	on time	on time	yes	psychotic episode with paranoid delusions at 28y	No	N/A	No	N/A	No	Dystonia, AO 24y, generelized at 29y, deep brain stimulation of teh globus pallidus interna at 29y	No	N/A	No		Yes	AO 3y, progressive to deafnes	No	No	No	N/A	No
177-B	Not known	ACTB	5568167	5528536	c.547C>T	p.Arg183Trp	Missense	not mat	Female	Yes	29788902	No	No	N/A	No	N/A	on term	2950	46	34	no	Not known	23y	Not known	37kg	23y	Not known	No	Delayed, 21mo	Delayed, short sentences, reduced vocabulary, but good sign language	Yes	ADHS at 6y, anxiety, reduced social skills, rage outbreaks at 18-19y	Yes	Borderline	No	N/A	No	Dystonia, AO 12-13y generelized at 19y	No	N/A	No	mild ptosis	Yes	Sensorineural, profound since infancy, CI 3y and 12y	High palate	No	No	N/A	No
178-B	Gene panel	ACTB	5568167	5528536	c.547C>T	p.Arg183Trp	Missense	de novo	Female	No	N/A	Yes	No	N/A	No	N/A	40	3050	46	Not known	no	157	12y	-0.11	52kg	12y	0.55	No	on time	Delayed, lower verbal IQ	Yes	Anxiety, very insecure, sleep disorder	No	IQ 104, verbal IQ 75	No	N/A	No	No	No	N/A	Yes	Astigmatismus	Yes	diagnosed at 16mo, progressive, CI 3y	No	No	No	N/A	No
179-B	WES/WGS	ACTB	5568167	5528536	c.547C>T	p.Arg183Trp	Missense	Not known	Female	Yes	31970217	Yes	No	N/A	No	N/A	Not known	Not known	Not known	Not known	Not known	Normal	52y	normal	Normal	52y	Normal	No	On time	Delayed, poor language skills		Not known	Yes	Borderline	No	N/A	Yes, AO 5y, focal, secondary generelized	Dystonia, AO 25y, slowly progressive, wheel chair 47y, no deep brain stimulation	No	N/A	No	N/A	Yes	Sensorineural, progressive since early childhood	No	No	No	N/A	No
206-B	WES/WGS	ACTB	5568167	5528536	c.547C>T	p.Arg183Trp	Missense	de novo	Male	No	N/A	No	No	N/A	Yes	singular umbilical artery	38+5	3130	51	35	failed hearing test	106	5y 2m	-1.52	18	5y 2m	-0.7	No	mild delay, 18mo	age appropriate after CI	No	N/A	No	N/A	No	N/A	No	clumpsy with mild delay in gross motor skills	No	N/A	No	N/A	Yes	Sensorineural, profound since infancy, CI 2y	No	Yes, reccurent mastoiditis, narrow auditory canals	No	N/A	No
117-B	Not known	ACTB	5568164	5528533	c.550G>T	p.Asp184Tyr	Missense	de novo	Female	No	N/A	Yes	No	n/a	No	N/A	Term	3.712	n/a	n/a	n/a	71.1	1y2m	-2.76	8.2	1y2m	-2.31	No	Not achieved	on time	No	N/A	Yes	Mild	Yes	pachygyria with an anterior to posterior gradient- short, thickened corpus callosum- delayed myelination- prominent perivascular spaces- metopic ridging	No	n/a	No	N/A	yes	Hypertelorism	No	no	no	Low set ears	Yes	Persistent Ductus Arteriosis	No
180-B	WES/WGS	ACTB	5568164	5528533	c.550G>T	p.Asp184Tyr	Missense	de novo	Male	No	N/A	Yes	No	N/A	Yes	maternal diabetes, ceaserian section	39+5	3.85	51	36.5	No	100	4y 6mo	-1.79	18	4y 6mo	-0.07	No	severe delay, 3y 3mo	moderate delay	No	N/A	Yes	Mild	Yes	pachygyria with an anterior to posterior gradient, enlarged perivascular spaces	No	muscular hypotonia	No	N/A	yes	myopia	No	N/A	no	no	Yes	Coarctation of the aorta, OP 6 weeks	No
31-B	WES/WGS	ACTB	5568143	5528512	c.571A>G	p.Lys191Glu	Missense	de novo	Female	No	N/A	Yes	No	N/A	No	N/A	38	3.769	51	34	N/A	108	6y1m	-2.03	46.5	6y1m	-3.47	Yes, -3,47z	Moderate delay 25m	Moderate delay 30m	Yes	agressive, temper tantrums, abnormal sleep	Yes	Mild	Yes	Anterior-predominant pachygyria, Posterior band heterotopias, Short and thick CC, Prominent perivascular spaces, bilateral frontal pachygiria	No	No	No	N/A	Yes	cataract right	No	N/A	No	Yes	No	N/A	No
47-B	targeted single gene	ACTB	5568128	5528497	c.586C>A	p.Arg196Ser	Missense	de novo	Male	No	N/A	Yes	No	N/A	Yes	increased NT 11,2, hydrops fetalis	38	3.360	50	34	N/A	130	12,5y	-3.44	29.8	12,5y	-1.7	Yes	delayed	5 words at 12y	No	N/A	Yes	Severe	Yes	Anterior-predominant pachygyria	Yes, AO 4y	muscular hypotonia	No	N/A	Yes	Ptosis	No	N/A	No	Yes	Yes	mitral valve prolaps	Yes
34-B	targeted single gene	ACTB	5568128	5528497	c.586C>T	p.Arg196Cys	Missense	Not known	Female	Yes	25052316	Yes	Not known	N/A	Not known	N/A	N/A	2.86	47	32	N/A	N/A	7.5y	N/A	low weight	7,5y	-2	Yes	delayed	No speech at 7y	No	N/A	Yes	Severe	Yes	Anterior-predominant pachygyria	Not known	No	No	N/A	Yes	Ptosis	No	No	Not known	No	No	N/A	Not known
35-B	Not known	ACTB	5568128	5528497	c.586C>T	p.Arg196Cys	Missense	de novo	Female	Yes	25052316	Yes	Yes	N/A	Yes	cystic hygroma + hydrops fetalis	N/A	3.55	46	N/A	N/A	N/A	4y1mo	N/A	N/A	4y 1mo	N/A	Yes	moderate delay 2y 8mo	Severe delay, first words 3y	No	N/A	Yes	Moderate	Yes	Anterior-predominant pachygyria, Enlarged ventricles , prominent perivascular spaces	No	muscular hypotonia	Yes	retinal / optic nerve coloboma	Yes	Ptosis	No	No	Yes, high palate	Yes	Not known	N/A	No
37-B	Targeted single gene	ACTB	5568128	5528497	c.586C>T	p.Arg196Cys	Missense	Not known	Female	Yes	24211661 and 25052316	Yes	No	N/A	Yes	bilateral duplications of renal pelves and renal malposition	Term	2.5	43	33.5	respiratory distress, failure to thrive	50	5,5mo	-6.4	2.9	5,5mo	-5.3	Yes	Not achieved	Not achieved	N/A	N/A	Yes	Severe	Yes	Anterior-predominant pachygyria, Front polymicrogyria, Posterior band heterotopias, Agenesis of the CC, 2 nodular heterotopias, hypoplastic CC	No	muscular hypotonia	No	N/A	No	N/A	Not known	N/A	None	Yes	Yes	partial anomalous pulmonary veinous return, PDA, pulmonary HT, tricuspid insufficiency	Yes
32-B	Targeted single gene	ACTB	5568128	5528497	c.586C>T	p.Arg196Cys	Missense	Not known	Male	Yes	25052316	Yes	No	N/A	Not known	N/A	N/A	3.5	56	N/A	N/A	173	17.33y	-0.25	57	17	normal	Yes	Delayed 20 mo	Severe delay, first words 7y	No	N/A	Yes	Severe	No	N/A	No	muscular hypotonia,lower limb spasticity	No	N/A	No	N/A	No	No	Yes, high palate	No	Yes	moderate pulmonary stenosis; prolapse of the anterior mitral valve with mitral insufficiency	No
33-B	Targeted single gene	ACTB	5568128	5528497	c.586C>T	p.Arg196Cys	Missense	Not known	Male	Yes	25052316	Yes	No	N/A	Yes	Polyhydramnios and hyperechogenic bowel	Term	2.84	46	33	N/A	160	11.5y	3.14	50	12	3.01	Yes, -3,4z	Not known	Speech delay	No	N/A	Yes	Mild	Yes	Anterior-predominant pachygyria	Yes, AO 4y	No	No	N/A	Not known	Not known	No	No	Cleft palate	Yes	Yes	Aortic dilation	No
36-B	Targeted single gene	ACTB	5568128	5528497	c.586C>T	p.Arg196Cys	Missense	de novo	Male	Yes	25052316	Yes	No	N/A	No	N/A	38	3.26	48.6	31	Duplicated halluces, contractures of knees and elbows with pterigia	145	15.92y	-3.75	34.5	16	-2.6	Yes	Delayed	Severe delay, short setneces at 6y	No	N/A	Yes	Severe	Yes	Anterior-predominant pachygyria, Agenesis of the CC	Yes, AO 4y	No	No	N/A	Yes	Ptosis, OP	Yes	Mild bilateral at 6y	No	Yes	No	N/A	Yes
200-B	WES/WGS	ACTB	5568128	5528497	c.586C>T	p.Arg196Cys	Missense	de novo	Female	No	N/A	Yes	No	N/A	Yes	high NT at 12. GW; double kidney at 20. GW	38+5	2996	46	33	Kindey anomalies, PDA	84	2y 3mo	-1.34	11.5	2y 3mo	0.64	Yes, -3,3z	Delayed 2y 8mo	No active speech yet	No	N/A	Yes	Moderate	No	N/A	No	muscular hypotonia	No	N/A	Yes	Myopia and astigmatism	No	N/A	No	No	Yes	PDA	Yes
40-B	Targeted single gene	ACTB	5568127	5528496	c.587G>A	p.Arg196His	Missense	Not known	Male	Yes	25052316	Yes	No	N/A	Yes	twin pregancy IVF; high nuchal transluciency	29.5	1.35	33	N/A	premature birth	short stature	18y	short stature	N/A	18y	N/A	Yes	Delayed, around 2y	Severe speech delay and poor articulation	No	N/A	Yes	Moderate-severe	Yes	Anterior-predominant pachygyria	Yes, AO 4y	muscular hypotonia,lower limb spasticity	Yes	Iris coloboma unilateral	Yes	Ptosis	Yes	not specified	No	Yes	Yes	2 small VSDs which closed spontan., bicuspid aortic valve; PDA surgical closure	Yes
42-B	Targeted single gene	ACTB	5568127	5528496	c.587G>A	p.Arg196His	Missense	de novo	Female	Yes	25052316	Yes	No	N/A	Yes	Increased NT	Term	3.085	N/A	N/A	N/A	152.9	15.75y	-2.9	80.2	16	BMI 34,2 2,7	Yes, -2,4z	Normal 15mo	Speech delay	No	N/A	Yes	Moderate	Yes	Anterior-predominant pachygyria, prominent perivascular spaces	Yes	No	No	N/A	Yes	Ptosis	No	No	None	Yes	Yes	PDA - closed age 3 months	No
38-B	WES/WGS	ACTB	5568127	5528496	c.587G>A	p.Arg196His	Missense	de novo	Female	Yes	25052316	Yes	No	N/A	No	N/A	Term	normal	normal	normal	No	160	40y	-0.59	60	40	1.13	No	Delayed 4y	Severe delay 4y	No	N/A	Yes	Severe	Yes	Cortical atrophy	Yes, AO 5y intractable	Progressive joint stiffness, wheelchair	Yes	retina in both eyes	Not known	Not known	No	No	None	No	No	N/A	Not known
39-B	Not known	ACTB	5568127	5528496	c.587G>A	p.Arg196His	Missense	Not known	Female	Yes	25052316	Yes	No	N/A	Not known	N/A	N/A	2.52	N/A	N/A	N/A	N/A	3.25y	-2	N/A	3	-2	Yes, -4z	Not known	Not known	Not known	N/A	Yes	Moderate	Yes	Anterior-predominant pachygyria	No	No	Yes	Iris coloboma unilateral	Yes	Ptosis	Yes	Yes	None	Yes	No	N/A	No
41-B	Not known	ACTB	5568127	5528496	c.587G>A	p.Arg196His	Missense	Not known	Male	Yes	25052316	Yes	No	N/A	Yes	Increased NT	Term	2.32	43.2	N/A	N/A	75	1.42y	-2	N/A	1	N/A	Yes, -3,75z	delayed	delayed	Not known	N/A	Yes	Moderate	Yes	Anterior-predominant pachygyria , prominent perivascular spaces	No	No	Yes	Iris colpnoma	Yes	Ptosis	No	No	None	Yes	No	N/A	Yes
43-B	Not known	ACTB	5568127	5528496	c.587G>A	p.Arg196His	Missense	Not known	Male	Yes	10928857 and 25052316	Yes	No	N/A	No	N/A	38	3.2	47	34	Yes, dysmorphic apperance	3rd centile	14y	3rd centile	3rd centile	14y	3rd centile	Yes, -2z	Delayed, 19 mo	Severely delayed, only few words	Yes	Severe tantrums	Yes	Severe	Yes	Frontal-predominant pachygyria , T2 intense linear defects in the white matter, from central to peripheral	Yes, AO 3y, intractable	Yes, poor coordination and spastic paraparesis,	No	N/A	Yes	Ptosis	No	No	Yes, high palate	Yes	No	N/A	No
44-B	WES/WGS	ACTB	5568127	5528496	c.587G>A	p.Arg196His	Missense	Not known	Female	Yes	25052316	Yes	No	N/A	No	N/A	term	3.0	N/A	N/A	N/A	normal	31y	-1	normal	31y	2	Yes, -3z	Delayed, 2,5y	Speech delay	Not known	N/A	Yes	Severe	Not known	N/A	Yes	Yes, muscular hypotonia	No	N/A	Yes	Ptosis	Yes	Yes	None	Yes	No	N/A	No
45-B	WES/WGS	ACTB	5568127	5528496	c.587G>A	p.Arg196His	Missense	de novo	Male	Yes	25052316	Yes	No	N/A	No	N/A	Term	3.370	50	35	Feeding difficulties	158.5	24y	-3.2	55.2	24	Normal	No	Delayed	Severely delayed	No	N/A	Yes	Moderate, IQ 45	No	Normal MRI	Yes, AO 24y	Yes, muscular hypotonia, progressive stiffness	No	N/A	Yes	Myopie,	Yes	Yes	Yes, high palate	Yes	Yes	mitral valve prolaps	No
46-B	Sanger sequencing	ACTB	5568127	5528496	c.587G>A	p.Arg196His	Missense	de novo	Female	Yes	27868373	Yes	Not known	N/A	Not known	N/A	Term	3.145	46	33	N/A	132	12y	-3.39	25	12y	-3.61	Yes	Not achieved	Not achieved	No	N/A	Yes	Severe	Yes	Anterior-predominant pachygyria , Enlarged ventricles	Yes	Muscular hypotonia	No	N/A	No	N/A	No	No	None	Yes	Yes	PDA	Yes
181-B	WES/WGS	ACTB	5568127	5528496	c.587G>A	p.Arg196His	Missense	de novo	Female	No	N/A	Yes	No	N/A	Yes	polyhydramnios	40+6	3.6	49	N/A	Feeding difficulties, required nasal tube feeding	84	22mo	-0.17	12	22mo	0.57	No	Moderate delay	Mild delay	No	N/A	Yes	Mild	Yes	Cortical malformation, not evaluated yet	No	No	No	N/A	Yes	Very severe ptosis	No	N/A	None	No	No	N/A	No
182-B	WES/WGS	ACTB	5568127	5528496	c.587G>A	p.Arg196His	Missense	de novo	Male	No	N/A	Yes	No	N/A	Not known	N/A	N/A	N/A	N/A	N/A	N/A	short stature	14y	short stature	N/A	14y	N/A	No	Delayed	Not achived	No	N/A	Yes	Moderate, IQ 49	Yes	Frontal predominant pachygyria, prominent perivascular spaces	Yes, AO 12y	Yes, muscular hypotonia	No	N/A	Not known	Not known	Not known	Not known	Not known	Not known	Not known	Not known	Not known
48-B	WES/WGS	ACTB	5568125	5528494	c.589G>A	p.Gly197Ser	Missense	de novo	Female	No	N/A	Yes	No	N/A	No	N/A	N/A	N/A	N/A	N/A	N/A	normal	8y	normal	normal	8y	normal	No	Delayed	Mild delay	No	N/A	Yes	Mild	Not known	N/A	No	No	No	N/A	No	N/A	No	N/A	None	No	No	N/A	No
49-B	Other	ACTB	5568117	5528486	c.597C>G	p.Ser199Arg	Missense	de novo	Male	No	N/A	Yes	No	N/A	Not known	N/A	N/A	N/A	N/A	N/A	neonatal seizures, hypocalcemia	70	9mo	-1.17	9.8	9mo	0.39	No	N/A	N/A	N/A	N/A	Yes	Severe	No	Mildly enlarged extraaxial spaces	Yes, AO neonatal	Yes, muscular hypotonia	No	N/A	No	N/A	Yes	Moderate on R and mild on L, hearing aids	None	No	No	N/A	No
50-B	Not known	ACTB	5568103	5528472	c.611C>G	p.Ala204Gly	Missense	Not known	Female	Yes	25052316	Yes	Not known	N/A	Not known	N/A	N/A	N/A	N/A	N/A	N/A	148	13.5y	-1.3	58.9	14y	2.13	Yes, -3,24z	Delayed 2y 8mo	Mild delay	No	N/A	Yes	Moderate	Yes	Anterior-predominant pachygyria, small temporal nerves , large CC	No	No	No	N/A	No	N/A	No	N/A	None	Yes	No	N/A	No
124-B	WES/WGS	ACTB	5568098	5528467	c.616C>G	p.Arg206Gly	Missense	de novo	Female	No	N/A	Yes	Yes	Parents are European Caucasian; No known consanguinity; twin sister had photosensitive rash that resolved; older brother had seizures that resolved	Yes	Twin pregnancy that was naturally conceived; Mother had cholestasis; no other complications	36	3.035	48.3	33	Transverse C-section, Apgars 8 and 9 at 1 and 5 minutes; passed newborn hearing screen	91.4	2y7m	0.11	14.2	2y7m	0.63	No	Mild delay	Moderate delay	Yes	Very active; has tantrums. Hard to know significance at 2 y; also decreased attention span per mother but not formally assessed	Yes	Mild	No	N/A	No	Significant hypotonia with head lag and delayed motor milestones	No	N/A	Yes	Intermittent esotropia that resolved	No	No	NO	One ear infection as below	Yes	Prolapsed mitral valve with mild mitral regurgitation; thickened and asymmetric aortic valve with trivial regurgitation	No
205-B	WES/WGS	ACTB	5568098	5528467	c.616C>T	p.​Arg206Trp	Missense	de novo	Male	No	N/A	No	No	N/A	Yes	Mesocardia at the antenatal scans, postnatal normal function	40	3.49	53.3	35.6	failed hearing test	120	6y 3mo	-0.11	21	6y 3mo	-0.46	No	On time	Mild delay	No	N/A	No	N/A	Not known	Not known	No	mild muscular hypotonia	No	N/A	No	N/A	Yes	bilateral mild congenital sensorineural, required hearing aids from 1y till 4 years	No	No	No	N/A	No
183-B	WES/WGS	ACTB	5568098	5528467	c.616C>T	p.​Arg206Trp	Missense	de novo	Female	No	N/A	Yes	No	N/A	No	N/A	40	2750	52	3rd centile	failed hearing test	20th centile	5y	20th centile	1st centile	5y	1st centile	Yes, mild	On time	Mild delay	No	N/A	No	N/A	No	N/A	No	microcephaly mild	No	N/A	No	N/A	Yes	conductive and sensorineural	No	cochleal aplasia and absent auditory nerv, glue ears	No	N/A	Yes
184-B	WES/WGS	ACTB	5568098	5528467	c.616C>T	p.Arg206Trp	Missense	De novo	Male	No	N/A	No	No	N/A	yes	preterm birth	30	1.17	38	25	neonatal facial and thoracal oedema	113	6y 4mo	-1.47	18.5	6y 4mo	-0.98	Yes, -2,5z	delayed, 18mo	delayed	yes	ADHS	Yes	mild	Yes	microcephaly, dysplastic CC and rathke's pouch cyst	No	N/A	No	N/A	No	N/A	No	N/A	No	N/A	No	N/A	No
131-B	WES/WGS	ACTB	5568097	5528466	c.617G>A	p.Arg206Gln	Missense	de novo	Male	Yes	32506774	Yes	Yes	Affected sister	Not known	N/A	Not known	Not known	Not known	Not known	Not known	164	51y	3th centile	58.5	51y	10th centile	No	Delayed	Delayed	No	N/A	Yes	Mild	Not known	Not known	No	Yes, muscular hypotonia in childhood	No	N/A	No	No	No	N/A	None	No	No	N/A	No
132-B	WES/WGS	ACTB	5568097	5528466	c.617G>A	p.Arg206Gln	Missense	de novo	Female	Yes	32506774	Yes	Yes	Affected brother	Not known	N/A	Not known	Not known	Not known	Not known	right congenital hip dislocation	156.5	37y	25th centile	65.8	37y	75th centile	No	Delayed 5-6y	Delayed	Yes	hyperactive behavior with episodes of screaming, tantrums and over-friendliness to strangers; anxiety, obsessive-compulsive disorder, sleep disorder	Yes	Mild-moderate	Not known	Not known	No	No	No	N/A	Yes	Refractive error	No	N/A	None	No	Yes	Minimal mitral valve prolaps and cardiomegaly	No
185-B	WES/WGS	ACTB	5568097	5528466	c.617G>A	p.Arg206Gln	Missense	de novo	Female	Yes	29261186	No	No	N/A	Yes	Ventriculomegalie from 20th GW	28 (TOP)	N/A	N/A	N/A	TOP	N/A	28GW	N/A	N/A	N/A	N/A	No	N/A	N/A	N/A	N/A	N/A	N/A	Yes	Ventrikulomegaly involving lateral and third ventricle, normal neocortex at autopsy	N/A	N/A	N/A	N/A	N/A	N/A	N/A	N/A	N/A	N/A	No	N/A	No
51-B	Not known	ACTB	5568089	5528458	c.625G>A	p.Val209Met	Missense	Not known	Male	Yes	25052316	No	Not known	N/A	Not known	N/A	Term	2.76	N/A	N/A	N/A	175	20y	-1	60	20	0	Yes, -4z	Not known	Not known	Not known	N/A	Yes	Mild	Yes	Dysgyria	Yes, AO 14y	No	No	N/A	Not known	Not known	No	No	None	No	No	N/A	No
186-B	WES/WGS	ACTB	5568089	5528458	c.625G>A	p.Val209Met	Missense	de novo	Female	No	N/A	Yes	No	N/A	No	N/A	Term	normal	normal	normal	Abnormal pupil form	normal	3y	normal	normal	3y	normal	No	On time 16mo	Mild delay	No	N/A	No	Mild delay	No	N/A	No	Yes, mild hypotonie, delayed fine motor skills and poor coordination	Yes	bilateral iris coloboma	Yes	Hyperopia and astigmatismus	No	N/A	None	Yes, required ear tubes	No	N/A	No
187-B	WES/WGS	ACTB	5568089	5528458	c.625G>A	p.Val209Met	Missense	de novo	Female	No	N/A	No	No	N/A	Yes	Short femur length on ultrasound	39+3	3.2	46	Not known	Meconium stained amniotic fluid	95.8	4y 9mo	-3.24	16.4	4y 9mo	1.6	Yes	On time 18 mo	Mild delay	No	N/A	Yes	Mild delay with disharmonic profile, (WPPSI-III-NL at 6y10m): Verbal IQ 80, Performal IQ 55, Processing Speed 55, Word reasoning 73. Regular education, doublure of second grade	Not known	Not known	No	No	No	N/A	Yes	Strabismus, now resolved. Vision measured: angular 0.8, linear 0.5. no other ophtalmological abnormalities. Cerebral visual impairment.	No	N/A	None	Adenotomy, tympanostomy	No	N/A	No
203-B	WES/WGS	ACTB	5568086	5528455	c.628C>T	p.Arg210Cys	Missense	mat (gonadal mos)	Male	No	N/A	Yes	Yes	Similar affected maternal half-sibling	Yes	Cleft lip and palate	41	2.72	Not known	Not known	Cleft lip and palate	Not known	6we	Not known	3.4	6we	-2.13	Yes, -5,6z	N/A	N/A	N/A	N/A	N/A	N/A	Yes	MRI done at 7 day of age showed absent corpus callosum, hypoplastic cerebellar hemispheres and vermis, small pons, left parasiggital interhemispheric cyst.	No	Poor respiratory drive thought to be due to brain stem defect, severe microcephaly, 32,4cm at 6 we (-5,6 z)	No	N/A	No	N/A	Not known	N/A	Cleft lip and palate	No	Yes	AVSD	Yes
204-B	WES/WGS	ACTB	5568086	5528455	c.628C>T	p.Arg210Cys	Missense	mat (germline mos)	Male	No	N/A	Yes	Yes	Similar affected maternal half-sibling	Yes	Cleft lip and palate, ACC, hypoplastic cerebellum	20 (TOP)	0.24	22	15.4	Left unilateral CLP	N/A	20GW	N/A	N/A	20GW	N/A	Yes	N/A	N/A	N/A	N/A	N/A	N/A	Yes	Absent corpus callosum, hypoplastic cerebellum seen on antental scan at 19w 2d	N/A	N/A	No	N/A	N/A	N/A	N/A	N/A	Left unilateral CLP	N/A	Yes	AVSD	No
164-B	WES/WGS	ACTB	5568085	5528454	c.629G>A	p.Arg210His	Missense	Not known	Female	No	N/A	Yes	No	N/A	Yes	Prenatal ACC and ventriculomegaly	36	1.8	Not known	Not known	Not known	Not known	Not known	Not known	Not known	Not known	Not known	No	Not achieved	Not achieved	No	N/A	Yes	Severe	Yes	antenatal diagnosis of agenesis corpus callosum and ventriculomegaly	No	N/A	No	N/A	Not known	N/A	Yes	Uses hearing aids	Not known	Not known	No	N/A	No
188-B	WES/WGS	ACTB	5568085	5528454	c.629G>A	p.Arg210His	Missense	Not known	Female	No	N/A	Yes	No	N/A	Yes	Prenatal ACC. Hydrocephalus and cleft palate	40	2.94	45	Not known	acsessory limb placed at the dorsal left thigh with split foot confirmation, sickle foot left	61	6mo	-2.58	6.5	6mo	-1.18	No	N/A	N/A	N/A	N/A	N/A	N/A	Not known	US confirmed ACC	No	No	No	N/A	No	N/A	No	N/A	Cleft palate	No	No	N/A	No
157-B	WES/WGS	ACTB	5567986	5528355	c.728C>T	p.Pro243Arg	Missense	de novo	Male	No	N/A	Yes	No	N/A	No	N/A	40+4	3.205	50	33	No	66	7m	-1.7	6.59	7m	-1.91	Yes, -2,3z	N/A	N/A	Not known	N/A	Yes	Mild	Yes	delayed myelination, enlarged perivascular spaces	No	Not known	No	N/A	Not known	N/A	Not known	N/A	Not known	Not known	No	N/A	No
199-B	WES/WGS	ACTB	5567981	5528350	c.733G>A	p.Gly245Ser	Missense	de novo	Male	No	N/A	No	No	N/A	No	N/A	38+3	2	Not known	Not known	C section because of breech position. Bilateral hydronephrosis was diagnosed in the neonatal period. Bilateral megaureter. Congenital luxation and dysplasia of left hip.	149	12y	0.27	43.25	12y	0.4	No	Severe delay	Severe delay, first word at 3y, at 12y uses around 10 words	No	N/A	Yes	Moderate, Bayley II mental developmental index at 4,5 years old: non-verbal level of 2,2 years old. Logopedic investigations show a profound delay with a discrepancy at the expense of expressive language development	Yes	Widend supratentorial ventricular system. Arachnoidal cyst at the left temporal lobe.	Yes, AO 7mo, controlled with Keppra, seizure free from 4y without medication	No	No	N/A	No	N/A	No	N/A	None	No	No	N/A	Yes
113-B	Gene panel	ACTB	5567981	5528350	c.733G>A	p.Gly245Ser	Missense	Not known	Female	Yes	PMID: 25156961 P1	No	Not known	N/A	No	N/A	37	N/A	N/A	N/A	N/A	86.3	2Y6M	-0.8	12.3	2Y6M	-0.54	No	Severe delay	Severe delay	No	N/A	Yes	Moderate DQ 39	Yes	enlarged lateral ventricles, decreased white matter volume and pachygyria dominant in the frontal lobe	No	Not known	No	N/A	No	Not known	No	N/A	None	No	No	N/A	No
53-B	Other	ACTB	5567953	5528322	c.761G>A	p.Arg254Gln	Missense	de novo	Not known	No	N/A	No	No	N/A	Yes	Termination at 16+5GW, IUGR, heart defect and omphalocele	16+5 (TOP)	IUGR	IUGR	N/A	TOP	IUGR	fetus 16+5	N/A	N/A	fetus 16+5	N/A	No	N/A	N/A	N/A	N/A	N/A	N/A	No	N/A	N/A	No	No	N/A	N/A	N/A	N/A	N/A	N/A	N/A	Yes	TGA	Yes
142-B	WES/WGS	ACTB	5567923	5528292	c.791C>G	p.Pro264Arg	Missense	de novo	Male	No	N/A	No	No	N/A	Yes	Termination at 22GW due to ventriculomegaly	23+3	0.728	31.5	23.5	TOP	31.5	23+3GW	0.12	0.728	23+3GW	0.53	No	N/A	N/A	N/A	N/A	N/A	N/A	Yes	Ventrikulomegaly, dysplastic corpus callosum	N/A	No	N/A	N/A	N/A	N/A	N/A	N/A	N/A	N/A	No	N/A	No
54-B	Not known	ACTB	5567912	5528281	c.802G>C	p.Gly268Arg	Missense	de novo	Male	Yes	29388391	No	Not known	N/A	Yes	Nuchal oedema, termination at 20GW because of hydrocephalus	20GW	N/A	N/A	N/A	N/A	N/A	fetus 20GW	N/A	N/A	N/A	N/A	No	N/A	N/A	N/A	N/A	N/A	N/A	Yes	Hydrocephalus	N/A	No	N/A	N/A	N/A	N/A	N/A	N/A	Cleft lip and palate	N/A	No	N/A	Yes
201-B	WES/WGS	ACTB	5567816	5528185	c.803G>A	p.Gly268Asp	Missense	de novo	Male	No	N/A	Yes	No	N/A	No	N/A	37+2	2380	Not known	Not known	Jaundice- required phototherapy on D1	98	4y 6mo	-1.86	17.3	4y 6mo	-0.15	Yes, -3,56z	mild delay (24 mo)	Mild delay (4word sentences at 4y 6mo)	No	N/A	Yes	Mild	Yes	mild periventricular leukomalacia compatible with previous arrest and dysgyria with under-development of frontal lobe gyri. Corpus callosum is thin and mildly dysmorphic	No	Yes, muscular hypotonia, tires easily when walking, microcephaly	No	N/A	Yes	Squint	No	N/A	None	No	No	N/A	No
112-B	WES/WGS	ACTB	5567805	5528174	c.814T>C	p.Cys272Arg	Missense	de novo	Male	No	N/A	Yes	Yes	Sister aged 13 with learning difficulties and attention deficit with normal IQ and phenotype	Yes	C-section due to transverse presentation. He was admitted to hospital at 24 days of life because of a urinary tract infection with normal kidney ultrasound.	39	3.6	49	35	C-section due to transverse presentation. He was admitted to hospital at 24 days of life because of a urinary tract infection with normal kidney ultrasound.	118	7y	-1.19	21.8	7y	-0.83	Yes	Mild delay	Mild delay	Yes	ADHD and encopresis	Yes	Mild	No	N/A	No	No	No	N/A	Yes	Myopia and astigmatism.	No	No	Narrow palate		Yes	Mild mitral insufficiency	No
189-B	WES/WGS	ACTB	5567793	5528162	c.826G>A	p.Glu276Lys	Missense	de novo	Male	No	N/A	No	No	N/A	Yes	IUGR, polyhydramnion	38+4	3014	51	31	No	91.5	3.9y	-2.5	16	3,9y	0.1	No	Severe delay, 32mo	Mild delay	Yes	Anger tantrum, "Fixated" on surtain subjects - When little it was on light. Now it is on umbrellas and parasols.	Yes	Mild	Yes	Pachygyria, bilateral subependymal frontal heterotopiees, supratentoriel dysmyelination. benign enlargement of subarachnoid space (BESS)	No	Yes, muscular hypotonia, mirror movementd of upper extremities	No	N/A	Yes	Astigmatismus	No	N/A	submucous cleft palate	Yes, reccurent otitis media, eartubes	No	N/A	No
190-B	WES/WGS	ACTB	5567760	5528129	c.859G>A	p.Val287Met	Missense	de novo	Female	No	N/A	Yes	No	N/A	No	N/A	40+2	3.54	48	Not known	No	108	7y2m	-3	18.3	7y2m	0	No	On time	On time	No	N/A	No	None	Not known	N/A	No	No	No	N/A	No	N/A	No	N/A	None	No	No	N/A	No
109-B	WES/WGS	ACTB	5567727	5528096	c.890_891delCA	p.Thr297Serfs*37	Frameshift deletion	Not known	Male	Yes	31898838	Yes	No	N/A	No	N/A	Term	3.35	54	N/A	Slow neonatal weight gain	Normal (10-25th centile)	4y	Normal	Normal	4	Normal	No	Mild delay	Mild delay	Yes	Autismus spectrum disorder, attention deficit impulsive control disorder	No	None	No	N/A	No	No	No	N/A	No	N/A	No	N/A	None	No	Yes	patent ductus arteriosus	No
110-B	WES/WGS	ACTB	5567714	5528083	c.905G>C	p.Gly302Ala	Missense	Not known	Male	Yes	31898838	Yes	No	N/A	No	N/A	40	2.95	49	N/A	N/A	102.5	4y	-0.34	15	4y	-0.9	No	mild delay	moderate delay	Yes	Hiperactivity-Attention deficit disorder	Yes	moderate	No	N/A	No	Not known	No	N/A	Yes	Strabismus, pallor of optic disc. Visuospatial deficits,	No	N/A	No	no	Not known	N/A	Not known
161-B	WES/WGS	ACTB	5567702	5528071	c.917A>G	p.Tyr306Cys	Missense	de novo	Female	No	N/A	Yes	No	N/A	No	N/A	Term	3.008	Not known	35	No	67.4	7mo	-0.86	7.07	7mo	-0.95	No	N/A	N/A	N/A	N/A	N/A	N/A	Yes	Wide cranial sutures	No	No	No	N/A	No	N/A	No	N/A	No	No	No	N/A	No
191-B	Gene panel	ACTB	5567681	5528050	c.938T>G	p.Met313Arg	Missense	Not known	Male	Yes	30315159	Yes	yes affected son	similar affected son	No	N/A	Not known	Not known	Not known	Not known	cardiac intervention in infancy, probably PDA	178	35y	-0.4	Not known	37y	Not known	No	On time	On time	No	N/A	No	N/A	Not known	N/A	No	No	No	N/A	No	No	No	N/A	No	No	Yes	PDA	No
55-B	Other	ACTB	5567681	5528050	c.938T>G	p.Met313Arg	Missense	pat (affected)	Male	Yes	30315159	Yes	yes, father affected	similar affected father	No	N/A	40+2	3375	55	33	heart defect	104	4y 4mo	-0.68	15	4y 4mo	-1.5	Yes, mild	On time	Mild delay	No	N/A	Yes	Mild	Not known	N/A	No	mild microcephaly	No	N/A	No	No	No	N/A	incomplete cleft lip	No	Yes	PDA. MAPCAs	No
58-B	WES/WGS	ACTB	5567512	5527881	c.995C>T	p.Pro332Leu	Missense	de novo	Male	No	N/A	Yes	yes	mother with epilepsy	No	N/A	41	3.85	Not known	Not known	4 days at hospital, because of mild respiratory problems	182	17y11mo	0	73	17y11mo	0.6	No	On time	Mild delay	No	N/A	Yes	Mild, TIQ 60	Not known	N/A	Yes, febrile seizures AO 17mo, Myoclonic atonic epilepsy AO 4y (Doose syndrome)	No	No	N/A	No	N/A	No	N/A	No	Yes, ear tube operation	No	N/A	No
60-B	WES/WGS	ACTB	5567487	5527856	c.1020G>T	p.Trp340Cys	Missense	de novo	Male	No	N/A	Yes	No	N/A	No	N/A	Term	N/A	Normal	Normal	PDA	Normal	3y	Normal	Normal	3y	Normal	No	On time	On time	No	N/A	No	None	No	N/A	No	No	No	N/A	Yes	Ptosis	No	No	None	Yes	Yes	PDA	No
61-B	Other	ACTB	5567480	5527849	c.1027G>A	p.Gly343Ser	Missense	de novo	Male	No	N/A	Yes	No	N/A	Yes	IUGR	35+2	1.99	44	32	cesarean section due to pathological doppler and IUGR, short term venitaltion (CPAP) after birth due to respiratory problems, umbilical cord entanglement, early onset infection;	140.5	12y	-1.41	38	12y	-0.44	Yes, mild	On time 17mo	Mild delay	Yes	impulsive and aggressive behaviour, autoaggression in early childhood	Yes	Mild, IQ 66	No	N/A	No	Yes, muscular hypotonia, microcephaly	No	N/A	Yes	strabism, unilateral amblyopia, myopia (-2,5 dpt)	No	N/A	None	Yes,frequent ear infections, paracentesis	Yes	ASD, spontaneously closed	No
159-B	WES/WGS	ACTB	5567480	5527849	c.1027G>A	p.Gly343Ser	Missense	de novo	Female	No	N/A	No	No	N/A	No	N/A	36+4	2.05	Not known	30.5	calcified placenta, ofc 46.5 at 6.5yr = -5SD	114	6y6m	9-25th	17	6y6m		Yes	moderate delay 27 months	22 months	Not known	N/A	Yes	Moderate	No	Normal MRI	Not known	Microcephaly	Not known	N/A	Not known	N/A	Not known	N/A	Not known	Not known	No	Normal echo	No
192-B	WES/WGS	ACTB	5567480	5527849	c.1027G>A	p.Gly343Ser	Missense	de novo	Male	No	N/A	Yes	No	N/A	No	N/A	N/A	N/A	N/A	N/A	N/A	Normal	8y	Normal	Normal	8y	Normal	No	Moderate delay	Moderate delay	Not known	N/A	Yes	Moderate	Not known	N/A	Not known	Not known	No	N/A	Not known	N/A	Not known	N/A	Not known	No	No	N/A	Not known
193-B	WES/WGS	ACTB	5567464	5527833	c.1043C>T	p.Ser348Leu	Missense	de novo	Female	Yes	31625567, GD023	No	Yes	Consanguinity and history of misscariage	Not known	N/A	Not known	Not known	Not known	Not known	jejunal atresia, apple peel appearance and hyperglycemia	normal	7y 9mo	Normal	Normal	7y 9mo	Normal	No	On time	Moderate delay, unclear speech	No	N/A	Yes	Mild, IQ 70	Not known	Not known	No	No	No	N/A	No	N/A	Yes	bilateral sensorineural hearing loss right severe to profound and left severe	None	Adenoidectomy and bilateral tonsillectomy and bilateral grommets insertion	No	N/A	No
202-B	WES/WGS	ACTB	5567464	5527833	c.1043C>T	p.Ser348Leu	Missense	de novo	Female	No	N/A	Yes	No	N/A	Yes	20 week scan - cleft lip, 32 weeks - intestinal obstruction and AVSD	36+2	2460	Not known	Not known	Jejunal atresia, AVSD	75	16mo	-4.2	9.3	16mo	-2.4	Yes, -4,4z	Severe delay	No active speech at 18mo	No	N/A	Yes	Moderate	Not known	Not known	No	Yes, muscular hypotonia	No	N/A	Optic disc pit at the left eye	No	Yes	Bilateral moderate hearing loss, aided	Cleft palate	No	Yes	complete AVSD	No
164-B	WES/WGS	ACTB	5567464	5527833	c.1043C>T	p.Ser348Leu and p.Ile192Val in cis	Missense	de novo	Female	NO	N/A	Yes	No	N/A	Yes	increased NT in the first trimenon	39	2.9	49.5	32.5	No	87	2y	0.09	12	2y	-0.21	Yes, -2,5z	On time 14 m	Moderate delay	No	N/A	Yes	mild delay	No	N/A	No	No	No	N/A	Yes	very mild ptosis	Yes	Sensorineural, progressive, Hearing aids, both ears,	No	middle ear effusion, tympanostomy under condideration	No	N/A	No
122-B	WES/WGS	ACTB	5567428	5527797	c.1078dup	p.Gln360Profs*4	Frameshift insertion	de novo	Male	no	N/A	Yes	Yes	father with learning difficulty	yes	IUGR, abnormal shape of cranial vault with brachycephaly	41	2.8	49	31	Right coronal synostosis	120/131	6y6m/9y	-1.23	22/33	6y6m/9y	0.19	Yes, -3,5z	on time	moderate delay	Yes	attention disorder, impulsivity	Yes	mild	No	MRI at birth: Cranial Vault Asymmetry	No	microcephaly (-3.5 SD)	No	N/A	yes	astigmatism and myopia left eye, hypermetropia right eye	No	no	no	multiple acute otitis media, bilateral myringotomy tube since age of 3 yrs, chronic otorrhea	Not known	N/A	No
62-B	Not known	ACTB	5567417	5527786	c.1090G>A	p.Glu364Lys	Missense	Not known	Female	Yes	10411937	No	Not known	N/A	Not known	N/A	N/A	N/A	N/A	N/A	N/A	141.5	12y	-1.4	N/A	12y	N/A	No	Not known	Moderate delay	Not known	N/A	Yes	Moderate	No	N/A	Not known	No	No	N/A	Not known	Not known	No	Not known	Not known	recurrent otitis media,	No	N/A	No
119-B	Other	ACTB	5567410	5527779	c.1097G>T	p.Gly366Val	Missense	de novo	Male	no	N/A	Yes	No	n/a	Yes	Cleft lip defected on 20w uss; prenatal karyotype: normal	38	2.3	n/a	31	No	98/145	3y5m/12y	-0.6/-1.4	15/34	3y5m/12y	-0.5/-1.4	Yes, -3,8z	mild delay	mild delay	Yes	Anxiety, poor atention	Yes	mild	Yes	T2 hyperintensity in bi-frontal parasagittal subcortical white matter; J sella turcica	No	no	No	N/A	no	n/a	No	no	cleft lip	n/a	no	n/a	No
63-B	WES/WGS	ACTB	5567409	5527778	c.1097dupG	p.Ser368Leufs*13	Frameshift insertion	de novo	Male	Yes	29220674	Yes	No	N/A	Not known	N/A	Not known	Not known	Not known	Not known	N/A	short stature	12y	short stature	N/A	12y	N/A	Yes	Moderate delay	Moderate delay	Yes	Hyperactivity	Yes	Moderate	Not known	N/A	No	Yes, dystonia?	No	N/A	No	N/A	No	N/A	None	Not known	No	N/A	No
194-B	WES/WGS	ACTB	5567409	5527778	c.1097dupG	p.Ser368Leufs*13	Frameshift insertion	de novo	Male	No	N/A	Yes	No	N/A	Yes	Cleft lip and IUGR from 20GW	39+6	2.5	45.2	32.5	Cleft lip and palate, feeding difficulties	137	13y	-2.95	37.5	13y	-1.45	No	On time 13mo	Moderate delay, first words at 3y	Yes	Autism	Yes	Mild	Yes	PNH 2 noduli	No	No	No	N/A	Yes	refrective erros	No	N/A	Cleft lip and palate	Yes, reccurent otitis media, eartubes	No	N/A	No
64-B	WES/WGS	ACTB	5567405	5527774	c.1101dupG	p.Ser368Leufs*13	Frameshift insertion	de novo	Female	Yes	30315159	Yes	No	N/A	No	N/A	38	2310	44.5	30	No	96	5y7mo	-2.9	15	5y 7mo	-0.7	Yes, -2,4z	Delayed 18mo	Delayed 22mo	No	N/A	Yes	Mild	Yes	PNH 2 noduli	No	Microcephaly -2,4SD	No	Not known	Yes	Hyperopia and astigmatismus	No	No	None	No	No	N/A	No
195-B	WES/WGS	ACTB	5567395	5527764	c.1112A>G	p.His371Arg	Missense	de novo	Male	No	N/A	Yes	No	N/A	No	N/A	40	3	51	34	micropenis, retentio testis	85	23mo	-0.54	11	23mo	-0.83	Yes, -2,7z	Severe delay, not achived at 23mo	Delay 3 words at 23mo	No	N/A	Yes	N/A	Yes	retrocerebellar cysts	No	microcephaly (OFC 46 cm, -2,7z, at 23mo), severe muscular hypotonia	No	N/A	no	No	No	N/A	None	No	No	N/A	No
196-B	WES/WGS	ACTB	5567390	5527759	c.1117A>T	p.Lys373*	Stop gain	de novo	Female	Yes	29220674	Yes	No	N/A	No	N/A	Not known	Not known	Not known	Not known	Feeding difficulties	normal	14y	Normal	Normal	14y	Normal	Yes	On time	Mild delay	No	N/A	Yes	Mild	No	N/A	No	Microcephaly	No	N/A	No	N/A	No	N/A	None	Not known	No	N/A	No
[truncated: 22 more columns]

## Sheet: CNVs_del < 1Mb
ID	Testing Method	Gene	GRCh38_POS	CNV size	Inheritance	Sex	Published	Published PubMed ID	Relevant family history	Further relevant family history	Relevant prenatal history	Further relevant prenatal history	Birth gestation	Birth weight (In kg)	Birth length (In cm)	Birth OFC (In cm)	Other relevant birth history	Height (In cm)	Age of patient at height measurement if known	Height SD	Weight (In kg)	Age of patient at weight measurement if known	Weight SD	Age at independent walking	Speech development	Behavioural problems	Type of behavioural problem	Intelectual disability	Intellectual disability level	MRI anomalies	Type of MRI Anomaly	Epilepsy	Other CNS features	Coloboma	TYPE OF COLOBOMA	Other vision and eye features	Further vision and eye information	Hearing Loss	Hearing loss info	Palate anomalies	Other ENT features	Structural heart defect	Type of structural heart defect	Kidney anomalies	Type of kidney anomaly	Other genito-urinary features	Type of Other genito-urinary features	Spine anomalies	Other skeletal features
107-B	WES/WGS	ACTB	5522788-5559357	36.6 kb Del	mat (affected)	Male	Yes	Baumann 31898838	Yes	Mother affected Baumann P2, Paternal inheritance of axolnal neuropathy	No	N/A	40	2.9	48	33	N/A	low normal	11y	3-10th centiel	normal	11	normal	Mild delay	Mild delay	Yes	attention deficit	No	None	Not known	N/A	Yes, 2 episodes at 5y, seizure free without medication	Yes, axonal neuropathy (alternative cause, paternaly inherited)	No	N/A	Yes	Anisometropia, unilateral hyperopia and astigmatism	No	N/A	None	No	No	N/A	No	N/A	No	N/A	No	No
108-B	WES/WGS	ACTB	5522788-5559357	36.6 kb Del	Not known	Female	Yes	Baumann 31898838	No	affected son	Not known	N/A	40	2.12	N/A	N/A	N/A	normal	35y	normal	N/A	35	N/A	On time	On time	No	N/A	No	None	Not known	N/A	No	No	No	N/A	Yes	Hyperopia	No	N/A	None	No	No	N/A	No	N/A	No	N/A	No	No
111-B	CGH microarray	ACTB	4677493-561784	0.94Mb deletion . pt also had paternally inherited CNV at 21q22.3 0.11MB deletion	de novo	Female	No	N/A	Yes	Paternally inherited CNV at 21q22.3 0.11MB deletion	No	paternally inherited CNV at 21q22.3 0.11MB deletion	40	2.7	49	33	N/A	134.6	12y	-2	32	11y	N/A	On time	Mild delay	No	N/A	Yes	Mild	Not known	N/A	No	No	No	N/A	Yes	Astigmatism	Yes	conductive HL as young child	None	No	Yes	LV dilatation diagnosed at age 2 years following Ix for cardiac murmur heard during routing examination	No	N/A	No	N/A	No	Yes
153-B	Not known	ACTB	5359680-5568627	Del 0,2	Not known	Male	Yes	PMID: 29220674 PXXII	Not known	N/A	Yes	IUGR	Not known	Not known	Not known	Not known	Growth retardation and hypotonia	short stature	11y	short stature	normal	11y	normal	Mild delay	Moderate delay	Yes	Affectionate personality, self-harming tendency, ASD	Yes	Moderate	Yes	PVNH	No	Muscular hypotonia, microcephaly	No	N/A	No	N/A	Yes	bilateral mixed	None	No	No	N/A	Yes	renal cortical cysts	No	N/A	Yes, scoliosis	Yes
128-B	Other	ACTB	N/A, 0.8Mb deletion 7p22.1 incl ACTB	Del 0,8	Not mat	Female	No	N/A	Yes	brother had 7p22.1 deletion, long familialhistory of 1q21.1microduplication	No	N/A	38	3.24	N/A	ofc 35 cm at 6 weeks	No	short stature	6w	short stature	3.69	6w	N/A	N/A	N/A	N/A	N/A	N/A	N/A	Not known	N/A	Not known	Not known	Not known	Not known	Not known	Not known	Not known	Not known	Not known	Not known	Not known	Not known	Not known	Not known	Not known	Not known	Not known	Yes
127-B	Microarray	ACTB	N/A, 0.77Mb deletion 7p22.1 incl ACTB	Del 0,77	Not mat	Male	No	N/A	Yes	Mother has1q21.1q21.2microduplication	No	N/A	37	3.33	N/A	N/A	No	25th centile	4y4m	normal 25th centile	25 centile	4y4m	N/A	Mild delay	Mild delay	Yes	Anger problems, throws items, ASD	Yes	Mild	Not known	N/A	Not known	Not known	Not known	Not known	Not known	N/A	Not known	Not known	Not known	Potential asthma	Not known	N/A	Not known	N/A	Not known	N/A	Not known	No
197-B	WES/WGS	ACTB	4776943-5845114	Del 1 Mb	Not known	Male	No	N/A	No	N/A	No	N/A	37	2.6	47	33.5	No	74	27mo	-4.63	7.5	27mo	-4,34 (BMI 13,7 -2,02 SD)	On time	Mild delay	No	N/A	Yes	Mild	Not known	N/A	No	No	No	N/A	No	N/A	No	N/A	None	No	No	N/A	No	N/A	No	N/A	No	Yes
198-B	Microarray	ACTB	N/A, 0.7Mb deletion 7p22.1 incl ACTB	Del 0,7 Mb	De novo	Male	No	N/A	No	N/A	No	N/A	36	2.17	49	32.5	No	102	5y	-2.55	16.4	5y	-1.61	Mild delay	Mild delay	not known	N/A	No	N/A	No	N/A	No	No	Yes	N/A	No	N/A	No	N/A	None	No	No	N/A	No	N/A	No	N/A	No	Yes
218-G	WES/WGS	ACTG1	81174274-81574196	Deletion 393.15 kb	not known	Not known	No	N/A	Not known	N/A	Not known	N/A	Not known	Not known	Not known	Not known	Not known	Not known	Not known	Not known	Not known	Not known	Not known	Not known	delayed	Not known	N/A	yes	not specified	Not known	N/A	No	Not known	No	N/A	Not known	N/A	No	N/A	Not known	Not known	Not known	N/A	Not known	N/A	Not known	N/A	Not known	Not known
219-G	WES/WGS	ACTG1	81509656-81524744	Deletion 15.09 kb	not known	Female	No	N/A	Yes	Mum also has processing issues. Family history of cerebral palsy (brother and aunt)	Not known	N/A	Not known	Not known	Not known	Not known	Not known	Not known	Not known	Not known	Not known	Not known	Not known	Not known	Not known	Not known	N/A	yes	not specified	Not known	N/A	Yes	Not known	No	N/A	Not known	N/A	No	N/A	Not known	Not known	Not known	N/A	Not known	N/A	Not known	N/A	Not known	Not known
220-G	WES/WGS	ACTG1	81178141-81730287	Deletion 545.38 kb	de novo	Female	No	N/A	No	N/A	Not known	N/A	Not known	Not known	Not known	Not known	Not known	Not known	Not known	Not known		Not known	Not known	Not known	Not known	Yes	Abnormal eating behavior, Schizophrenia	yes	not specified	No	N/A	No	Not known	No	N/A	Yes	Nystagmus	No	N/A	Not known	Not known	Not known	N/A	Not known	N/A	Not known	N/A	Not known	Not known
221-G	array, WES	ACTG1	81498877-81540488	Deletion 41.6 kb	pat	Female	No	N/A	Yes	affected nephew , 2 stillborn at 20-25GW	No	N/A	on term	Not known	Not known	Not known	no	158	24y	83.9		not available	not available	on time	on time	Not known	N/A	no	None	Yes	Left frontal, parietal and temporal dysgyria. Dysgyria consistent with polymicrogyria.	No	Right hemiparesis (arm more than leg)	No	N/A	No	N/A	No	N/A	None	No	No	N/A	No	N/A	No	N/A	No	No
222-G	array, WES	ACTG1	81498877-81540488	Deletion 41.6 kb	mat	Male	No	N/A	Yes	affected mat aunt	yes	Threatened preterm labour at 30 weeks	39+5	2980	Not known	Not known	No	Not known	2y 7mo	Not known	Not known	2y 7mo	Not known	delayed	delayed	Yes	temper tantrums	yes	mild	Yes	Right frontopateriental dysgryia. Also possible mild left frontal dysgryia. Dysgyria consistent with polymicrogyria.	Yes	Left hemiparesis (arm more than leg)	No	N/A	No	N/A	No	N/A	None	No	No	N/A	No	N/A	No	N/A	No	No
223-G	array, WES	ACTG1	81498877-81540488	Deletion 41.6 kb	pat	Female	No	N/A	Yes	affacted son and sister	Not known	N/A	at term	Not known	Not known	Not known	No	normal	adult	Not known	normal	adult	Not known	On time	On time	No	N/A	no	None	no MRI	N/A	No	No	No	N/A	No	N/A	No	N/A	None	No	No	N/A	No	N/A	No	N/A	No	No
224-G	array, WES	ACTG1	81498877-81540488	Deletion 41.6 kb	not known	Male	No	N/A	Yes	affacted daugther and grandson	Not known	N/A	at term	Not known	Not known	Not known	No	normal	adult	Not known	normal	adult	Not known	On time	On time	No	N/A	no	None	no MRI	N/A	No	No	No	N/A	No	N/A	Yes	sensorineural, onset after 40y	None	No	No	N/A	No	N/A	No	N/A	No	No
[truncated: 16 more columns]
