# Supplementary material for: Molecular genotype-phenotype correlation in ACTB- and ACTG1-related non-muscle actinopathies
Source: Am J Hum Genet. 2026 Jan 12;113(2):324–41. doi: 10.1016/j.ajhg.2025.12.007 (PMC13087417; doi:10.1016/j.ajhg.2025.12.007)
Supplement: Table S3. Average gene-expression profiles [file mmc4.xlsx]

## Sheet: Sheet 1 - AverageGeneExpression
AverageGeneExpressionProfiles copy
EnsemblID	Chromosome	Start	Stop	Strand	Gene	PID_11422_ACTG1	PID_16802_ACTB	PID_32377_ACTG1	PID_36560_control	PID_38076_ACTB	PID_40361_ACTB	PID_44677_ACTG1	PID_46627_ACTB	PID_46983_ACTB	PID_49008_ACTB	PID_49113_ACTB	PID_49146_ACTB	PID_49709_ACTB	PID_51257_ACTB	PID_51262_ACTB	PID_51326_ACTB	PID_51497_ACTB	PID_51747_ACTB	PID_52236_control_Coriell	PID_52237_control_Coriell	PID_52238_control_Coriell	PID_52555_control	PID_52556_control	PID_52558_control	PID_54523_control	PID_54524_control	PID_54525_control	PID_54667_ACTB
ENSG00000279457	1	185217	195411	-1	WASH9P	344	1132	-759	426	41	722	699	779	419	264	588	815	225	0.32	316	438	185	854	-349	809	64	1184	586	724	299	-167	667	-336
ENSG00000225630	1	629640	630683	1	MTND2P28	4555	4727	5201	5239	5255	4369	4702	4626	4855	4654	3708	4023	4543	4809	4.65	4652	4957	4536	4573	4544	4558	4242	4848	7859	4928	5144	4627	5071
ENSG00000237973	1	631074	632616	1	MTCO1P12	4497	4542	5174	4603	5384	3846	4515	4657	4348	5099	4417	3783	4216	5358	4226	4667	4044	4039	4473	4359	6855	3.49	7155	3966	3952	4088	3894	3692
ENSG00000248527	1	633696	634376	1	MTATP6P1	8399	8.37	8632	9006	9068	8547	8666	8343	8844	8655	8538	8426	9055	8539	8491	8579	8592	8923	7.82	7776	8036	8753	8745	8598	8.86	8662	8655	8632
ENSG00000198744	1	634376	634922	1	MTCO3P12	392	12	652	1225	0.35	135	123	43	105	322	209	718	942	529	204	315	441	17	-142	-211	1581	483	383	68	747	827	843	343
ENSG00000228327	1	725885	778626	-1	AL669831.1	133	0.39	-59	567	-147	-36	416	-116	-114	284	-352	-0.26	-0.28	-67	-274	-57	252	-787	919	-91	872	299	-574	0.02	-0.09	0.24	-564	339
ENSG00000228794	1	825138	859446	1	LINC01128	3299	3674	4012	3208	3395	3561	3257	3232	3435	3527	3201	3608	3397	3694	3842	3355	3415	3.84	3823	4074	3612	3726	3516	3726	3398	3519	2771	3505
ENSG00000223764	1	916865	921016	-1	LINC02593	2251	3527	-915	0.42	0.95	504	3486	1976	2883	1905	294	4432	979	-739	3454	959	3449	3538	2654	3767	2888	4255	3057	3589	3347	3563	1939	3608
ENSG00000187634	1	923928	944581	1	SAMD11	2724	4612	-1.71	-301	657	-268	3939	2.28	4185	1993	157	5997	0.82	-592	5151	1785	5127	5525	3687	5174	4.65	5984	4379	4879	4836	5004	3437	5362
ENSG00000188976	1	944204	959309	-1	NOC2L	6703	7406	6327	6068	6658	7136	7038	6458	7313	6559	6519	7658	6516	6574	7569	6872	7378	7.71	6914	6781	6803	7705	7607	7397	7481	7499	7326	7548
ENSG00000187961	1	960587	965715	1	KLHL17	3657	4647	2853	2565	4014	3041	4487	3.09	3785	3546	3579	4.72	3558	2883	4441	3.61	4067	4321	3647	4.17	3175	5.06	4041	4501	4787	4722	4585	4836
ENSG00000187583	1	966497	975865	1	PLEKHN1	321	1852	-14	-591	989	-86	1087	-1352	-1	0.55	-609	2149	814	1689	1092	-199	1588	1522	1667	2302	931	2.42	1299	1614	3014	3018	2.15	2366
ENSG00000187608	1	1001138	1014540	1	ISG15	3461	4729	3865	2828	4188	3032	3716	1737	2977	3971	4807	4854	4045	5118	4297	3757	2.81	4743	3729	3679	2774	4661	3.42	3741	4386	4512	4.44	3.47
ENSG00000188157	1	1020123	1056118	1	AGRN	6653	5577	5939	5963	7596	5663	5216	6095	5819	6834	6601	6.03	5671	6067	5593	5437	5.57	6472	5518	6556	6009	6766	5571	7087	6937	6716	6886	5832
ENSG00000131591	1	1081818	1116361	-1	C1orf159	2711	3351	2429	1658	2624	2244	3135	2445	3347	2.41	2873	3.44	2848	2566	3659	2811	3297	3775	2657	2938	2393	3786	3748	3241	3892	3681	3812	3748
ENSG00000078808	1	1216908	1232031	-1	SDF4	7854	7479	8192	7768	7837	6959	7.76	7702	7369	7671	8.39	7842	8142	8019	7591	7529	7763	7868	7576	8044	7506	8085	7749	7596	7829	7874	8279	7713
ENSG00000176022	1	1232226	1235041	1	B3GALT6	4568	4281	4406	4229	4396	4.86	4201	4697	4785	4728	5186	5.04	4922	4753	4774	4.32	5064	5059	4467	4598	4449	5113	5098	4477	4902	4831	5157	4675
ENSG00000160087	1	1253909	1273885	-1	UBE2J2	5.52	5296	4935	5.04	5102	5355	5411	5159	5438	5111	5633	5734	5576	5235	5626	5068	5595	5697	5.17	5092	5123	5866	5894	5351	5867	5833	6174	5801
ENSG00000162572	1	1280436	1292029	1	SCNN1D	1154	623	1035	1325	1775	-906	1.34	691	-155	752	2143	185	1804	551	-7	792	0.29	-288	643	471	361	637	12	-236	343	465	1637	-309
ENSG00000131584	1	1292376	1309609	-1	ACAP3	5764	5814	5431	5568	5994	4735	5885	5762	5631	5193	6479	5922	6016	5545	5.75	5428	5693	5819	5.27	5837	5335	6211	5861	5.59	5949	5705	5.83	5466
ENSG00000169972	1	1308567	1311677	1	PUSL1	3.5	3501	3363	2178	3.06	2497	3424	3084	3695	3015	3734	4175	3.25	3372	3879	2997	3828	4039	3446	3735	3213	4.4	4049	3606	4227	4154	4405	3991
ENSG00000127054	1	1311585	1324691	-1	INTS11	6255	6386	5.92	6184	6248	6216	6567	6157	6.24	6204	6744	6693	6476	6156	6526	6295	6373	6458	6.08	6179	6025	6718	6607	6306	6481	6.46	6684	6431
ENSG00000240731	1	1317581	1318689	-1	AL139287.1	255	0.94	-145	292	461	846	887	715	675	505	499	892	133	98	761	423	434	728	632	709	668	505	524	846	897	631	318	926
ENSG00000224051	1	1324756	1328897	1	CPTP	4311	4036	4.24	3446	4095	3.44	4154	3688	4.23	3933	4857	4599	4654	4665	4072	3855	4459	4697	4027	4623	3834	4887	4542	3994	4721	4637	5028	4379
ENSG00000107404	1	1335276	1349350	-1	DVL1	6393	6692	6032	5246	5954	5346	6321	5745	6868	6118	6567	7125	6432	6387	6795	5955	6946	7153	6196	6.62	6136	7401	7144	6555	7392	7122	6923	6821
ENSG00000162576	1	1352689	1361777	-1	MXRA8	9034	8194	8482	8986	8023	7338	8677	8601	8405	9093	9703	8952	9499	8956	8596	8357	9012	8815	8.55	8824	8637	9267	9068	8683	8954	8699	8829	8532
ENSG00000175756	1	1373730	1375495	-1	AURKAIP1	6076	6171	5875	5378	5905	5722	6193	5541	6394	5702	6.63	6765	6698	6119	6566	5958	6595	6896	6069	5991	5652	7167	6868	6221	6675	6712	7297	6636
ENSG00000221978	1	1385711	1399328	-1	CCNL2	6957	6609	6367	7222	7281	6735	6838	7371	6328	7089	7388	6499	6912	6.57	6447	6705	6.57	6405	6296	6589	6.47	6816	6454	6748	6697	6733	6784	6628
ENSG00000224870	1	1399522	1402046	1	MRPL20-AS1	3778	3309	3572	3689	3442	3.43	3718	3579	3431	3437	4013	3484	3909	3852	3707	3599	3.63	3983	3521	3521	3447	3908	3831	3447	3284	3208	3409	3307
ENSG00000242485	1	1401908	1407313	-1	MRPL20	5593	5978	5561	5605	5092	6193	5.87	5702	6003	5718	6176	6624	6173	5971	6263	6002	6.29	6.44	5937	5696	5822	6629	6426	5966	6186	6244	6557	6149
ENSG00000272455	1	1409096	1410618	1	AL391244.2	1473	1074	595	1.44	774	1.11	792	1235	1409	1.2	1154	1833	1646	1192	1398	1252	1.51	1338	1263	1229	826	1.71	1709	1353	1.77	1532	1537	1682
ENSG00000179403	1	1434861	1442882	1	VWA1	3.02	1066	1983	2.29	2842	2184	2363	3.37	2594	1998	3832	2555	3179	1465	1966	3304	1245	3733	1402	1721	1405	3451	2727	2781	1831	1972	2533	1691
ENSG00000160072	1	1471769	1497848	1	ATAD3B	5068	4941	4614	3806	4701	5134	5287	4932	5671	4636	4945	5946	4542	4438	6015	4763	5733	5.92	5082	5.11	4.76	6397	6173	5706	6467	6333	5862	6259
ENSG00000197785	1	1512151	1534687	1	ATAD3A	5565	6128	4812	4.29	5201	5213	5.65	5089	6151	5047	5341	6749	5508	5045	6446	5581	6.31	6746	5558	5715	5267	6707	6784	6127	6616	6449	6315	6468
ENSG00000205090	1	1535174	1540453	-1	TMEM240	1437	333	0.81	735	1.34	-77	953	946	1076	836	1897	725	1035	547	0.66	0.88	571	1016	244	-85	201	895	804	0.69	607	675	1307	756
ENSG00000160075	1	1541673	1574869	-1	SSU72	6645	6696	6361	6735	6663	7014	6748	6.55	6791	6763	7117	7231	7074	6772	6889	6606	6939	7.08	6381	6321	6419	7096	7029	6658	6793	6709	7148	6.68
ENSG00000228594	1	1598012	1600096	-1	FNDC10	2852	1635	3146	2241	2229	2671	2342	2227	3045	2493	4076	3371	3933	3963	2817	2748	2.67	3042	3275	3359	2649	3264	3373	1746	2093	1635	2305	1609
ENSG00000272106	1	1613758	1615795	-1	AL691432.2	1277	674	1567	1827	1.66	1212	1582	927	1.36	1479	1831	1065	1884	1632	1292	1554	1199	899	1.14	1219	1076	1516	1107	1174	749	822	1385	961
ENSG00000197530	1	1615415	1630610	1	MIB2	4214	3248	4054	3.34	4.3	2542	4084	3803	3323	3832	4519	3615	3989	4072	3416	3489	3663	3947	3194	4314	3256	4198	3395	3355	3855	4006	4574	3841
ENSG00000248333	1	1635227	1659012	-1	CDK11B	4899	5255	4.42	4846	4733	5081	5121	4799	5122	4649	5192	5307	4894	5506	5.12	4975	5042	5283	4844	4967	4972	5344	5276	5086	5119	4964	4935	4953
ENSG00000189339	1	1659529	1692728	-1	SLC35E2B	5742	5737	5727	6839	6612	5674	5939	6586	5928	6473	6463	5249	5645	6708	4934	6128	5515	5704	5.69	5764	5447	5547	5052	5891	5039	4521	3805	4723
ENSG00000008128	1	1702730	1724324	-1	CDK11A	-32	0.59	-975	-298	409	99	536	-0.25	-65	-259	9	363	-728	-0.12	529	193	362	25	152	392	-32	461	413	34	247	-2806	0.58	-209
ENSG00000215790	1	1724838	1745999	-1	SLC35E2A	4216	2593	4506	4294	3.22	4556	4472	3392	2271	3589	3882	2679	4606	4874	3914	4.75	1757	1986	1875	2222	2147	2253	3869	2.07	2012	2866	4.21	3292
ENSG00000008130	1	1751232	1780457	-1	NADK	5866	5885	5915	5578	5736	5683	5.84	5673	5934	5603	5.98	5953	5918	5.91	5931	5737	5792	5897	5688	5882	5751	6048	6089	5686	5712	5717	5.61	5821
ENSG00000078369	1	1785285	1891117	-1	GNB1	9126	9347	9208	9058	9005	9265	9.21	8952	9331	8998	8996	9287	9085	9201	9335	9.24	9144	9308	9321	9311	9132	9.12	9316	9275	9.15	9155	8953	9145
ENSG00000162585	1	2184461	2212720	-1	FAAP20	5.24	4624	4827	4506	5012	4344	4901	4819	4.81	4.79	5926	5223	5548	5331	4739	4667	4807	5389	4.45	4743	4262	5626	5074	4548	5.09	5.16	5816	4885
ENSG00000157933	1	2228695	2310119	1	SKI	6.99	6819	6448	6626	6687	6354	6883	6937	7027	6554	6806	6798	6819	6594	6919	6823	7019	7017	6485	6882	6548	6983	6938	7198	7224	7088	6.68	7009
ENSG00000116151	1	2321253	2391707	-1	MORN1	1783	1935	1718	1438	1.73	1238	2132	1272	1746	1845	1402	1916	1572	1574	1993	1727	1661	1.96	1487	1409	1624	2005	1925	1.74	1574	1671	1818	1509
ENSG00000157916	1	2391775	2405444	1	RER1	7236	7099	7124	7043	7045	7078	7158	7053	6989	7108	7224	7.33	7274	7229	7219	6907	7.32	7436	7.09	7.17	7085	7593	7.28	7241	7437	7.52	7682	7364
ENSG00000157911	1	2403964	2413797	-1	PEX10	3801	3649	3897	3711	3797	3461	3898	3628	3798	3804	4087	4084	4155	4079	4013	3557	3947	3.81	3625	3816	3.23	4031	3992	3332	3749	3824	3963	3722
ENSG00000157881	1	2508533	2526628	-1	PANK4	3738	4119	3773	3273	4083	4179	3864	3649	4254	3786	4052	4667	3937	4.41	4248	4234	4364	4444	4099	4129	4146	4456	4457	4135	4237	4218	3885	4297
ENSG00000157873	1	2555639	2565382	1	TNFRSF14	2659	2.43	3708	3986	3445	626	2.19	1.53	562	2609	3716	2143	4287	3372	1761	1.06	1767	1038	2299	2594	1999	2.44	1667	1507	999	1667	2613	1831
ENSG00000157870	1	2586491	2591469	1	PRXL2B	4867	5255	5453	4.76	4813	4956	4865	4672	5161	4754	5329	5.07	5601	5479	5254	5149	4981	5406	5031	4973	4716	5277	5365	5034	5107	4667	5	4937
ENSG00000142611	1	3069168	3438621	1	PRDM16	2885	2868	-0.04	1264	3908	4.2	2.61	2039	3.25	2649	449	7	-644	-1537	2475	2827	2.39	3323	-225	-1571	664	3463	3284	3295	-973	1335	1433	1147
ENSG00000162591	1	3489920	3611495	-1	MEGF6	699	741	5407	1018	-261	-2.37	-262	495	1542	3296	3206	3194	3734	4757	2.04	182	3361	-2406	5544	7186	5853	1883	2.21	721	-1299	-0.3	734	836
ENSG00000158109	1	3625002	3630127	1	TPRG1L	5957	5782	7172	6732	6666	6074	5925	6105	5736	6.32	6776	6106	6999	6871	5773	6014	6185	6.04	6222	6521	5975	6216	6013	6078	6.23	6067	6375	5653
ENSG00000116213	1	3630767	3652761	-1	WRAP73	3917	3924	3833	3773	3833	4245	4028	3917	3853	3986	4291	4.32	4034	3726	4095	3773	4119	4211	3.56	3827	3545	4393	4101	3698	3898	3992	4133	4001
ENSG00000227372	1	3735511	3747373	-1	TP73-AS1	4733	4491	4395	5014	4588	4.72	4748	4805	4617	4618	5109	4503	4843	4.53	4466	4687	4667	4216	4401	4.13	4269	4.45	4537	4194	4.49	4225	4215	4415
ENSG00000130764	1	3778558	3796504	-1	LRRC47	5.45	5452	5.21	5.35	5359	5445	5578	5468	5573	5.5	5.77	5769	5651	5469	5831	5397	5782	5711	5321	5356	5.33	5976	5804	5627	5.82	5609	5827	5674
ENSG00000116198	1	3812081	3857214	-1	CEP104	4829	5.53	5349	4771	5041	4995	5102	4891	5002	5111	4855	5108	4961	5216	5083	5148	5039	5011	5.28	5568	5.09	5038	5004	5218	5058	5103	5017	5.13
ENSG00000169598	1	3857267	3885429	1	DFFB	2515	2818	2326	2396	2702	2685	2648	2443	2.73	2678	2517	2722	2661	2151	2632	2828	2757	2861	2451	2157	2345	2605	2645	2541	2411	2512	2537	2779
ENSG00000198912	1	3889125	3900293	-1	C1orf174	4115	4743	4106	4278	3891	4569	4767	4437	4476	4258	4278	4731	4504	4039	4687	4.43	4676	4475	4566	4311	4387	4761	4801	4501	4782	4.67	4599	4782
ENSG00000196581	1	4654732	4792534	1	AJAP1	2462	-5.65	-4529	-1994	3802	1086	-3.33	487	1217	2499	-375	3379	547	3307	2087	-1781	3544	-475	2989	1792	0.95	2473	703	3296	6.25	4406	5334	1595
ENSG00000131697	1	5862811	5992473	-1	NPHP4	3819	3964	3697	3712	3929	3514	4126	4065	3.7	3893	3879	4136	3845	3927	3979	4266	3707	3819	3826	3994	3833	3923	3748	3782	4024	3591	3847	3731
ENSG00000069424	1	5991466	6101193	1	KCNAB2	3143	2397	3.09	3142	6559	2.32	2.69	3215	2125	3098	3581	3.33	3392	3.24	2947	3299	2286	2518	2732	3313	3829	2768	1.91	2385	3218	3252	3506	2504
ENSG00000116251	1	6185020	6209389	-1	RPL22	6429	5553	6289	6975	6387	6386	5905	6858	5947	6627	6704	6049	6439	6352	5903	6067	5913	5853	6.11	5821	6037	6.06	6008	5982	6.14	6132	6525	6172
ENSG00000158286	1	6205475	6221299	1	RNF207	1051	2168	718	1401	1318	1174	1769	739	645	1792	933	845	1433	1304	331	878	962	1214	1556	382	1056	1447	1228	1003	1107	1447	903	1697
ENSG00000116237	1	6221193	6235972	-1	ICMT	7377	7808	7445	7075	6963	7425	7305	7.26	7868	7045	7269	7579	7696	7323	7692	7541	7628	7716	7895	7691	7799	7467	7873	7617	7668	7547	7413	7612
ENSG00000158292	1	6247346	6260975	-1	GPR153	4485	3342	4747	5323	5897	4236	4468	4935	3306	2765	5368	3691	5515	3463	2655	4465	3259	3082	2854	3954	3484	3575	2147	3264	3869	3376	3582	2707
ENSG00000097021	1	6264269	6394391	-1	ACOT7	5674	6378	6341	5.32	6376	6478	5773	4643	6438	5153	6768	6498	6711	6167	6285	6491	6141	6637	6221	6493	6139	6658	6617	6025	6079	6077	6363	6047
ENSG00000215788	1	6460786	6466195	-1	TNFRSF25	2379	3124	2769	3102	3.63	3771	3002	2934	3.17	2524	3797	3123	3013	2657	3521	3267	2275	3305	2593	2471	-1154	3601	2931	3478	2101	1024	1.25	1.12
ENSG00000171680	1	6466092	6520061	-1	PLEKHG5	4908	5233	5644	5.37	6102	5644	4979	5212	5535	4983	6028	5432	5127	5.46	5.52	5625	4511	5655	4.73	5305	1.49	5721	4988	5832	4625	3987	3812	3.98
ENSG00000162408	1	6521347	6554535	-1	NOL9	4703	4867	4425	4557	4384	5222	4714	4667	5054	4894	4644	5377	4793	4683	5007	4906	4.99	4872	4935	4705	4698	5057	5.12	4844	4788	4698	4728	4829
ENSG00000204859	1	6580001	6589280	1	ZBTB48	3086	2968	3259	3496	3535	3257	3154	3342	2801	3194	4007	3.07	3338	3.4	2747	3252	2909	2.81	2768	2923	2787	3121	2725	2716	2585	2.71	3207	2621
ENSG00000162413	1	6590724	6614607	-1	KLHL21	6596	6434	7225	6444	6298	6606	5857	6504	6836	6999	6649	6693	6909	6825	6892	6201	6678	7281	6664	6742	6166	7059	7136	7009	6.66	6462	5894	6817
ENSG00000116273	1	6613685	6624033	1	PHF13	5199	4895	4796	5349	4862	5053	5147	5383	5151	5136	5449	5063	5015	5052	5006	5106	4961	5162	4983	4899	4983	5161	5.19	5057	5049	4979	5115	4994
ENSG00000041988	1	6624866	6635586	1	THAP3	3651	3249	3732	3.68	3507	3321	3.72	3801	3678	3768	4609	4.13	4084	4.14	3587	3664	3622	3903	3498	3806	3272	3979	3771	3254	3628	3489	4039	3487
ENSG00000007923	1	6634168	6701924	-1	DNAJC11	5377	5821	5273	5232	5349	5786	5629	5375	5528	5415	4982	5633	5122	5593	5664	5366	5636	5714	5489	5448	5.46	5702	5763	5.64	5593	5603	5017	5627
ENSG00000171735	1	6785324	7769706	1	CAMTA1	4289	4306	4146	4559	4.66	4859	4341	4328	4529	4.5	4729	4922	4699	4444	4626	4519	4488	4.6	4299	4311	4.4	4959	4.75	4556	4378	4.44	4999	4487
ENSG00000049245	1	7771269	7781432	1	VAMP3	7487	7163	7849	7793	7561	7578	7335	7403	7.4	7204	7843	7507	7976	7.87	7227	7362	7326	7255	7474	7.5	7405	7543	7318	7294	7477	7469	7427	7266
ENSG00000049246	1	7784320	7845177	1	PER3	3491	3971	3.96	4152	3912	2411	3913	4517	4642	3863	3194	3933	3973	3321	3788	3854	3943	3544	3855	4356	4307	3578	3.66	3834	3956	3347	3376	3399
ENSG00000116288	1	7954291	7985505	1	PARK7	7563	7481	7556	7751	7594	7925	7667	7.56	7516	7453	8.07	7988	7.98	7849	7.75	7781	7678	7855	7616	7337	7606	7953	7798	7432	7409	7489	7998	7.49
ENSG00000116285	1	8004404	8026308	-1	ERRFI1	6819	7103	6283	6092	6423	8605	6435	6665	7254	5346	6451	6314	5365	6175	6753	7277	6958	6373	7.01	6421	6122	6581	6619	6.89	6661	6392	5942	6654
ENSG00000162426	1	8317826	8344167	1	SLC45A1	1116	-37	-62	433	857	88	626	-269	-892	-773	1319	-381	733	1026	-357	617	-679	74	-1265	-689	-192	316	-706	-992	81	-121	1186	-121
ENSG00000142599	1	8352397	8817643	-1	RERE	5882	5877	5657	6107	6108	5826	6207	5962	5862	5745	5912	5705	5798	6037	5634	5985	5604	5571	5595	5686	5596	5526	5718	5883	5868	5803	5914	5883
ENSG00000074800	1	8861000	8879250	-1	ENO1	10.91	11676	10796	10157	10908	11516	11254	10346	11651	10745	10427	11475	10834	10.71	11571	11379	11356	11393	11715	10855	11327	11393	11711	11425	11288	11331	11382	11491
ENSG00000180758	1	9100305	9129170	-1	GPR157	1955	2957	2826	1548	1796	1391	1962	1847	2537	2363	1426	2968	2212	2539	3596	2074	2373	3195	2815	2853	2453	2896	3232	3.52	2868	2911	2777	2938
ENSG00000228526	1	9148011	9198906	-1	MIR34AHG	3227	2869	3932	4115	4114	2729	2274	3435	3755	3929	3835	3633	3966	4.21	3245	3427	3089	4161	2923	3492	3216	3892	3652	4873	3425	3337	3379	3247
ENSG00000049239	1	9234775	9271337	1	H6PD	6897	6205	7134	7269	6798	5442	6573	7164	6.08	7026	7.35	6132	6898	7111	6213	6199	6042	6542	6038	5955	6.17	6193	5776	6782	6163	5982	6427	5767
ENSG00000171621	1	9292880	9369532	1	SPSB1	4918	4194	4863	5178	4931	4709	5026	4785	5028	4662	5355	4382	5315	5034	4627	4675	4271	4702	4.52	3792	4151	4405	4561	4627	5013	4681	4.95	4033
ENSG00000284693	1	9425094	9440564	-1	LINC02606	146	-394	-332	1155	51	108	293	51	-151	-8	954	-578	627	265	37	-86	-63	327	-0.9	-689	-182	438	169	-793	-737	-0.4	384	-373
ENSG00000171612	1	9539482	9585179	1	SLC25A33	2319	3056	2436	1614	2808	3156	2615	2684	3302	3128	2118	3112	2281	2721	3448	3	3237	3404	2834	2.47	2761	3372	3417	3376	3335	3416	3164	3321
ENSG00000188807	1	9588922	9614873	1	TMEM201	3621	4.39	3134	2375	3418	3719	3731	3775	4584	3736	3534	4501	3385	3467	4437	3.91	4219	4836	4	3915	3811	4885	5003	4367	4451	4392	3835	4622
ENSG00000171608	1	9651732	9729114	1	PIK3CD	3587	4163	4464	4023	4526	4477	4332	4218	4722	4347	4707	5088	4541	5085	5258	4736	4705	4548	5369	5379	4424	4211	4807	4145	4357	4002	3867	4028
ENSG00000171603	1	9729026	9824526	-1	CLSTN1	7799	7.69	8206	8042	7.83	7718	7864	7.69	7823	7669	7.89	7857	8052	8098	7678	7817	7805	7828	7854	8179	7729	7772	7.87	7657	7.67	7564	7693	7571
ENSG00000178585	1	9848276	9910336	-1	CTNNBIP1	4244	4143	4307	4761	4982	4586	4.27	4543	4314	4222	5.05	4536	4678	4624	4211	5123	4043	4061	3504	3871	3.73	4236	4218	3996	4022	3754	4205	3432
ENSG00000162441	1	9922113	9943407	-1	LZIC	4898	5242	4869	4931	4917	4958	5092	5239	5124	4935	4744	5022	4579	4769	5162	5.21	5.01	4762	5112	4825	4968	4898	4925	4942	4771	4818	4883	4844
ENSG00000173614	1	9943428	9985501	1	NMNAT1	4085	4174	4494	4254	4171	4091	4266	4132	3849	4042	4132	3914	4179	4456	4.02	4473	4045	3798	4533	4338	4155	3994	3879	3832	4019	3983	4129	3936
ENSG00000130939	1	10032832	10181239	1	UBE4B	6381	6207	6551	6.94	6482	6147	6428	6432	6009	6.41	6256	5794	6563	6251	6011	6269	5971	5812	6021	6285	6139	5826	5953	6248	5886	5.91	5939	6034
ENSG00000054523	1	10210805	10381603	1	KIF1B	7036	7198	7.4	7015	6777	6458	6965	7283	6897	6408	6615	6418	6908	6457	6699	6998	6362	6181	7009	6979	7016	5943	6475	6697	6544	6486	5.87	6624
ENSG00000142657	1	10398592	10420144	1	PGD	8167	8031	7.89	7502	8026	7179	8686	7943	7469	7985	8.48	6974	7157	7583	6938	7549	6865	7727	6964	7061	7383	6964	7.2	7803	7029	7479	8126	7251
ENSG00000175279	1	10430443	10442809	1	CENPS	-272	801	-304	-32	-239	498	428	-377	966	-222	-15	469	535	-599	953	377	943	979	356	-114	434	653	972	655	997	967	1645	1138
ENSG00000160049	1	10456522	10472526	-1	DFFA	5797	6185	5989	6004	5898	6.15	5896	6.01	6.09	5872	5984	6191	6023	5848	6031	5999	6123	6.01	5972	6038	6033	6087	6157	6046	6088	6102	6064	6042
ENSG00000142655	1	10472288	10630758	1	PEX14	4225	4.52	4332	4002	4197	4085	4352	3863	4326	4036	4.65	4661	4554	4466	4272	4125	4.41	4.48	4126	4271	3965	4829	4553	4292	4379	4311	4741	4259
ENSG00000120948	1	11012344	11026420	1	TARDBP	6589	6722	6368	6455	6532	6986	6839	6471	6948	6562	6831	6997	6.69	6137	7039	6834	6972	6994	6.76	6375	6739	6897	7073	6.98	7126	7091	7204	7194
ENSG00000116649	1	11054584	11060024	-1	SRM	6501	7011	6378	5985	6445	6838	6633	6674	7172	6.79	6726	7499	6733	6433	7325	6682	7359	7771	6761	6.88	6597	7777	7.66	7202	7484	7517	7483	7507
ENSG00000171824	1	11066618	11099881	-1	EXOSC10	6098	6709	5718	6.19	5987	6606	6418	6248	6.55	6208	6.13	6454	6093	5815	6541	6514	6277	6413	6386	6126	6353	6398	6528	6369	6404	6361	5978	6444
ENSG00000198793	1	11106535	11262507	-1	MTOR	6363	6735	6511	6281	6611	6559	6504	6388	6488	6228	5.94	6312	6063	6252	6503	6512	6234	6215	6494	6635	6566	6155	6.27	6717	6.31	6336	6058	6381
ENSG00000120942	1	11273206	11296049	1	UBIAD1	4261	4609	4104	4066	4128	4589	4188	4393	4631	4196	4074	4.48	4008	4139	4609	4.39	4494	4751	4429	4131	4508	4.8	4753	4518	4575	4.61	4288	4459
ENSG00000132879	1	11654375	11663327	1	FBXO44	3227	2263	4137	3886	4235	3237	3147	3264	2539	3692	4443	2784	4009	4469	2359	3062	2981	3082	2837	3478	2.69	2999	2512	2.67	2674	2.38	3241	2452
ENSG00000116663	1	11664124	11674354	1	FBXO6	2036	1291	2673	1882	2203	1241	1761	1.31	533	1858	2325	1168	2264	2635	375	1506	1212	816	1952	2133	1.26	1196	799	683	1156	685	1707	636
ENSG00000116670	1	11674480	11691650	-1	MAD2L2	4557	4.97	3992	4501	4.76	5086	5032	4.42	4.95	4274	5327	5134	4883	4501	4853	5211	4797	5345	4927	4683	4936	5192	5093	4.73	4859	4714	5462	4691
ENSG00000162490	1	11691729	11725857	1	DRAXIN	381	2101	-3892	191	4193	3591	1398	737	1259	-1.29	-4	1319	-4047	-3981	2193	3837	0.28	3923	-3486	-975	-54	0.92	104	2435	-1355	-2184	-3.17	-2166
ENSG00000177674	1	11736084	11754802	1	AGTRAP	4551	4093	5	4896	4765	4107	4.61	3974	4176	4703	5322	4.88	5181	4965	4324	4295	4.64	4888	4388	4808	4254	4644	4575	4046	4476	4669	5.12	4243
ENSG00000177000	1	11785723	11806920	-1	MTHFR	5052	3547	5405	5906	5014	3513	4991	4727	2987	4246	5.33	3.12	4916	4557	2.92	4157	3309	3267	3691	4119	3677	3236	2701	2982	2913	3064	3788	2741
ENSG00000011021	1	11806096	11848079	1	CLCN6	4546	4049	4861	4961	4675	4237	5006	4688	3.77	4967	4.63	3719	4.74	4566	3.78	4293	3752	3509	3974	4085	4067	3566	3635	3523	3291	3.27	3816	3526
ENSG00000116685	1	11919591	11926428	-1	KIAA2013	6069	5799	5.88	5704	5954	5502	6095	5597	5894	5939	6425	6228	6291	6294	6008	5873	6109	6424	5942	5986	5812	6461	6157	5818	6063	6061	6525	6043
ENSG00000083444	1	11934205	11975538	1	PLOD1	7.74	8019	9034	8741	8861	8679	8408	8419	8128	8849	8931	8529	8757	9358	7882	8463	8391	8713	8914	9152	8841	8.71	8203	8265	8481	8007	8806	8131
ENSG00000116688	1	11980181	12013514	1	MFN2	7192	7516	7231	7.01	7218	7335	7.36	7105	7405	7132	7101	7336	7063	7378	7562	7236	7355	7391	7292	7197	7333	7.28	7562	7299	7.4	7308	7136	7399
ENSG00000116691	1	12019466	12032045	1	MIIP	3211	3867	3248	2818	3.5	3689	3807	3598	3727	3.42	4051	4109	3444	3291	4089	3845	3928	4061	3469	3547	3449	4193	4154	3651	3698	3.74	4078	3784
ENSG00000028137	1	12167003	12209228	1	TNFRSF1B	5191	5.37	5394	4703	4934	4664	4037	5186	4844	3753	4125	6067	4.8	4513	6202	4674	4.39	5951	5247	4682	3501	6187	5665	6039	2809	4613	4522	4715
ENSG00000048707	1	12230030	12512047	1	VPS13D	6164	6246	6.32	5982	6025	5819	6095	6376	5863	6105	5465	5.78	5626	6091	5764	5945	5.62	5.43	6226	6596	6182	5444	5.42	6.11	5798	5751	5.53	5845
ENSG00000162496	1	12567910	12617731	-1	DHRS3	3728	4252	1452	1786	2151	3316	4923	4142	3.4	2147	647	3766	2632	836	3289	1391	3.93	4733	2338	2.17	2196	4291	3295	3539	2445	3805	2311	4155
ENSG00000162493	1	13583465	13617957	1	PDPN	2366	-1443	3042	2521	-2822	-2651	852	1678	-908	-3604	1726	1166	2055	-1646	1126	242	-1634	-123	55	-807	-1906	-918	-416	-1442	2135	1702	1736	1993
ENSG00000116731	1	13700198	13825079	1	PRDM2	5669	4979	5.57	5788	5.01	5.08	5316	6053	5072	5.56	5107	4859	4936	5114	5139	5233	4915	4963	5105	5375	5256	4521	4797	5202	4963	4987	4.56	5154
ENSG00000189337	1	13892792	15118043	1	KAZN	3332	3033	4284	3887	3227	2701	3586	3771	2905	3453	3485	3811	3037	3789	3171	3214	3034	3006	4022	4.02	3692	3253	3282	3.17	2074	2291	1558	3517
ENSG00000171729	1	15152532	15220480	1	TMEM51	2164	2351	2.68	2378	2945	1312	1952	1.61	2252	896	2225	2007	2992	2.36	1845	1085	2442	2039	1892	2292	1954	1965	2385	1796	3055	2388	3606	1431
ENSG00000142621	1	15247272	15400283	1	FHAD1	365	0.15	701	-766	1019	496	-74	9	505	-2.57	596	-1698	145	2.5	-58	509	0.07	-1453	-114	-1768	-1587	213	-133	-0.5	-2385	-1.19	-308	-1012
ENSG00000142634	1	15409895	15430343	1	EFHD2	6166	6496	6.08	5542	6.46	6633	6295	5.51	6866	5.53	6271	6489	6597	6583	6889	6141	6939	7165	6526	6003	5601	7447	7158	6549	6.85	6892	7152	6903
ENSG00000132906	1	15490832	15526534	-1	CASP9	2873	2538	3582	3637	3281	3361	3027	2402	2096	3018	3406	2669	3398	2984	2551	2946	2573	2827	2.69	2877	2.64	2.51	2624	2573	2371	2519	3348	1882
ENSG00000116138	1	15526813	15592379	1	DNAJC16	4457	4.56	5002	4477	4797	4563	4.44	4659	4462	5126	4.08	4211	4412	4985	4465	4557	4669	4476	4831	4943	4751	4195	4165	4667	4429	4576	4532	4516
ENSG00000197312	1	15617500	15669044	1	DDI2	4534	5.02	4658	4579	4549	4578	4679	4944	4877	4595	4.25	4566	4409	4285	4783	4574	4648	4522	4839	4854	4921	4366	4657	5035	4742	4733	4073	4927
ENSG00000116786	1	15684332	15734769	1	PLEKHM2	6835	6505	7481	6731	6703	6223	6722	6648	6512	6528	7096	7061	6927	6913	6.72	6419	6694	6599	6412	6683	6478	6781	6749	6447	6.52	6516	6622	6534
ENSG00000162458	1	15756607	15786594	1	FBLIM1	5483	5777	4574	5.64	5862	6.95	6188	5636	5957	6502	5642	6714	6437	6552	6049	6.03	6027	5304	5773	6234	6.12	6004	5196	6086	5403	5369	4944	5802
ENSG00000233954	1	15807169	15809348	-1	UQCRHL	3.31	3292	2753	3341	2637	3024	2.54	3557	3268	3219	3.64	3893	3525	3607	3.55	2.73	2.7	3307	2416	3113	3238	3751	3.49	3198	2641	2689	3482	3044
ENSG00000179743	1	15834474	15848147	-1	FLJ37453	-126	151	-568	125	104	48	497	-5	733	-0.31	643	855	297	-413	0.29	89	415	726	462	-24	322	359	674	-164	-284	-539	481	4
ENSG00000065526	1	15847864	15940460	1	SPEN	6064	6514	5844	5857	5.8	5898	6245	6364	6517	6202	5746	6192	5605	5597	6185	6263	5.98	5823	6396	6475	6544	5787	5949	6393	6084	5998	5433	6253
ENSG00000116809	1	15941869	15976132	-1	ZBTB17	4616	4603	4455	4243	4593	4256	4882	4517	4476	4386	5137	5124	4696	4426	4.87	4641	4675	4.99	4495	4456	4261	4972	4794	4576	4589	4528	4753	4479
ENSG00000173641	1	16014028	16019594	-1	HSPB7	6.74	5741	8964	5769	4861	4754	4107	7631	3958	4705	6044	5849	6998	5659	5459	4638	6101	5306	6932	8065	6259	6.62	5608	5029	5434	5988	3443	6892
ENSG00000142627	1	16124337	16156087	-1	EPHA2	2826	5227	3665	1.95	4858	4389	4099	2981	5571	5075	3395	5.59	3901	5434	4704	5125	5897	4.29	5342	5763	5442	4985	5219	4111	4.58	4782	4225	4764
ENSG00000142632	1	16197854	16212609	-1	ARHGEF19	2228	3.01	1314	2393	2396	2005	3.02	2001	2045	1666	2414	2.25	1986	1734	2865	3013	3084	3.24	2892	3096	2053	3107	2745	3.16	2168	2271	2886	2808
ENSG00000132881	1	16231700	16237162	-1	CPLANE2	1568	1323	1927	1687	1813	1263	1504	906	1229	1441	1764	1437	1797	1829	1331	1.33	1577	1.86	1.06	1913	1025	1723	1254	1107	1257	912	1.74	1061
ENSG00000037637	1	16246839	16352454	-1	FBXO42	4492	4396	4.6	4702	4627	4778	4535	4708	4561	4856	4687	4595	4514	4786	4502	4551	4539	4517	5014	4767	4632	4571	4.56	4448	4351	4372	4338	4289
ENSG00000055070	1	16352575	16398145	1	SZRD1	7469	7504	7348	7444	7653	7582	7518	7207	7535	7159	7684	7774	7815	7446	7443	7.57	7576	7643	7183	7332	7366	7758	7683	7454	7443	7337	7449	7243
ENSG00000157191	1	16440672	16460078	1	NECAP2	6548	6.34	6757	6928	6804	6678	6601	6483	6152	6394	7006	6813	6919	6837	6259	6366	6381	6233	6.5	6498	6264	6625	6357	6218	6309	6429	6439	6265
ENSG00000080947	1	16467436	16499257	-1	CROCCP3	1347	1631	1623	1322	1682	1047	1347	1925	1152	1475	1829	573	1424	1054	654	1421	799	-0.1	1451	1521	1522	122	444	1202	772	1024	966	1001
ENSG00000219481	1	16562319	16613562	-1	NBPF1	4628	4623	3973	4009	4067	4.1	4287	4951	3775	4372	4478	3526	3605	4272	3699	4465	4052	3543	4966	4618	5191	3.69	3776	4264	3925	3544	2944	3516
ENSG00000215908	1	16618253	16657232	-1	CROCCP2	3951	3974	2948	3311	3.6	3372	3761	4131	3306	3452	4.54	3672	3587	3833	3095	3483	4023	3.34	4033	3656	4313	3714	3944	3591	3619	3388	3492	3808
ENSG00000236698	1	16685621	16686055	-1	EIF1AXP1	-224	549	735	-0.79	-543	0.14	11	518	885	-918	-401	287	408	-564	0.5	362	154	74	999	999	0.19	234	91	782	1234	1032	479	746
ENSG00000058453	1	16740273	16972979	1	CROCC	3792	4418	4013	3641	3761	2988	4041	3935	3687	3629	4798	3476	4361	3809	3565	3804	4077	3451	3764	3494	3237	4083	4271	3486	3917	4057	4714	3997
ENSG00000117122	1	16974502	16980835	-1	MFAP2	6023	5322	5613	6623	6306	5898	6374	6089	5162	6278	7186	5541	6192	5988	4804	5969	5475	5804	4478	5.61	4587	5344	5061	5685	5206	4645	5238	4761
ENSG00000159363	1	16985958	17011928	-1	ATP13A2	4471	4687	5126	3576	4.31	4473	4613	3922	4679	4724	4676	5091	4723	5.51	4635	4446	4958	5299	4.45	5304	4502	4985	4942	4705	4928	4.77	4568	5012
ENSG00000117118	1	17018722	17054170	-1	SDHB	6095	6.32	6199	6098	6153	6477	6284	5912	6301	6281	6294	6628	6265	6.37	6482	6245	6401	6668	6223	6078	6052	6688	6607	6257	6355	6377	6704	6506
ENSG00000179051	1	17406760	17439724	-1	RCC2	5994	6.37	5124	6108	6158	6.54	6.48	6284	6657	6401	6.02	6581	5.6	5399	6681	6394	6647	6.94	6163	6067	6328	6446	6663	6787	6403	6448	5918	6567
ENSG00000074964	1	17539835	17697874	1	ARHGEF10L	4805	4168	5589	4974	4637	3957	4553	4438	4235	4362	5157	4.87	5377	5701	4523	4326	4559	4193	4667	5192	4458	4.64	4494	3981	4288	4281	4447	4321
ENSG00000159423	1	18871430	18902781	-1	ALDH4A1	3399	3.63	4444	3767	3918	3917	3382	3037	3506	4021	4396	3873	4.34	4343	3422	3878	3784	3021	3836	3907	3567	3802	3538	3089	3019	3037	3.47	2559
ENSG00000169991	1	18904281	18956686	-1	IFFO2	4267	4248	3837	3849	4.06	4657	4158	4065	4608	4221	3949	5019	4181	4397	4416	4289	4591	4.35	4764	4671	4655	4257	4649	4467	4183	3913	3453	4098
ENSG00000127481	1	19074506	19210276	-1	UBR4	7853	8442	7924	7572	7.8	7802	8149	8116	7902	8114	7.33	7607	7315	7.81	7588	7928	7579	7292	8047	8458	8249	7293	7376	8151	7647	7561	7297	7.65
ENSG00000127463	1	19215664	19251552	-1	EMC1	7058	7223	7173	7192	6.97	7144	7386	7214	7093	7378	6944	7197	7089	7232	7224	7155	7241	7333	7331	7224	7284	7202	7159	7235	7167	7278	7218	7397
ENSG00000053372	1	19251539	19260128	1	MRTO4	5744	6761	5402	5581	5724	6915	6164	6.03	6.81	5933	5855	7.13	6053	5736	7168	6209	6917	7175	6516	5891	6375	7175	7324	6735	6.86	6918	6648	6968
ENSG00000053371	1	19303965	19312146	-1	AKR7A2	6161	5617	6833	6898	6468	5897	6035	6004	5821	5659	6554	6111	7215	6223	5617	6213	5769	5847	5608	6089	5715	6163	5885	5702	5192	5361	6318	5337
ENSG00000040487	1	19312326	19329300	1	PQLC2	3653	3737	3964	3317	3937	3336	3664	3.51	3749	3844	4254	4123	4431	4066	3542	3569	4231	4274	3652	3634	3731	4133	4083	3578	3727	3686	4121	3605
ENSG00000077549	1	19338776	19485539	-1	CAPZB	8572	8478	8821	9056	8831	8822	8589	8439	8524	8482	8978	8.81	9305	8774	8504	8578	8741	8652	8501	8743	8495	8719	8.53	8563	8579	8539	8.94	8419
ENSG00000173436	1	19484403	19629821	1	MINOS1	3129	3064	3622	3433	3473	3085	3072	3006	3.48	3233	3525	3401	3876	3816	3389	3165	3599	3388	3352	3348	3122	3277	3383	3265	3554	3583	4265	3441
ENSG00000158747	1	19596979	19658456	1	NBL1	7.45	7589	8888	8.77	7916	6286	7367	7547	6985	7161	8805	7734	8903	7421	7062	7607	7.45	7302	7571	8224	7083	7823	7074	7502	7418	7367	8365	6644
ENSG00000226396	1	19608114	19608568	1	AL031727.1	-1405	701	1087	-1573	-1792	565	-2189	1035	-1979	-1637	-1464	589	-1.48	2359	195	821	0.65	-2492	-1.66	-1481	-2415	-1675	212	383	-1157	978	494	562
ENSG00000162542	1	19682213	19799945	-1	TMCO4	4817	4707	4736	4996	4432	4013	4893	4.34	4421	4299	4901	4322	4931	5091	4551	4978	4721	3359	4464	4448	4566	4976	4394	3.89	4044	4098	4665	4015
ENSG00000169914	1	19882513	19912945	1	OTUD3	3677	4.19	4354	3758	4108	4.42	3692	4339	4.57	4197	3.69	4142	3.56	4.02	4365	4.77	4233	3623	4454	4384	4768	4391	3964	4.28	3722	3.64	3306	3973
ENSG00000162545	1	20482391	20486220	-1	CAMK2N1	6827	7075	6803	7725	7574	6886	6578	6471	6749	5587	6863	6244	7089	5629	6.12	6653	5894	5512	5772	5963	5686	6772	6045	6374	6431	6583	6526	6245
ENSG00000090432	1	20499448	20508161	-1	MUL1	5389	5467	5291	5461	5325	5523	5.28	5315	5299	5455	5589	5658	5.5	5522	5282	5497	5602	5468	5351	5738	5337	5.77	5566	5.71	5864	5405	5518	5524
ENSG00000158825	1	20588948	20618908	1	CDA	68	1305	803	1234	1624	1008	2373	-2908	1454	-1725	-641	2.12	1672	0.68	624	-1366	1303	242	2548	3786	2859	1534	2111	1379	3229	2969	3911	2771
ENSG00000158828	1	20633455	20651511	1	PINK1	4367	3898	5452	4555	4716	4041	4104	4163	4244	4119	4.54	4.99	5.12	5646	4491	4251	4608	4.12	4707	5484	4576	4693	4389	4.36	4683	4.44	4509	4294
ENSG00000117242	1	20642657	20652193	-1	PINK1-AS	2464	2589	2452	2646	2333	2567	2642	2.31	2628	2966	1989	2571	2576	2508	2474	2396	2476	2402	2446	2629	2566	2334	2348	2658	2396	2588	2667	2.31
ENSG00000244038	1	20651767	20661544	-1	DDOST	8568	8192	8692	8952	8722	8393	8496	8654	8115	9032	8891	8185	8585	8539	8188	8477	8358	8436	8253	8.46	8315	8433	8204	8303	8194	8226	8412	8193
ENSG00000189410	1	20719732	20732837	-1	SH2D5	875	3024	4373	-462	3555	4055	962	879	3.45	3839	632	4077	3121	3587	2096	2011	3066	2056	3247	3612	3407	3047	3903	2497	2906	2207	2769	2516
ENSG00000127483	1	20742661	20787323	-1	HP1BP3	7559	7803	7395	7893	7707	7753	7879	7744	7633	7578	7396	7239	7523	7449	7546	7808	7557	7286	7749	7663	7842	7114	7339	7644	7546	7461	7317	7605
ENSG00000075151	1	20806292	21176888	-1	EIF4G3	7153	7289	7562	7037	7.48	7277	7048	7316	7.08	7369	6663	7017	6783	7704	6.93	7234	7009	6967	7304	7533	7.42	6873	6806	7464	7446	7337	7023	7.2
ENSG00000117298	1	21217247	21345572	-1	ECE1	8687	8022	8993	8826	8586	8176	8478	7964	7936	7785	8.95	8157	9033	8485	8	8199	8079	7.68	8086	8097	7938	8102	7763	7924	8063	7836	8214	7849
ENSG00000142794	1	21440128	21485005	1	NBPF3	3106	2708	4263	3719	3.68	2206	3618	3809	2901	4097	2495	1958	3699	3.74	3.28	2873	2737	2132	2.73	2278	3986	2635	1836	1989	3593	2948	3195	3423
ENSG00000090686	1	21678298	21783606	-1	USP48	6488	6343	6.55	6648	6.45	6397	6334	6541	6455	6341	6423	6153	6299	6417	6255	6584	6189	6108	6339	6417	6558	6121	6055	6278	6.03	6147	6099	6229
ENSG00000142798	1	21822245	21937297	-1	HSPG2	8896	8.32	9328	7855	8555	7213	8442	9.14	8034	8752	7804	7786	7979	9024	8285	8047	8274	7969	9047	10016	8962	8231	8138	8409	8578	8648	7559	8.91
ENSG00000218510	1	22024558	22031223	1	LINC00339	66	-201	-692	193	205	-644	-23	436	19	-93	-531	-814	-472	-479	-247	212	-926	-617	5	-289	-29	-802	-0.49	-21	-328	-732	-924	-455
ENSG00000070831	1	22052627	22092946	1	CDC42	245	1191	0.62	-243	0.65	506	467	-86	386	104	-165	477	-163	356	0.81	565	788	0.31	666	873	768	592	603	682	787	773	259	684
ENSG00000184677	1	22428838	22531157	1	ZBTB40	5	5138	5088	4793	5024	5.05	5251	5311	4915	5313	4846	5154	4831	5243	5091	5087	4926	4.9	4938	5035	5038	4795	4825	5058	4703	4701	4519	4958
ENSG00000133216	1	22710839	22921500	1	EPHB2	5701	5615	1.5	4645	6868	6211	6438	5415	5909	5.85	4602	6.45	5065	4701	5485	5912	5108	5664	4576	5724	5231	5.94	5244	5.89	6769	5964	7024	4042
ENSG00000004487	1	23019443	23083689	1	KDM1A	6607	6671	6086	6728	6633	7248	6866	6857	7032	6762	6825	7007	6514	6527	6944	7102	6673	7.01	6.5	6319	6782	6842	7042	6873	6633	6604	6706	6698
ENSG00000169641	1	23084023	23177808	-1	LUZP1	6464	6378	6446	6126	6351	6193	6577	6503	6.31	6147	5823	6226	5.77	6548	5995	6.23	6011	5784	6371	6615	6.57	5684	5862	6156	6386	6255	5769	6111
ENSG00000261326	1	23281308	23286752	-1	LINC01355	1663	576	576	1453	1278	1371	891	1922	1257	1512	1065	787	1314	1032	1159	1081	1193	454	1546	1391	1381	548	1147	1.16	1211	1316	794	1617
ENSG00000125944	1	23303771	23344336	-1	HNRNPR	7622	8005	6975	7.29	7374	7749	7.91	7.67	8107	7243	6905	7658	7068	6858	8051	7823	7871	7905	7905	7336	8046	7607	7926	7967	7906	7822	7522	8.1
ENSG00000125945	1	23359448	23369442	-1	ZNF436	5455	3978	4992	5779	4934	3.58	5224	5372	3.58	4549	4822	3526	4043	4.32	3678	4192	3549	3667	3834	4068	4038	3545	3247	3799	3436	3.43	3655	3263
ENSG00000249087	1	23368997	23371839	1	ZNF436-AS1	2006	0.64	1.67	2571	2172	1188	2236	2114	396	998	1886	871	1524	1.52	0.59	1306	323	549	86	911	681	0.8	0.54	521	-64	476	1195	213
ENSG00000204219	1	23381061	23424740	-1	TCEA3	3893	2517	2987	4.86	3.23	2836	3733	3.48	1264	2954	4565	3752	4673	2919	2476	3.51	3183	2176	3173	3659	2716	2392	2228	1712	1643	1392	2869	1.27
ENSG00000088280	1	23428563	23484568	-1	ASAP3	5299	4042	4691	5822	5159	3751	5254	5478	3.12	5.28	5274	3.52	4845	4.03	4173	4.79	4169	4153	3553	4963	4226	3775	3.92	4012	3438	3214	4738	3414
ENSG00000007968	1	23506430	23531220	-1	E2F2	0.29	2642	-2104	-1277	119	1949	2158	-1541	3076	-1753	-1245	1269	1364	-638	2033	2.2	2058	2453	2591	252	1.93	1154	2952	1749	1707	1888	2009	1963
ENSG00000117318	1	23557918	23559794	-1	ID3	7077	7721	3466	4696	4979	5862	7958	6028	6932	5376	4.76	8.61	4322	4558	8232	6847	8642	8.55	6275	7446	6739	8601	8178	8.04	8355	8603	7463	8722
ENSG00000142676	1	23691742	23696835	1	RPL11	9444	9404	9111	9927	9545	9801	9641	9977	9397	9788	10012	9885	9682	9567	9592	9.56	9506	9611	9445	9038	9418	9799	9739	9384	9501	9601	9992	9651
ENSG00000011007	1	23743155	23762059	1	ELOA	6381	6529	5947	5922	5856	6113	6409	6.12	6235	6051	6058	6525	5871	6174	6562	6071	6.45	6595	6309	6307	6265	6549	6583	6346	6575	6549	6162	6597
ENSG00000057757	1	23778405	23788232	1	PITHD1	5226	5443	5127	5113	5239	5852	5178	5.24	5703	5109	5464	6012	5.63	5526	5504	5431	5657	5634	5312	5586	5653	5931	5951	5531	5636	5.61	5555	5599
ENSG00000011009	1	23790970	23795539	1	LYPLA2	5297	5511	5565	5292	5852	5642	5496	5.15	5547	5303	6116	6008	5857	5886	5525	5514	5848	6025	5175	5356	5267	6096	5735	5522	5588	5578	5776	5299
ENSG00000117308	1	23795599	23800804	-1	GALE	4028	5004	4042	3749	4649	4941	4772	3.69	4876	4102	4304	5071	4367	4363	5102	4988	5104	5367	4728	4237	4739	5157	4957	4737	4.75	4881	5132	4781
ENSG00000117305	1	23801885	23838620	-1	HMGCL	4976	4634	5357	5753	5458	5.01	5102	5026	4391	5.25	5967	5098	5839	5724	4745	5.13	4831	4775	4978	4729	4661	4.96	4697	4306	4324	4431	5264	4309
ENSG00000179163	1	23845077	23868294	-1	FUCA1	414	291	2004	907	3204	-337	286	1012	-356	1207	2177	-119	1911	2.7	65	839	1129	-245	2119	2.34	1292	281	179	356	629	364	602	956
ENSG00000189266	1	23956839	23963462	1	PNRC2	5848	5916	5398	5866	5579	5688	5674	6128	5981	5738	5495	5582	5737	5525	5919	5822	6	5665	6039	5807	6154	5482	5917	5936	6151	6269	5982	6165
ENSG00000188529	1	23964804	23980927	-1	SRSF10	6612	6.86	6351	6191	6415	6669	6563	6676	6924	6415	5969	6377	5962	5922	6824	6601	6631	6645	6.78	6.45	6.93	6367	6734	6928	6789	6851	6.49	7052
ENSG00000001460	1	24356999	24416934	-1	STPG1	3395	3812	3801	3066	3201	3968	2952	3258	3682	3773	3431	4015	3841	4429	3509	3363	4164	3248	4394	4.61	4214	3926	4528	3573	3.98	3411	3831	3.44
ENSG00000001461	1	24415794	24472976	1	NIPAL3	5692	6069	7759	5675	6026	5361	5228	5279	5726	5746	5923	5822	6275	7668	5294	5611	6225	4.65	7301	8165	7097	5791	6256	5389	6337	5639	6124	5418
ENSG00000117602	1	24502351	24541040	1	RCAN3	3741	4326	4539	3701	3677	3922	3833	3361	4651	3466	3695	4344	4359	3735	3965	3856	4265	3139	4968	5289	5117	3832	4462	4011	4.53	4036	4.1	4042
ENSG00000133226	1	24631716	24673267	1	SRRM1	6.21	6572	5886	6388	6296	6725	6502	6329	6743	6443	5978	6389	6112	6292	6579	6469	6569	6.37	6495	6415	6537	6392	6623	6648	6488	6483	6296	6733
ENSG00000169504	1	24745357	24844324	1	CLIC4	9232	8976	9082	8906	9432	9132	8493	9231	9305	9125	8212	8431	8904	9387	8543	8778	8962	8344	9553	9713	9868	8596	8878	9209	9613	9455	9052	9565
ENSG00000020633	1	24899511	24965121	-1	RUNX3	71	1575	2257	-208	3198	2509	1207	-75	3.53	-376	1141	2427	3242	3436	2312	3.67	3262	-1757	5022	4541	3942	2303	2046	1.8	1.38	-174	1424	303
ENSG00000117614	1	25222679	25232502	-1	SYF2	5454	5058	5713	6007	5431	5.41	5451	5555	5083	5.63	6101	5444	5931	5787	5224	5376	5362	5143	5267	5174	5237	5322	5.23	4933	5122	5181	5637	5107
ENSG00000117616	1	25242237	25338213	-1	RSRP1	5786	5263	5548	6086	5862	5276	5725	5755	4775	5552	5911	5125	5962	5228	4928	5463	5479	4517	5572	5761	5502	5197	4985	5424	5554	5404	5624	5681
ENSG00000183726	1	25337917	25362361	1	TMEM50A	7035	7214	7.49	6884	6668	6863	7045	7135	6767	7267	7032	7865	7021	7229	7022	7281	7.79	6809	8135	7828	7457	7272	7503	7374	7663	7377	7441	7513
ENSG00000204178	1	25430858	25500209	1	MACO1	4885	4813	4766	4949	4708	4911	5114	5026	4913	5023	4893	5114	4675	4831	4972	5133	5065	4827	4837	4915	4775	4868	4928	4942	4844	4631	4783	4857
ENSG00000157978	1	25543580	25568886	1	LDLRAP1	4477	4304	5192	4679	5028	4395	4531	4307	4292	4156	4857	4641	4896	4362	4201	4398	4618	4754	5006	5468	4708	4856	4586	4528	4.38	4.39	4653	4318
ENSG00000162430	1	25800176	25818224	1	SELENON	7416	6.97	7889	7878	7532	6879	7389	7539	6876	7272	7804	6943	7779	7722	6785	7286	7019	6982	7.17	7378	7217	6912	6967	6991	6613	7081	7247	6967
ENSG00000117640	1	25818640	25832942	1	MTFR1L	5129	4738	5201	5591	5458	5.21	5.2	5182	4836	5252	5693	5341	5534	5669	4729	5107	5148	4832	5204	5235	4.99	5176	4983	4765	4785	4767	5164	4699
ENSG00000127423	1	25831913	25859458	-1	AUNIP	364	2504	-279	-522	399	2515	1312	312	2.97	-352	-156	2584	647	-12	2759	1.84	2198	2.86	2227	1809	2463	2717	3039	2474	2714	2537	2004	2702
ENSG00000182749	1	25861210	25871253	-1	PAQR7	3736	3234	4232	3799	3674	3793	3529	3765	3386	3957	4382	4184	3999	4759	3702	3.69	3.9	3705	4155	4499	4035	4099	3917	3761	3937	3789	4118	3827
ENSG00000117632	1	25884181	25906991	-1	STMN1	7805	8728	7.56	8046	8158	9318	8666	7594	9257	7.61	8581	8847	8.39	8056	8889	9381	8551	8604	8996	7.98	8808	8495	9072	8392	8121	8012	8301	8274
ENSG00000158006	1	25959767	25998157	-1	PAFAH2	3931	4436	4.4	3848	4102	4026	3975	3672	3804	3741	3796	4011	3911	4101	4362	4055	4232	3.99	4186	4385	4142	4071	3974	4132	4241	4056	4072	3933
ENSG00000175087	1	26111165	26125543	1	PDIK1L	2029	1805	1454	1949	2187	1452	1703	2186	2446	2131	1287	1485	1477	1204	2105	2106	1939	1466	1961	2027	2344	1528	1689	2084	2038	1774	1655	1958
ENSG00000130695	1	26234200	26278808	1	CEP85	3041	4648	3091	3132	3459	4163	3811	3683	4426	3117	3226	4075	3224	3.15	4071	4066	4174	4.1	4558	4261	4655	4003	4292	4128	3984	3917	3506	3967
ENSG00000142669	1	26279176	26281522	1	SH3BGRL3	8588	8545	9529	9214	9292	9051	8512	8247	8.8	8574	9.84	9213	9774	9626	8715	8631	9227	9.14	8664	9253	8658	9479	8987	8612	8894	8728	9441	8458
ENSG00000158062	1	26281328	26318363	-1	UBXN11	2959	2.95	2724	3065	2985	2666	2971	3025	2618	3063	3405	3473	3329	2408	2906	2891	3221	2996	2.76	2906	2942	3649	3165	2956	2627	2874	3293	3.05
ENSG00000117682	1	26432282	26471294	1	DHDDS	5716	5.49	6074	5761	5.76	5833	5697	5436	5435	5.84	5791	5689	5846	5825	5432	5413	5471	5492	5531	5793	5503	5784	5478	5517	5552	5582	5493	5.47
ENSG00000198830	1	26472450	26475972	1	HMGN2	7206	7741	6586	7257	6902	7721	7943	7.06	7839	6808	7561	7721	7369	6.46	7636	7781	7792	7772	7.8	6939	7853	7565	8.07	7394	7598	7499	7803	7779
ENSG00000117676	1	26529761	26575030	1	RPS6KA1	1228	2199	-1636	161	1269	3006	1628	437	2599	588	237	2747	921	272	2712	2213	2102	2534	894	1109	2307	2314	2479	2309	1772	2197	1459	2642
ENSG00000117713	1	26693236	26782110	1	ARID1A	6265	6391	5695	6147	6019	6316	6561	6439	6473	6258	5879	6145	5587	5906	6435	6374	6077	6099	6278	6196	6315	5877	6212	6445	6076	6064	5738	6281
ENSG00000060642	1	26787472	26798398	1	PIGV	3845	3306	3792	4542	4011	3828	3806	3.5	3185	3656	4155	3471	4063	4427	3233	3663	3414	3548	3603	3603	3626	3586	3317	3058	2983	2941	3677	2902
ENSG00000204160	1	26826710	26857602	1	ZDHHC18	5097	5207	5293	4849	5082	5318	5175	4997	5272	4785	5292	5328	5175	5.1	5038	5187	4967	5253	5253	5223	5.1	5301	5143	5106	5.09	4906	5093	4877
ENSG00000142751	1	26876133	26890297	-1	GPN2	4986	4876	4814	4962	4853	4739	5014	4904	4714	4756	5169	5086	5076	5109	4843	4745	4978	4.88	4802	4843	4768	5133	4.86	4843	5073	5098	5134	4971
ENSG00000198746	1	26890488	26900466	-1	GPATCH3	2.93	3004	2767	3085	2981	3048	3165	2874	2973	3061	3332	3347	3283	2.91	3172	2801	3328	3211	2809	2837	3028	3282	3.25	2983	2.99	2965	3214	2.89
ENSG00000090273	1	26900238	26946862	1	NUDC	6761	7445	6276	6529	6728	7642	7161	6756	7476	6601	7202	7942	7.08	6696	7552	7067	7469	7.73	6.96	6.7	7.01	7847	7809	7317	7481	7427	7584	7375
ENSG00000253368	1	26993707	27000898	1	TRNP1	7468	8418	6011	7215	7604	7525	7293	7544	8473	6624	7416	8962	7147	6625	8417	7531	7854	7.27	7499	8404	8377	9108	8223	8505	9383	8852	8084	8.34
ENSG00000158246	1	27005020	27012836	-1	TENT5B	725	-9	-508	-601	651	1973	233	599	2151	1177	977	1984	425	1.64	2082	1868	1537	2013	1989	2059	1877	2285	2466	2225	804	1636	1541	2443
ENSG00000090020	1	27098815	27166981	-1	SLC9A1	5362	5785	5835	5559	6242	5361	5475	5243	5654	6074	5964	5.75	6025	6293	5309	5628	5673	5572	5702	5971	5845	5.88	5436	5582	5491	5469	5.45	5214
ENSG00000142784	1	27234516	27308633	1	WDTC1	5613	5212	5911	6082	6.05	5.67	5528	5668	5489	5727	6097	5404	5.97	6148	5228	5788	5428	5258	5691	5913	5535	5505	5212	5334	4863	4774	5073	4772
ENSG00000186501	1	27322145	27336400	1	TMEM222	5497	5286	5.41	5513	5277	5091	5363	5394	5174	5251	5956	5788	5729	5559	5348	5117	5.53	5524	5023	5273	4.99	5679	5592	5197	5217	5234	5599	5181
ENSG00000142733	1	27355184	27366892	-1	MAP3K6	5259	5205	5482	5.51	5267	4366	5.34	5247	4743	4627	5623	4962	5172	5311	4567	4987	4724	4812	5262	5644	4893	5169	5058	5	5169	4.8	5021	4765
ENSG00000181773	1	27392644	27395814	1	GPR3	1049	2959	-33	-451	1.25	2048	1216	235	2716	1149	427	2857	358	955	2.7	1.89	2558	2438	1735	1686	1.7	2908	2575	2427	2515	2527	1496	2229
ENSG00000158195	1	27404226	27490158	-1	WASF2	7725	7.41	7595	7946	7408	7448	7771	7792	7578	7605	7837	7305	7381	7305	7423	7572	7247	7155	7621	7483	7626	6998	7274	7251	7072	7086	7051	7238
ENSG00000126705	1	27534035	27604431	-1	AHDC1	4994	4815	5641	4739	5371	3743	4939	4934	4726	4514	5521	4974	5038	4908	4715	4752	4774	4363	4745	5465	4818	4962	4274	4537	4481	4.36	4463	4515
ENSG00000126709	1	27666061	27672218	-1	IFI6	3853	5957	5186	4507	4855	3264	4623	3.61	4.49	4587	4648	3225	4334	4121	4982	3075	4457	4716	3813	4692	3175	4725	4003	4652	4248	4.76	4.53	3491
ENSG00000009780	1	27725979	27763122	1	FAM76A	2985	3068	3137	3029	2.89	2896	2972	3155	3124	3162	2814	3033	3373	3058	3043	2777	3257	2993	3.08	3157	3106	2907	3072	3155	3377	3122	2877	2.92
ENSG00000117758	1	27773183	27824452	1	STX12	5.69	5299	6082	5855	5739	5.88	5178	5682	5476	5649	5.45	5556	5.9	6151	5428	5424	5685	5.65	5894	6247	5939	5523	5541	5747	6199	6169	5699	6041
ENSG00000117751	1	27830778	27851676	1	PPP1R8	5764	5958	5.44	5701	5691	5943	5921	5853	6007	5819	5564	5943	5578	5649	6044	5877	5922	6074	5893	5655	5943	5929	5995	5968	5846	5854	5757	5929
ENSG00000130775	1	27872543	27886685	1	THEMIS2	2081	1964	3396	2876	3664	2.19	2091	931	2435	2512	3289	2421	3073	2831	2322	2525	1955	1856	2504	1736	2277	2388	2015	1948	2548	2598	2.85	2035
ENSG00000117748	1	27891524	27914746	-1	RPA2	5049	5776	4818	5168	4959	5835	5263	5209	5921	4905	5304	5805	5239	5452	5884	5683	5739	5.89	5.57	5152	5375	5845	6039	5571	5918	5653	5626	5522
ENSG00000158156	1	27959462	27968096	1	XKR8	3972	4591	4491	3996	4515	4175	4351	3637	4245	3948	4542	4801	4746	4599	4581	4.05	4696	4518	4374	4771	4242	4447	4493	4323	4533	4154	4495	3933
ENSG00000158161	1	27970344	28088696	-1	EYA3	5125	5236	4861	5003	5147	5.42	5299	5065	5406	5293	5037	5308	4993	5058	5.1	5405	5189	4947	4988	5.01	5251	4843	5089	5336	4924	4798	4768	4766
ENSG00000126698	1	28199456	28233025	-1	DNAJC8	6922	7277	7167	7063	7005	7445	7265	7063	7409	7256	7364	7584	7304	7048	7363	7.41	7255	7399	7.1	6876	7191	7243	7357	7067	6987	6.89	7316	6996
ENSG00000130770	1	28236109	28246906	1	ATP5IF1	5881	5986	6442	5917	6012	5928	6152	5398	5798	5493	6623	6253	6385	6083	5805	5941	5823	6102	5701	5878	5817	6445	5918	5641	5767	5829	6462	5.67
ENSG00000130766	1	28259527	28282491	1	SESN2	4474	3838	5344	4761	4937	5424	4.23	4865	3.68	5665	4957	4361	5018	5037	3827	4251	4313	3891	4257	4878	4503	4269	4219	3911	3946	4099	4429	3.76
ENSG00000130772	1	28329002	28335967	1	MED18	3973	4127	4.09	4215	3994	4.06	4342	3876	4283	4011	4333	4412	4433	4401	4401	4219	4285	4661	4083	3.98	4075	4443	4402	4273	4168	4224	4518	4.21
ENSG00000204138	1	28369582	28500369	1	PHACTR4	4835	5234	4.62	4939	4927	5294	5371	5001	5283	5057	4701	4.92	4621	4803	5139	5147	5075	4.85	5129	4995	5152	4626	4972	5.1	4755	4809	4677	5034
ENSG00000180198	1	28505943	28539300	1	RCC1	5656	6538	4916	5.05	5157	6351	6426	5725	6586	5781	5421	6502	5.42	5089	6632	6242	6427	6603	6245	5566	6141	6401	6784	6221	6.23	6357	6.27	6684
ENSG00000242125	1	28505980	28510892	1	SNHG3	4587	5665	4335	4336	4869	5304	5265	4444	5365	4885	4578	5304	4764	4343	5606	5208	5397	5452	5256	4853	5.49	5537	5768	5239	5251	5.37	5563	5854
ENSG00000200087	1	28508559	28508762	1	SNORA73B	-1628	474	-1303	-2295	367	-432	-344	-1.16	-927	-1442	-2134	12	-2979	-1979	511	-1122	-0.13	-316	371	-82	461	343	-0.05	286	229	0.39	-304	642
ENSG00000180098	1	28553085	28578545	1	TRNAU1AP	4566	4.73	4883	4886	4.33	4589	4884	4476	4436	4058	4997	5021	4974	4415	4847	4544	4664	4424	4801	4469	4.47	4743	4.85	4398	4705	4647	4998	4544
ENSG00000197989	1	28578538	28583132	-1	SNHG12	3353	3784	2803	2814	2992	3.87	3612	3501	3953	3423	3397	4229	3393	3041	4245	3517	4244	4136	3433	3499	3645	4361	4435	3949	4513	4.44	4383	4547
ENSG00000120656	1	28589323	28643085	-1	TAF12	4.69	4672	4987	4953	4638	4834	4886	4818	4587	4597	5008	4786	4823	4906	4889	4724	4819	4.82	4599	4584	4575	4974	4801	4.54	4882	4864	5141	4.7
ENSG00000188060	1	28592200	28595443	1	RAB42	2438	1453	2769	2.89	1495	641	2771	2288	0.84	753	2249	1053	2336	1155	1446	1871	908	586	1989	1223	572	669	1608	1119	1246	1376	1803	1513
ENSG00000162419	1	28668732	28719353	1	GMEB1	3915	4337	3792	3789	3833	4229	4291	4.04	4432	3985	3836	4504	3643	3948	4186	4302	4.17	4136	4439	4163	4446	4064	4359	4289	4048	3997	3.7	3936
ENSG00000198492	1	28736621	28769775	1	YTHDF2	6184	6293	6062	6186	6207	6344	6391	6283	6347	6287	6098	6275	6021	6257	6476	6246	6331	6424	6114	6047	6226	6.21	6364	6367	6318	6297	6312	6404
ENSG00000159023	1	28887091	29120046	1	EPB41	3741	2513	4881	4131	3069	3589	3019	3297	2662	3675	3488	871	3543	3066	2251	4174	1762	2594	3055	3218	2892	2712	1673	2725	859	325	708	1008
ENSG00000253304	1	29119428	29123935	-1	TMEM200B	4779	4248	3827	4622	3.51	3703	4641	4525	4504	3978	4.54	3778	4.47	4083	4.42	4264	4511	4382	4581	4.29	4275	4.47	4.69	3992	4276	4083	4203	4.24
ENSG00000116350	1	29147743	29181987	-1	SRSF4	6429	6564	6131	6466	6205	6598	6627	6483	6667	6432	6681	6652	6536	6237	6644	6566	6609	6701	6451	6154	6449	6565	6722	6491	6488	6488	6584	6642
ENSG00000116353	1	29192873	29230942	-1	MECR	4348	4276	4474	4.54	4182	4905	4407	4267	4384	4606	4896	4962	4637	4486	4661	4626	4657	4816	4234	3.95	4245	4757	4622	4435	4381	4329	4659	4457
ENSG00000060656	1	29236516	29326813	1	PTPRU	5338	3082	5382	5464	5326	2456	3522	5278	5046	4996	5906	5081	4801	5888	4565	5822	5552	5587	5339	5325	5397	4561	3309	4986	3.4	2124	2629	3262
ENSG00000162512	1	30869467	30908761	-1	SDC3	7448	6337	7781	7548	7544	6886	6923	7816	6714	7275	7849	6879	7498	7215	6.53	7461	6624	6501	7283	7521	7.34	7009	6483	6847	6472	6076	6003	6096
ENSG00000134644	1	30931506	31065991	-1	PUM1	6453	6347	6528	6416	6406	6301	6501	6624	6287	6396	5826	5791	5732	6286	6.15	6383	6025	6006	6364	6423	6413	5674	5822	6405	6017	6088	5831	6.22
ENSG00000060688	1	31259568	31296782	-1	SNRNP40	5164	5679	4587	5093	5045	5847	5492	5376	5.89	5.43	5212	5958	5301	4968	5919	5745	5704	5954	5.46	4999	5505	5836	5973	5555	5585	5606	5728	5708
ENSG00000121766	1	31296982	31364953	1	ZCCHC17	5105	5121	5058	5226	5.28	5.62	5373	5.1	5164	5.16	5492	5403	5216	5205	5261	5377	5212	5318	5204	5053	4896	5438	5116	5068	5183	5076	5.56	5067
ENSG00000121769	1	31365625	31376850	-1	FABP3	3876	1.22	6193	4346	4517	1278	2753	4565	-234	1367	4652	-319	5241	747	-88	2033	676	-11	912	1393	313	952	-166	438	1858	1001	4201	0.82
ENSG00000168528	1	31409565	31434680	1	SERINC2	6129	7384	5.83	5408	5461	4603	6564	5157	5807	6.33	5653	5956	6978	6407	6729	6047	6603	7608	6102	7.25	6503	7.61	6.61	7087	6624	6502	7691	7349
ENSG00000142910	1	31576485	31587686	1	TINAGL1	-644	-2277	-3794	-3659	-3164	-905	-1639	-2779	1357	-1.89	-4636	-5	-562	937	1708	68	1471	3356	-2064	0.03	-1023	4555	1268	2603	325	1912	405	3649
ENSG00000162517	1	31629862	31644896	-1	PEF1	6073	5997	6041	6.27	6146	6279	6204	5923	5909	6.15	6567	6459	6454	6388	6103	6068	6131	6396	6031	5967	5988	6419	6157	5854	5698	5.79	6127	5697
ENSG00000084636	1	31652247	31704319	-1	COL16A1	8205	7876	7171	7588	7563	6685	8024	8457	7445	8324	7651	8.11	7196	7264	7957	7501	7663	8335	7261	7511	7192	8215	8023	8242	8179	8289	7993	8338
ENSG00000121753	1	31727117	31764893	-1	ADGRB2	4166	3149	3999	3881	4514	3391	3495	3849	3445	3419	4464	3094	3687	3755	3384	4136	3097	4477	2.24	3.8	2814	4168	2869	3889	2616	2003	2667	1602
ENSG00000134668	1	31790422	31816051	-1	SPOCD1	6928	6.31	4978	6069	6832	7615	6243	5273	6622	6504	6392	7315	7128	7052	5919	6158	6543	6891	5975	6282	6486	7.03	6114	6486	6057	6286	5622	6346
ENSG00000184007	1	31906421	31944856	-1	PTP4A2	8235	8004	8047	7884	7898	8151	8066	8139	8218	8046	7884	8043	7905	7895	8175	8051	8127	8.15	8243	7982	8138	8007	8108	8.13	8247	8.18	8285	8229
ENSG00000121774	1	32013829	32060850	1	KHDRBS1	7.73	7793	6868	7.7	7431	7877	7923	7493	7977	7461	7433	7578	7476	7.02	7986	7903	7734	7873	7581	7056	7585	7634	7854	7.86	7701	7757	7742	7889
ENSG00000121775	1	32072031	32102866	1	TMEM39B	4117	4133	3641	4072	3959	4246	4634	4039	4259	4012	4515	4492	4.22	3886	4417	4222	4343	4318	4035	3.68	4	4504	4393	4105	3948	4041	4346	4082
ENSG00000025800	1	32108038	32176568	1	KPNA6	6.79	6785	6899	6664	6918	6914	6751	6513	6829	6784	6291	6777	6482	7052	6707	6795	6.75	6786	6855	6838	6856	6648	6.6	6787	6584	6682	6489	6703
ENSG00000084652	1	32179686	32198285	1	TXLNA	7336	7165	6.79	7.09	7011	7035	7277	7101	6.93	7138	7117	7013	6989	7167	7034	6983	6983	7048	6988	7063	7012	6998	7127	7068	6868	6919	7112	6961
ENSG00000160050	1	32200386	32205387	1	CCDC28B	2653	2.2	2331	2781	2873	2236	2864	2406	2268	2207	3259	3132	2.56	2314	2766	2699	2488	2853	2223	2736	2344	3129	2435	2466	2277	2.28	2698	1979
ENSG00000160051	1	32205661	32208687	1	IQCC	968	1561	0.74	1247	1143	2145	1679	1253	1995	1285	1705	2081	1.68	818	1587	1587	1685	2044	1414	1139	1.55	1783	2031	1228	1497	1476	1435	1479
ENSG00000160055	1	32214472	32222359	-1	TMEM234	3027	2874	3079	3065	3244	3186	3305	2.82	2761	3.3	3707	3474	3422	3615	3061	2843	3405	3346	3296	3291	3038	3501	3169	2767	3293	3162	3382	2996
ENSG00000084623	1	32221928	32231604	1	EIF3I	7832	8164	7787	8103	8124	8386	8258	7872	8014	8091	8235	8532	8243	8061	8329	8077	8118	8325	8136	7949	8036	8388	8.33	8147	8162	8126	8398	8096
ENSG00000220785	1	32231658	32241620	-1	MTMR9LP	3113	2.24	3.2	3648	3173	1627	3287	2481	956	2286	3415	1844	3281	1539	1204	1939	1348	593	1415	1772	1163	1085	1301	1045	1049	1061	1729	798
ENSG00000116478	1	32292086	32333635	1	HDAC1	7065	7058	6616	7086	6977	7217	7316	6.94	6883	6528	7137	7414	7049	6.55	7117	7076	6871	6743	6957	6767	6819	7034	6808	6851	6884	6785	6802	6745
ENSG00000175130	1	32333832	32336379	-1	MARCKSL1	6271	5984	3162	5897	6768	7536	6.9	6738	6592	6412	6681	7221	3384	4404	6796	7182	5807	7248	4232	4973	4665	6471	6237	6902	5455	5069	4571	5229
ENSG00000160058	1	32365103	32394731	-1	BSDC1	6123	5745	6568	6635	6359	6.28	6191	6197	5535	6261	6688	6084	6467	6655	5766	6109	5908	6015	6036	6377	5891	5991	5698	5863	5811	5824	5932	5673
ENSG00000160062	1	32539427	32605939	1	ZBTB8A	2274	2347	1509	2369	1969	2.21	2.34	2385	2765	2528	2267	2661	2048	1649	2621	2303	2438	2347	2546	2228	2861	2349	2473	2634	2616	2529	2276	2535
ENSG00000176261	1	32600172	32650903	-1	ZBTB8OS	4139	4213	4.25	4.25	4.31	4598	4254	4051	4203	4306	4412	4802	4386	4552	4476	4255	4431	4548	4366	4.18	4216	4642	4494	4144	4227	4284	4708	4137
ENSG00000162521	1	32651142	32686211	1	RBBP4	6848	6865	6.43	7048	6811	7116	7015	7171	7258	7315	6933	6827	6693	6657	7067	7.24	6913	7084	6827	6343	6811	6553	7058	6881	6.34	6489	6413	6782
ENSG00000162520	1	32680360	32703596	-1	SYNC	4534	2898	5784	4627	5186	4543	4039	4604	4598	4478	4671	4795	5049	5711	4272	4281	4691	3946	5091	5839	5.45	4175	4174	3426	3202	3209	3245	2941
ENSG00000162522	1	32741885	32774970	1	KIAA1522	4.52	3122	6153	5603	4874	3864	3.97	4019	5.03	4537	6.08	4658	5942	5.04	4085	4354	4768	4278	4722	4961	4696	3552	4273	2895	3843	2.64	4014	2262
ENSG00000134684	1	32775237	32818153	-1	YARS	7363	7293	6973	6783	7123	7938	7392	7421	7288	7759	6761	7419	6839	6762	7.49	7.13	7408	7554	6939	7086	7.19	7488	7486	7246	7028	7.11	7804	7216
ENSG00000116497	1	32816767	32858879	1	S100PBP	5097	4797	4755	5226	4978	5186	4999	5349	5051	5228	4978	4943	4.94	4626	4972	5088	4934	5171	4952	4826	5009	4559	4861	4967	4651	4608	4725	4.71
ENSG00000121900	1	32894594	32901438	-1	TMEM54	2993	2703	2398	2543	2908	2649	3092	2679	3097	3193	3817	3583	3649	3401	3154	2427	3584	3.11	2959	3246	3252	3285	3771	2892	3576	3177	4187	2767
ENSG00000116514	1	32936445	32964685	-1	RNF19B	3469	4216	3762	3664	4034	3868	3603	3.6	3928	4003	3629	3825	3835	3999	3846	3515	3693	3789	3755	3631	3717	4042	3739	3707	3635	3713	3769	3513
ENSG00000004455	1	33007940	33080996	-1	AK2	6732	6829	6695	6721	6617	7016	6724	6722	6.87	7024	6798	7064	6786	6733	6894	6765	6864	6952	6943	6568	6782	6992	6988	6658	6681	6.74	6909	6.9
ENSG00000142920	1	33081104	33120530	1	AZIN2	1537	-1.01	2159	1586	2185	948	1.21	1448	324	2268	1992	425	2245	2405	174	1295	1526	1.17	1081	1492	1195	828	-56	0.72	998	607	2035	451
ENSG00000116525	1	33145402	33182059	-1	TRIM62	1.83	1.87	2393	2.05	2815	1773	2136	1617	1428	2287	2222	1945	2.26	2938	1392	1923	2117	2.34	2194	2612	1894	2064	1.62	2187	2.54	2.06	2684	1981
ENSG00000160094	1	33256545	33300719	1	ZNF362	3772	3143	3619	4372	3956	3638	3869	4083	3717	4245	4412	3997	4036	3825	3504	4146	3644	4061	3436	3.53	3483	3753	3537	3604	3139	2.92	3257	3061
ENSG00000225313	1	33307348	33349245	1	AL513327.1	0.95	1447	983	1236	1101	1.77	918	1322	1775	1525	1374	1246	1085	1567	1595	1923	1674	1223	1387	1081	1421	1028	1375	1461	1264	1117	311	1473
ENSG00000134686	1	33323623	33431052	-1	PHC2	6956	7039	6553	7084	6879	7282	7168	6856	7629	7108	7884	7614	7353	7.76	7454	7572	7522	7.61	6709	6322	6614	7372	7468	7052	6855	6838	7.02	6894
ENSG00000121903	1	33472645	33496507	1	ZSCAN20	2909	2893	3089	2577	2586	3114	2.99	2949	2792	3062	2653	2844	2435	3097	2793	3.02	2566	2287	2969	3.31	3062	2.3	2625	2785	2521	2358	1985	2.66
ENSG00000121904	1	33513999	34165842	-1	CSMD2	6033	6014	7006	7082	7186	7.19	6034	7088	6879	6645	7377	6111	6916	6354	6.23	7.3	6	5119	5085	6186	6026	6209	6441	5948	5057	4775	4786	4413
ENSG00000142698	1	34166883	34219131	1	C1orf94	-1479	-1131	-14	1097	1.7	3491	-454	244	2194	847	2536	0.45	981	-2424	1989	2988	-532	-242	-3938	-2.78	-1229	1774	1732	-421	-3.45	-3532	-3116	-4025
ENSG00000163866	1	34712737	34859816	-1	SMIM12	4972	5228	5334	4919	4795	5113	5039	4.67	5133	4887	5244	5.71	5402	5069	5395	4932	5273	5548	5298	5269	5084	5654	5426	5006	5413	5341	5329	5413
ENSG00000230163	1	34850694	34851555	1	AL122010.1	-715	-448	-542	-782	-612	-117	-569	-659	-594	-1.15	-629	391	-23	-55	35	-45	-78	-372	-392	0.11	-202	-341	176	-14	101	-49	-367	-418
ENSG00000163867	1	34986165	35031968	-1	ZMYM6	3013	2556	2649	3202	3259	3095	2537	2794	2939	2976	3086	2789	3102	2976	2.87	2816	3096	2623	2933	2848	2867	2782	2.84	3058	3269	3223	3269	3143
ENSG00000197056	1	35032172	35115859	1	ZMYM1	3499	3897	3387	3255	3.35	3374	3238	3757	4028	3114	2424	2661	2665	3033	3.67	3538	3734	3376	3863	3523	4111	2822	3652	4121	4095	4186	3737	4333
ENSG00000116560	1	35176378	35193148	-1	SFPQ	8083	8528	7315	7879	8085	8479	8432	8031	8606	8178	7962	8404	7917	7.42	8683	8372	8325	8395	8297	7746	8412	8.41	8574	8404	8289	8415	8144	8681
ENSG00000146463	1	35268967	35422058	1	ZMYM4	6656	6247	6575	6.62	6427	6316	6.5	6723	6237	6548	6136	5879	6004	6467	6124	6527	6065	5943	6179	6255	6322	5733	5803	6337	6025	6033	5938	6226
ENSG00000142687	1	35433490	35557950	-1	KIAA0319L	5513	4834	6199	6168	6149	5595	5.45	5311	4811	5647	5995	5077	5971	6488	4637	5386	5144	4882	5.11	5505	5276	5106	4821	4904	4774	4935	5225	4859
ENSG00000020129	1	35557473	35567274	1	NCDN	5683	5339	5648	5138	5911	4943	5561	5251	5082	5714	5734	5295	5571	5956	5217	5.2	5594	5.66	4847	5533	5018	5863	5435	5347	5579	5588	5438	5349
ENSG00000126067	1	35599544	35641844	-1	PSMB2	6983	7429	7025	7005	7.06	7351	7354	6897	7396	7056	7195	7519	7189	7062	7465	7254	7462	7715	7239	7022	7.2	7599	7479	7288	7.33	7328	7541	7365
ENSG00000142686	1	35713875	35719472	-1	C1orf216	5201	5.06	5312	5489	5444	5304	5199	5397	5006	5227	5623	5362	5577	5693	5127	5169	5166	5305	5128	5261	5111	5451	5085	5215	5188	5.08	5147	4969
ENSG00000092853	1	35720218	35769967	-1	CLSPN	2673	5821	2042	2063	3001	5035	4356	2397	5983	2022	1807	5028	3383	2959	5715	5257	5192	5581	5573	4566	5503	4846	5715	5587	5505	5335	3585	5534
ENSG00000134698	1	35808172	35857890	1	AGO4	4.01	3871	4355	4471	4182	3833	4163	4567	3879	4272	4075	3787	4212	4319	3.59	4174	3728	3054	4572	4491	4443	3183	3409	3761	3604	3514	3326	3812
ENSG00000092847	1	35869808	35930528	1	AGO1	5688	5667	5554	5.87	5949	5763	5967	5.55	5713	5774	5716	5539	5582	5354	5524	5813	5327	5485	5379	5388	5.6	5326	5314	5746	5176	5175	5425	5165
ENSG00000126070	1	35930718	36072500	1	AGO3	4328	4307	4202	4174	4225	4124	4253	4385	4216	4421	3816	3983	3848	3836	4203	4137	4237	4091	4208	4252	4347	3995	3972	4363	4219	4258	4112	4274
ENSG00000116863	1	36088875	36093932	1	ADPRHL2	4878	5.08	4868	4882	4762	5174	4926	4787	5173	4854	5365	5334	5288	4.98	5102	4883	5126	5263	5246	4853	4819	5.31	5398	4766	5024	4904	5037	4734
ENSG00000171812	1	36095236	36125220	-1	COL8A2	4916	3955	4787	5529	4341	3298	4044	4.55	3555	3833	4483	4.21	4823	4666	3264	4354	3365	2234	4417	6195	4686	3355	3772	2977	2.58	1919	2373	2272
ENSG00000054116	1	36136570	36156053	-1	TRAPPC3	5926	6048	6163	6139	6.12	6.3	6.02	5743	6032	6215	6.3	6535	6444	6389	6211	6025	6246	6288	6087	6011	5963	6345	6202	5907	6044	5984	6384	5.98
ENSG00000116871	1	36155579	36180849	1	MAP7D1	7289	7548	7222	7015	7277	7328	7475	7.08	7691	7104	7.54	8011	7685	7426	7892	7.26	7808	8053	7222	7546	7165	7998	7857	7684	7918	7845	7704	7752
ENSG00000054118	1	36224416	36305357	1	THRAP3	7636	7806	7346	7771	7605	7972	7861	7595	7743	7603	7353	7617	7.39	7475	7713	7823	7547	7619	7671	7602	7806	7498	7607	7.75	7.62	7654	7.49	7.72
ENSG00000214193	1	36306387	36324886	1	SH3D21	1.86	2101	2166	1679	2171	1601	2047	2023	1666	1504	1426	1466	1148	1594	1468	1638	1647	717	2809	2219	2006	1306	1.72	1325	2378	1973	1737	1698
ENSG00000142694	1	36322031	36324154	-1	EVA1B	4.63	3705	4806	4103	4664	2938	4289	4371	4466	4234	5732	4785	5739	4917	4467	4168	4732	4483	3885	4518	3592	5304	4626	3817	5202	5109	5769	4738
ENSG00000116883	1	36323734	36329221	1	AL591845.1	1871	1436	1928	2686	1974	1883	1897	1843	1014	1.44	2624	1014	3063	896	1299	1822	798	258	1.84	1242	1004	1.55	939	766	1107	1366	1981	1054
ENSG00000196182	1	36339624	36385896	-1	STK40	4842	4574	5708	4.81	4.81	4992	4.98	4.87	4822	4977	5221	4901	5203	5193	4685	4752	4.88	4464	4.81	4941	4401	4.82	4736	4.42	4731	4.75	4867	4658
ENSG00000181817	1	36391238	36397892	-1	10	4755	4881	5023	4495	4775	4916	4.71	4662	4903	4529	5113	5473	5128	5.08	5168	4638	5173	5.31	4698	4994	4658	5556	5221	4717	5088	5036	5315	4736
ENSG00000116885	1	36415827	36450451	-1	OSCP1	2328	1693	2623	2491	2481	2.29	2339	2246	1.81	2648	2579	2513	2766	2892	2331	2299	2344	2487	1917	2188	1918	2612	1906	2232	1998	2085	2365	2035
ENSG00000116898	1	36455718	36464437	-1	MRPS15	5.76	5835	5705	5765	5788	6173	6098	5545	5912	5987	6247	6557	6156	5888	6167	5913	6.05	6341	5.75	5481	5.58	6325	6265	5614	5872	5982	6523	6.01
ENSG00000233621	1	37454879	37474411	-1	LINC01137	773	241	111	0.81	195	16	677	188	435	828	1284	1215	1977	1329	592	988	1622	1229	905	788	1.03	456	1.71	985	921	751	1572	552
ENSG00000163874	1	37474552	37484379	1	ZC3H12A	2858	2347	1765	2258	3021	2069	2951	2102	1814	2273	2139	2.52	2229	2328	3231	1779	2487	3385	2774	2335	2093	2256	2.35	2708	3705	4177	3.18	3844
ENSG00000163875	1	37492575	37514774	-1	MEAF6	5749	5568	5435	5797	5701	5927	5628	5.95	5735	5728	5898	5542	5768	5706	5592	5721	5611	5621	5547	5368	5484	5582	5732	5469	5628	5449	5669	5504
ENSG00000163877	1	37534449	37554344	-1	SNIP1	4313	4512	4173	4397	4453	4365	4375	4413	4397	4387	4254	4315	4313	4381	4559	4551	4453	4248	4694	4495	4595	4292	4428	4421	4485	4474	4405	4369
ENSG00000163879	1	37556919	37566857	1	DNALI1	2482	2625	1886	2982	4332	2507	2606	2297	2213	2564	4634	1824	2776	3.52	2.17	4011	2385	2818	1823	2002	2159	2314	2117	1.96	639	51	2246	1437
ENSG00000134697	1	37566816	37595935	-1	GNL2	6747	6965	6134	6517	6768	7204	6912	6893	6.93	6614	6606	7035	6414	6587	6819	6985	6794	7037	6483	6237	6601	7091	7013	6936	6928	6263	6901	6769
ENSG00000116922	1	37681570	37692249	-1	C1orf109	4184	4512	3929	3947	3.75	4432	3985	4637	4422	4.24	3908	4352	4013	3919	4536	4378	4337	4419	4359	4066	4361	4105	4478	4465	4389	4542	3758	4475
ENSG00000134690	1	37692418	37709719	1	CDCA8	4079	6769	3075	3475	4513	6195	5981	3365	6262	3203	4143	6137	5306	3.84	6425	6164	6.13	5907	6373	5405	6311	6141	6584	6227	6398	6233	5999	6337
ENSG00000196449	1	37802944	37808185	-1	YRDC	3217	4148	2978	2695	3385	3942	3751	3.35	4056	3746	2844	4382	2963	3.53	4.13	3524	4407	4588	3876	3855	3745	4482	4261	4355	4333	4171	3738	4189
ENSG00000197982	1	37806979	37809454	1	C1orf122	5584	4.69	5542	5431	5285	4968	5.21	5596	5077	5472	6427	5541	5865	5.89	5067	5123	5458	5714	4.73	5288	4667	5891	5.25	4995	5318	5.33	5954	4946
ENSG00000188786	1	37809567	37859620	-1	MTF1	4957	4943	4778	4467	4.58	4.69	4964	4.92	4661	4819	4213	4615	4329	4846	4809	4538	4713	4659	4862	5038	5017	4466	4484	4.93	4892	4824	4498	4826
ENSG00000204084	1	37860697	37947057	-1	INPP5B	4315	4017	3.93	4806	4078	4155	4411	4311	3801	4535	4.04	3735	4019	4228	4012	4074	3835	3509	4069	4018	4.1	3703	3983	3607	3568	3648	3855	3908
ENSG00000183431	1	37956975	37990921	-1	SF3A3	6885	7192	6252	6.81	6747	7452	7059	6849	7299	7038	6986	7434	6764	6608	7337	7133	7133	7342	6951	6519	7028	7169	7413	7054	6862	6939	6896	7149
ENSG00000183386	1	37996770	38005606	-1	FHL3	5053	4272	3535	4677	4502	5247	4.76	4563	4562	5.08	5118	4.9	5054	4953	4.28	4.53	4.53	5.32	4116	4084	4191	4941	4.84	4606	4357	4.43	4.65	4681
ENSG00000183520	1	38009258	38024824	1	UTP11	5.37	5855	4893	5091	5156	5.92	5544	5251	5839	5666	5358	5992	5479	5318	5945	5633	5821	6082	5.54	5203	5599	5959	6058	5762	5751	5876	5814	5911
ENSG00000116954	1	38838198	38859823	-1	RRAGC	4811	4569	5632	5295	5263	4581	4465	4815	4.67	5261	5156	4552	5697	5.11	4536	4454	4.94	4.48	4738	4993	4595	4263	4761	4441	4923	4679	5127	4462
ENSG00000214114	1	38862964	38874105	-1	MYCBP	3597	4079	3121	3499	3353	4069	3576	3.31	4156	2.96	3427	4591	3561	3.84	4427	4019	4.45	4425	4262	4203	4228	4316	4.44	4.22	4599	4489	4301	4.46
ENSG00000158315	1	38885807	38941799	-1	RHBDL2	-595	-1629	1205	469	-848	-623	-1546	-1173	-493	-201	-541	495	1066	799	-726	-0.46	-481	-1.03	354	1292	-911	-29	-0.41	6	-19	-29	907	387
ENSG00000174574	1	38991223	39006059	1	AKIRIN1	5771	5951	5709	5381	6175	6298	5684	5921	5933	6077	5292	5.92	5637	6174	5951	5972	6.24	6137	5984	6011	5958	6109	6002	6295	6287	6419	6159	6325
ENSG00000168653	1	39026318	39034636	1	NDUFS5	7038	6602	7052	7297	7339	7482	6847	6943	6701	6978	7573	7832	7616	7209	6.92	7.4	6893	7504	6833	6611	6808	7505	6.9	7015	6581	6893	7.52	6.65
ENSG00000127603	1	39081316	39487177	1	MACF1	8625	9249	8873	8384	9024	8934	8818	8813	9.26	9071	8216	8651	8407	9075	8871	8991	8818	8409	8808	9.24	9018	8313	8544	9009	8559	8326	8151	8326
ENSG00000243970	1	39522280	39559671	-1	PPIEL	1.75	2.24	1832	2679	2.75	1463	2214	2133	1427	1681	2297	736	2217	1088	1598	1904	1647	967	1684	83	-0.41	1477	1461	1.3	1.31	1585	1387	1461
ENSG00000090621	1	39560816	39576790	-1	PABPC4	7465	7475	7201	7688	7471	7561	7508	7615	7323	7568	7424	7.38	7386	7586	7437	7383	7368	7536	7.32	7361	7486	7.62	7683	7544	7661	7656	7698	7.78
ENSG00000084072	1	39692182	39763914	1	PPIE	5244	5082	5.06	5409	5222	5538	5418	5168	5206	5249	5695	5496	5401	5196	5346	5377	5.21	5387	5071	4911	5.1	5.53	5444	4976	5005	5017	5.52	5123
ENSG00000043514	1	39838110	39883511	-1	TRIT1	3968	3715	3887	4144	4143	4.43	4042	3789	4009	4135	3773	4292	3992	4039	4127	3643	4016	4139	4019	3747	3892	4055	4108	3907	3583	3611	3.85	4082
ENSG00000168389	1	39955112	39969968	1	MFSD2A	2184	3097	679	-577	2588	3088	2903	1198	3427	2181	222	3096	1142	1844	3678	2582	3291	4106	2554	2248	2.58	3598	3476	3509	3917	3788	3565	3439
ENSG00000131236	1	40040233	40072649	1	CAP1	8479	8751	8548	7997	8395	8777	8462	8018	8708	8253	7291	8391	8192	8577	8391	8.3	8441	8429	8688	8902	8819	8309	8404	8431	8667	8.57	7556	8494
ENSG00000131238	1	40071461	40097727	-1	PPT1	6.6	6.46	6333	6827	6413	6457	6705	6237	6306	6586	6.52	6495	6348	5704	6591	6411	6558	6577	6368	5921	6565	6316	6653	6285	6417	6505	6617	6644
ENSG00000117000	1	40161373	40240921	1	RLF	4714	4348	4332	4277	4254	4203	4384	4756	4598	4782	3784	3951	3798	4319	4.3	4419	4205	4016	5.09	4515	4.83	3783	4048	4331	4314	4143	3957	4302
ENSG00000259943	1	40256427	40257967	-1	AL050341.2	1565	1407	1143	1934	1711	1606	1.64	1486	1792	1362	1.48	1631	1414	1085	1.86	1976	1619	1476	1358	1017	1637	1.47	1463	1283	1299	1512	1628	1524
ENSG00000084073	1	40258107	40294184	1	ZMPSTE24	6417	6496	6359	6072	6302	5972	6129	6324	6585	6486	5651	5778	5912	6312	6455	6087	6618	6528	6396	6366	6443	6112	6281	6749	6797	6735	6497	6687
ENSG00000049089	1	40300487	40317813	-1	COL9A2	473	-381	64	0.28	1084	-112	489	273	-385	-868	826	0.29	-919	-1.32	-333	0.82	-544	-565	-905	-909	-683	1141	-189	41	-1.27	-974	-122	-747
ENSG00000084070	1	40344850	40423326	1	SMAP2	6093	5754	5716	6008	6276	5697	5964	5796	5901	5264	6096	5575	5601	5776	5815	5525	5547	6054	5373	5235	5333	5802	5888	5663	6.2	6133	6478	5668
ENSG00000187801	1	40450102	40463718	1	ZFP69B	878	2022	989	65	1647	1592	1141	1095	1734	1464	-121	742	-0.42	66	1418	1473	1175	1.76	1557	1365	2101	1019	932	2192	1.91	1416	588	1455
ENSG00000260920	1	40464319	40466767	1	AL031985.3	704	1438	598	185	1574	1817	773	859	1483	1442	107	1.13	282	492	1389	1318	1332	1707	1122	933	1519	1667	1164	1983	1988	1732	1569	1.42
ENSG00000187815	1	40477215	40496343	1	ZFP69	1964	2034	2051	1793	1654	1863	1924	2016	2436	2061	1466	2117	1988	1654	2188	2139	2063	2145	2073	1783	2159	1903	2.2	2207	2184	2117	1808	2219
ENSG00000164002	1	40508741	40516556	1	EXO5	2001	2839	1671	2106	1.92	2.66	2455	2365	2915	1932	1729	2983	1951	2051	3054	2471	2731	3036	2586	2.55	2624	2859	3205	2966	2.98	2807	2189	2765
ENSG00000117010	1	40531561	40548169	1	ZNF684	885	1341	971	783	545	1205	967	1227	1473	0.94	691	1106	872	834	1472	1153	1189	994	1102	1068	1347	998	1374	1338	1618	1525	1024	1.47
ENSG00000066136	1	40691648	40771603	1	NFYC	4721	4727	4604	4816	4707	4926	5007	4.62	4897	4774	5172	5014	4894	4494	4917	4872	4888	4.92	4588	4482	4708	5042	4909	4757	4408	4631	4789	4649
ENSG00000179862	1	40861051	40862366	-1	CITED4	711	312	1166	1213	979	1.42	134	-328	1697	421	2847	1328	2212	2242	1358	1651	1123	2694	-1443	-855	-2324	1546	1263	1146	415	1078	1.76	1163
ENSG00000171793	1	40979335	41012565	1	CTPS1	5.53	7033	5023	5105	5685	7.35	6038	5692	7147	6124	5123	7244	5648	6049	7029	6667	7152	7386	6691	6567	6583	7055	7358	7097	6.87	7026	6281	7086
ENSG00000010803	1	41027200	41242154	-1	SCMH1	4815	5075	4704	5133	4.94	5142	5213	5034	5062	4.99	4867	5018	4897	4.92	4732	4873	4834	4804	5.14	5064	4991	4826	5123	4842	4734	4722	4535	4831
ENSG00000127124	1	41506365	42035925	-1	HIVEP3	3153	3918	2.82	2769	4497	4482	3347	3531	5369	3981	3.55	4683	3215	3805	4711	4939	4.48	4282	2945	4.07	4543	4738	4408	4951	5189	4327	3709	3587
ENSG00000198815	1	42176539	42335877	-1	FOXJ3	5681	5644	5651	5716	5668	5795	5597	5.86	5829	5685	5452	5.32	5358	5445	5674	5642	5492	5435	5687	5468	5.64	5208	5484	5705	5457	5495	5.35	5707
ENSG00000127125	1	42456117	42473385	1	PPCS	4301	3995	4542	4.83	4446	4.03	4.18	3997	3805	4247	4435	4055	4929	4903	4011	3.92	4.26	4387	4058	4245	4353	4182	4321	3778	4305	4.32	4751	4279
ENSG00000171960	1	42658425	42676758	1	PPIH	3334	4.01	2997	3496	3331	4391	4049	3375	4178	3148	3899	4543	3774	3375	4397	4165	4101	4436	3874	3269	3845	4327	4334	3805	3759	3902	4.17	4068
ENSG00000065978	1	42682427	42702349	1	YBX1	9323	9553	9.63	9379	9437	9732	9542	9055	9.6	9.27	9.59	9671	9747	9376	9659	9539	9523	9655	9429	9127	9362	9634	9742	9438	9536	9616	9.72	9687
ENSG00000117385	1	42746335	42767084	-1	P3H1	6999	6378	6243	7179	6897	6521	7152	7262	6428	6984	7271	6.8	6507	6307	6509	6941	6897	7162	6.71	6975	6831	7189	6559	6869	6671	6634	7.07	6691
ENSG00000164008	1	42767269	42779488	1	C1orf50	1.57	817	1.7	1315	1427	903	816	1442	494	848	649	59	777	1531	391	1286	603	193	1297	1395	1369	313	604	954	747	807	278	523
ENSG00000177868	1	42807052	42817252	-1	SVBP	2858	2409	3004	3.48	2682	3039	2895	2962	2617	2579	3672	2908	2978	3172	2731	3329	2322	2791	2629	2387	2723	2953	2965	2592	2365	2283	3163	2338
ENSG00000164010	1	42817088	42844993	1	ERMAP	3502	2965	3499	4306	3514	2883	3733	3357	2468	3609	3576	2719	3.45	3.92	2717	3037	2848	2559	3344	3.64	3395	2714	2591	2729	2.65	2491	2.77	2538
ENSG00000164011	1	42846573	42852477	1	ZNF691	2.54	2198	2425	2657	2588	2906	2576	2482	2345	2638	3186	2809	2666	2768	2589	2625	2399	2781	2352	2338	2249	2691	2663	2403	2111	2175	2672	2165
ENSG00000117394	1	42925375	42959176	-1	SLC2A1	4322	4062	4264	3755	5332	5862	4378	3911	5018	6207	5087	4807	4948	6233	4443	5152	5369	4655	6969	5721	5768	4791	5166	4041	5438	4982	5472	4598
ENSG00000117395	1	43164175	43270936	-1	EBNA1BP2	5977	7014	5629	5.66	5887	7139	6564	6132	7188	6138	6122	7344	6207	6034	7194	6469	7152	7155	6.9	6402	6751	7436	7442	6915	7088	7097	7381	7194
ENSG00000117399	1	43358955	43363203	1	CDC20	5495	7885	3713	4.58	5715	7019	7481	3895	7401	4435	5477	7416	6433	4688	7846	7246	7466	7.31	7368	6.02	7423	7.6	7961	7287	7668	7491	7678	7738
ENSG00000066322	1	43363397	43368074	-1	ELOVL1	7001	7343	7.03	7069	7118	7331	7087	6892	7.42	7215	7383	7631	7469	7569	7.39	7.17	7469	7396	7478	7316	7282	7614	7.62	7212	7208	7104	7152	6.89
ENSG00000159479	1	43383917	43389808	-1	MED8	5529	5436	5089	5542	5455	5718	5705	5387	5.45	5558	5592	5741	5365	5433	5.55	5394	5543	5782	5.29	5311	5406	5.92	5643	5387	5435	5419	5811	5462
ENSG00000198198	1	43389882	43454247	1	SZT2	5302	5362	5263	5453	5419	5126	5528	5611	5037	5452	5199	4926	4785	5241	5	5315	5027	4766	5059	5475	5295	4857	4863	5314	4968	4815	4767	4985
ENSG00000142949	1	43525187	43623666	1	PTPRF	6733	6487	7567	6102	7032	6.95	7332	6716	6545	7.29	6488	7102	7.18	6982	6582	6943	6637	5.12	7135	6974	6.72	5.35	6734	5691	6575	6265	5876	6879
ENSG00000066135	1	43650158	43705515	1	KDM4A	4165	4043	4494	4676	4595	4879	4405	4444	3938	4534	4365	4044	4472	4663	3953	4394	4005	3801	4162	4357	4281	3922	3901	4144	3614	3655	3987	3773
ENSG00000126091	1	43705824	43931165	1	ST3GAL3	401	954	347	197	146	1292	0.15	655	913	981	463	831	901	744	947	655	1191	497	1137	973	1152	733	988	612	1296	705	876	1097
ENSG00000117408	1	43946939	43968022	1	IPO13	5306	5537	6044	5.37	5679	5425	5449	5425	5259	5.31	5545	5544	5749	5626	5427	5353	5517	5398	5512	5758	5424	5544	5508	5431	5347	5.33	5143	5197
ENSG00000132768	1	43970000	43973369	1	DPH2	3863	4086	3271	3569	3919	4294	4162	3916	4407	4142	3591	4737	3736	3682	4621	3934	4537	4765	4085	4045	4064	4695	4.65	4362	4.4	4.48	4003	4523
ENSG00000117410	1	43974487	43978295	1	ATP6V0B	6052	6269	6331	5602	5975	6066	5912	5911	6079	6284	6.75	6.64	6367	6.27	6317	5869	6615	6905	6215	6356	6152	6798	6622	6275	6319	6346	6459	6335
ENSG00000117411	1	43978943	43991170	1	B4GALT2	6665	6396	6.58	6507	6395	6485	6651	6653	6686	6608	7177	7111	6954	7031	6616	6545	6895	7017	6.52	6727	6341	7096	6976	6441	6647	6519	6846	6487
ENSG00000159214	1	43991359	43996528	1	CCDC24	1068	1545	1728	965	1786	1289	1661	0.36	831	1551	1962	1602	1693	1721	844	1129	1.29	1567	1592	1318	898	1806	921	1038	1432	1204	2239	983
ENSG00000196517	1	43991500	44031467	-1	SLC6A9	1324	1724	2174	-327	2.21	1456	1866	2404	1193	3741	464	878	704	905	1478	1326	1367	2842	2441	2688	2269	1988	1261	2208	2.04	1727	3.76	1838
ENSG00000178028	1	44213455	44220681	1	DMAP1	4621	4738	4422	4989	4981	5069	5032	4.74	4499	4783	5409	5.07	5046	4753	4825	4874	5127	4729	4661	4729	4721	5085	5015	4633	4862	4685	5033	4837
ENSG00000117419	1	44221070	44355260	-1	ERI3	5379	5209	5428	5657	5362	5678	5524	5448	5403	5479	5994	5878	5816	5633	5.55	5593	5562	5728	5.4	5337	5317	5844	5.61	5338	5204	5.28	5735	5288
ENSG00000187147	1	44405194	44651724	1	RNF220	4926	4995	4888	5225	4964	5307	5124	5.08	5093	5161	5534	5455	5485	5183	5098	5138	5061	5141	5323	4866	4999	5267	5372	4908	4988	4972	5324	5058
ENSG00000126106	1	44635238	44674555	-1	TMEM53	2268	1573	2642	2906	3068	2.08	2203	1907	2073	2456	3376	2295	3321	3265	2046	2607	2103	2029	1.82	2013	1768	2594	1847	1667	1.88	1693	2603	1299
ENSG00000142945	1	44739818	44767767	1	KIF2C	4672	7039	3.11	4009	5081	6556	6405	3577	6694	3.98	4974	6585	5713	4289	6783	6846	6504	6379	6623	5541	6.65	6532	6793	6519	6725	6572	6615	6646
ENSG00000142937	1	44775251	44778779	1	RPS8	9559	9432	9345	10149	9673	9.87	9637	10125	9696	10036	10333	9955	9972	9816	9752	9812	9543	9769	9552	9192	9487	9841	9849	9583	9648	9771	10153	9771
ENSG00000173846	1	44800225	44805990	1	PLK3	3749	4586	4554	3828	4628	4008	3794	3866	4111	4808	4655	4749	4331	4972	4204	4076	4539	4.45	4193	4494	4153	4804	4396	4.15	4626	4385	4413	4096
ENSG00000222009	1	44808482	44815585	1	BTBD19	2937	2978	2586	2932	4089	2892	3251	2694	2343	3941	3078	2742	2852	3014	2218	2493	3.01	2943	2.29	2544	2918	3003	2733	3039	2922	2603	3142	2.53
ENSG00000070785	1	44850522	44986722	-1	EIF2B3	5203	5.61	5725	5267	5449	5808	5.31	5091	5497	5118	5564	5884	5496	5549	5686	5.48	5503	5817	5.54	5521	5437	5993	5866	5446	5627	5711	5797	5513
ENSG00000126107	1	45002540	45011329	-1	HECTD3	5912	6056	6.5	6755	6452	5961	6.29	5857	5855	6058	6698	6047	6.59	6036	5997	6023	5867	5908	5797	5868	5772	6142	6091	6018	5903	5898	6119	5807
ENSG00000126088	1	45012147	45015575	1	UROD	6308	6494	7285	7034	6898	6654	6526	6271	6154	6608	7.34	6826	6968	7006	6396	6538	6366	6627	6332	6303	6486	6.78	6435	6369	6311	6448	6873	6312
ENSG00000186603	1	45326905	45328533	1	HPDL	-304	1209	-589	-1149	-613	109	676	186	2.18	-19	-238	1.67	-594	-941	1902	1005	1082	2076	0.69	-281	558	1943	2387	1235	1172	1.74	642	2545
ENSG00000132781	1	45329163	45340470	-1	MUTYH	2781	3.43	2144	2973	2.75	3284	3314	3023	3374	2839	3083	3314	2809	2646	3.62	3298	3296	3503	2825	2782	2857	3722	3663	3182	2995	3074	2822	3197
ENSG00000132773	1	45339670	45343975	1	TOE1	3074	4171	2.54	2934	2983	4003	3753	3107	4156	3284	3393	4.3	3203	2924	4291	3649	4168	4421	4.01	3471	3969	4342	4533	4137	4219	4118	3787	4321
ENSG00000070759	1	45343883	45491166	-1	TESK2	0.59	-26	1216	907	318	5	0.85	704	313	263	899	0.36	609	622	532	638	623	-69	1152	1222	1111	321	-47	288	77	-685	206	231
ENSG00000280670	1	45493866	45500079	-1	CCDC163	-243	555	-1234	-298	-567	842	557	456	106	402	501	329	682	-133	294	398	206	425	248	6	428	-171	346	201	158	-506	334	0.06
ENSG00000132763	1	45500053	45513382	1	MMACHC	3295	3.56	2955	2952	3014	3469	3435	3023	3.57	3288	2962	3513	3054	2984	3887	3365	3787	3632	3798	3306	3681	3.68	3658	3618	3225	3428	3282	3518
ENSG00000117450	1	45511036	45523047	-1	PRDX1	7742	8174	8191	7876	8173	8477	8141	7885	8.12	7993	8013	8443	8271	8185	8.28	8332	8242	8289	8111	8218	8251	8435	8277	8133	8212	8228	8559	8176
ENSG00000117448	1	45550543	45570049	1	AKR1A1	6034	5529	6193	6587	6252	6313	6154	6221	5722	6.09	6603	5.9	6406	6186	5965	6222	5866	6224	5594	5793	5706	6.11	5818	5737	5628	5565	6102	5414
ENSG00000132780	1	45583846	45618904	1	NASP	6474	7545	5058	6732	6661	7912	7295	6764	7796	6.63	6.76	7691	6.5	5703	7831	7783	7.32	7748	6958	6275	7193	7605	7743	7725	7258	7309	7305	7614
ENSG00000159592	1	45627304	45688113	-1	GPBP1L1	5873	5.76	6074	6212	5996	6236	5929	5851	5906	6221	6094	5971	5879	6062	5919	6123	5.99	5783	5977	6016	5994	5872	5894	5933	5876	5852	5541	5918
ENSG00000159596	1	45687214	45694443	1	TMEM69	4391	4428	4205	4478	4226	3988	4465	4289	4232	4598	4035	4254	4263	4119	4524	4.14	4424	4261	4477	4269	4429	4379	4404	4141	4375	4547	4429	4483
ENSG00000197429	1	45694324	45750650	-1	IPP	4037	4105	4482	4139	4169	3679	3908	4192	3841	3947	3458	3429	3532	4257	3734	3936	3715	3612	4041	4225	4158	3514	3406	4092	3.95	3772	3616	3626
ENSG00000230896	1	45694684	45697075	-1	AL604028.1	-23	101	422	342	193	151	-15	-129	86	52	159	272	647	335	359	251	506	465	14	-168	231	567	298	452	902	596	1012	193
ENSG00000086015	1	45786987	46036124	1	MAST2	6207	6651	6668	6787	6.75	6733	6354	6752	6399	6664	6546	6533	6665	6516	6367	6635	6375	6403	6257	6743	6227	6451	6431	6494	6.39	6232	6278	6.15
ENSG00000117461	1	46040140	46133036	-1	PIK3R3	1896	2609	3281	2209	4048	2871	2416	2076	3017	2813	3.46	2601	2371	3278	2801	4.33	2779	2341	2.53	3343	2897	2167	1806	3006	1585	1215	2103	1.06
ENSG00000085998	1	46188682	46220305	-1	POMGNT1	6402	6638	7066	6.63	6849	6921	6481	6057	6374	6544	7342	6858	7012	7324	6571	6719	6751	6901	6678	6844	6486	6929	6598	6542	6529	6571	6613	6397
ENSG00000171357	1	46203334	46221261	1	LURAP1	484	719	1341	163	714	87	0.42	334	284	-355	1335	-96	788	383	129	553	-84	-214	687	894	321	0.46	-167	0.21	146	82	284	-251
ENSG00000085999	1	46247688	46278473	1	RAD54L	1289	4242	1072	772	1967	3837	3363	1311	4381	1312	1467	3892	2561	1344	4.01	3802	3.62	4162	3678	2777	3832	3885	4314	3845	3803	3691	3045	3816
ENSG00000132128	1	46261196	46303608	-1	LRRC41	7221	6881	7073	7412	7293	6933	7302	7093	6867	7066	7421	7079	7344	7371	6998	7.04	6988	6973	6796	6985	6791	7172	6921	6997	6875	6886	6972	6859
ENSG00000173660	1	46303631	46316776	1	UQCRH	6989	6871	6901	7.23	7047	7272	6877	7.21	6.92	7115	7432	7378	7208	7117	7108	7099	6985	7.25	6734	6619	6812	7266	7123	6855	6737	6894	7357	6913
ENSG00000117481	1	46340177	46365152	1	NSUN4	4113	4073	3.96	3921	3905	4276	4269	3924	3998	4196	3806	4232	4002	3965	4295	4.06	4126	4065	4049	4048	4194	4281	4182	3925	4168	4099	3921	4256
ENSG00000079277	1	46557408	46616843	-1	MKNK1	4.02	3922	4.8	4653	4404	4039	3951	3986	3716	4092	4385	3.68	4414	3911	3264	3784	3743	3641	3778	4012	3.77	3776	3666	3624	3539	3834	3996	3699
ENSG00000142961	1	46607715	46616891	-1	MOB3C	3634	3125	4.66	4376	3675	2943	3731	3653	2896	3294	4389	3166	4236	3875	2931	3197	2886	2718	3328	3518	3399	3.11	2.78	2676	3279	3.11	3.36	2907
ENSG00000123472	1	46632737	46673867	-1	ATPAF1	5688	5.4	5.68	6.03	5748	5513	5528	5461	5459	5506	5858	5146	5794	5516	5346	5484	5262	5.23	5338	5144	5325	5338	5391	5147	5267	5294	5652	5247
ENSG00000159658	1	46675159	46719064	-1	EFCAB14	6665	6354	6.67	6803	6385	6078	6573	6552	6174	6506	6246	6053	6413	6598	6.24	6128	6265	5.97	6651	6505	6672	5969	6108	6277	6513	6428	6232	6.53
ENSG00000123473	1	47250139	47314147	-1	STIL	3749	5896	3057	3.31	3584	5127	4691	3678	5803	3379	3012	4963	3.98	3369	5502	5247	5181	4976	5647	4998	5682	4695	5425	5538	5551	5145	4508	5388
ENSG00000162368	1	47333797	47378839	1	CMPK1	6772	6649	6756	6454	6767	6679	6342	6793	6874	6511	6296	6575	6544	6.67	6843	6481	6838	6741	7126	7167	7143	6707	6.8	7065	7352	7299	7073	7259
ENSG00000237424	1	47432133	47434641	-1	FOXD2-AS1	-375	784	-2993	-677	-227	386	-0.24	-1974	1023	145	-128	923	-613	-0.36	-395	-376	799	-0.05	547	-564	531	355	1166	-263	-131	-88	405	343
ENSG00000132122	1	48295372	48472208	-1	SPATA6	2793	2214	2.58	3.71	3029	2381	2511	2672	2306	2494	2851	1572	2709	2167	2081	2443	2121	2369	1729	1498	2014	2005	1718	2633	1836	1795	1978	2016
ENSG00000185104	1	50437028	50960263	-1	FAF1	5821	6153	5615	5897	5.57	6241	5843	5888	6193	5767	6	6.22	6.01	5816	6146	6067	6042	6148	6085	5778	6032	6179	6236	5949	6019	5977	6152	5932
ENSG00000123080	1	50960745	50974633	1	CDKN2C	5563	5703	3517	5791	3995	4128	5482	5133	5509	4023	5934	5314	5847	3793	5699	5.25	5.54	5012	5673	4.97	5758	5391	5943	5188	5532	5335	5915	5309
ENSG00000123091	1	51236271	51273455	1	RNF11	6386	5857	7062	6125	6383	5922	5934	6323	6221	6247	5882	5624	6278	6689	5.98	5908	6.42	5886	6326	6734	6557	5882	6244	6385	6719	6616	6377	6615
ENSG00000085832	1	51354263	51519328	-1	EPS15	5914	5834	6381	6319	6188	5541	5793	6082	5899	6.17	5665	5277	5856	6225	5604	5969	5549	5443	6022	6135	6.08	5282	5.47	5672	5987	5881	5739	5865
ENSG00000117859	1	51577179	51798427	1	OSBPL9	5416	5622	5905	6015	5669	5.33	5771	5811	5551	5923	5239	5048	5529	5425	5498	5817	5416	5464	5.63	5423	6087	5294	5495	5396	5186	5559	5391	5802
ENSG00000078618	1	51789191	51878937	-1	NRDC	7.78	7788	7982	7728	7771	7835	7832	7694	7.79	7758	7742	7777	7637	8.22	7965	7998	7786	7786	8044	8012	7978	7714	7.94	7874	7849	7778	7.95	7965
ENSG00000169213	1	51907956	51990764	-1	RAB3B	7086	7948	9086	7153	7459	7893	6.94	6843	8531	7441	7466	8471	8.08	9291	8437	7461	8156	7742	9395	9606	8853	7849	8.94	8571	7622	7426	7499	7749
ENSG00000117862	1	52020131	52056171	-1	TXNDC12	3.3	2974	3284	1934	2241	2477	3.23	2769	3114	3212	2.52	3.18	2431	2927	3291	2578	3239	3605	3.23	3215	3181	3466	3547	2708	3279	3383	3016	3.37
ENSG00000198841	1	52032103	52033816	-1	KTI12	2111	2116	1688	2043	2067	2421	2132	1934	2554	2254	2276	2936	2374	2233	2734	1997	2746	2834	2387	1998	2121	2865	3067	2564	2672	2.69	2981	2691
ENSG00000134717	1	52056125	52090716	1	BTF3L4	5164	5177	4882	5171	5261	5451	4984	5426	5434	5688	5027	5079	5053	4939	5413	5299	5436	5477	5274	5046	5339	5274	5471	5.46	5598	5486	5716	5468
ENSG00000157077	1	52142094	52346686	1	ZFYVE9	5.48	5.29	5.53	5445	5523	5.29	5346	5775	5473	5638	4868	5127	5104	5986	5317	5456	5025	5083	5617	5763	5386	5248	5149	5392	5.03	5016	4959	5142
ENSG00000154222	1	52345723	52366193	-1	CC2D1B	5303	5582	4918	5057	5.69	5612	5622	5174	5359	5453	5667	5783	5658	5704	5518	5488	5734	5447	5.22	5345	5258	5727	5718	5414	5532	5521	5445	5279
ENSG00000085840	1	52372829	52404459	-1	ORC1	2086	4863	824	1741	2286	4303	4057	1737	4954	1.55	1483	4.49	2753	1596	4955	4309	4316	4933	4225	3181	4224	4453	4992	4655	4.45	4249	3596	4576
ENSG00000134748	1	52404564	52420839	1	PRPF38A	5153	5376	4682	5289	5027	5456	5526	5293	5294	5054	5148	5364	4.81	4491	5327	5344	5326	5191	4.97	4.6	5.4	5187	5187	5298	4999	5212	5213	5409
ENSG00000134744	1	52408282	52553487	-1	TUT4	5094	4975	4879	5274	5.35	5169	5296	5378	5027	5391	4809	4559	4753	4866	4821	5311	4752	4471	4.97	4811	5076	4488	4551	5084	4502	4578	4386	4699
ENSG00000116157	1	52602372	52609051	1	GPX7	3407	3.97	3285	4857	3822	4309	4803	3.48	3257	3968	3188	4126	4259	3.59	3502	3628	4036	4098	4274	2822	3079	4479	3959	4252	4094	3888	4248	3439
ENSG00000162377	1	52684451	52698366	-1	COA7	4529	5304	4924	4276	4587	4928	4646	5069	5.22	5079	3974	4913	4491	4704	5.28	4879	5.13	5051	4794	4794	4978	4934	5183	5344	5182	5161	4556	5401
ENSG00000162378	1	52726467	52827342	1	ZYG11B	5764	5712	6115	5729	5843	5196	5.46	5844	5612	5555	4976	4847	5407	5.49	5181	5566	5186	5002	5.72	5913	5775	4.53	4755	5768	5516	5533	5585	5543
ENSG00000228929	1	52772194	52772648	-1	RPS13P2	1126	1036	1.14	1434	967	1437	1371	1563	1.44	1631	1678	1747	1.28	1812	1722	1403	1613	1885	1366	1272	1417	1592	1788	1234	1598	1728	2105	1605
ENSG00000203995	1	52842511	52894998	1	ZYG11A	772	2773	496	307	1.13	2212	1569	0.43	3093	-651	-2078	1502	38	25	1662	1575	1008	1057	2291	0.7	846	2208	2493	2523	923	1418	112	1325
ENSG00000121310	1	52895910	52927212	-1	ECHDC2	3443	3835	3705	5117	4993	4108	3406	3009	3389	3492	4104	3341	4453	4169	2303	3724	2208	2177	3761	4387	3177	4.11	3075	3458	2571	2832	3738	2954
ENSG00000116171	1	52927229	53051703	1	SCP2	6847	6886	7448	7356	7571	6941	6699	6722	6815	6608	6664	6426	7.11	7165	6.26	6791	6443	6199	6775	6966	6805	6625	6514	6716	6544	6433	6684	6336
ENSG00000174348	1	53062052	53085502	1	PODN	4299	3725	5587	5472	5084	3231	3698	4829	4275	3482	4421	3669	4564	4297	1419	3231	2578	883	4109	5345	2402	3551	3861	3.46	3626	2848	3877	2059
ENSG00000157184	1	53196429	53214197	1	CPT2	3175	3248	2765	3.52	3281	3122	3365	2887	3026	2806	3011	3155	3326	3145	2843	3034	3072	2707	2786	2977	2888	3423	3024	3124	2933	3122	3468	3042
ENSG00000162384	1	53214099	53220617	-1	C1orf123	5254	5077	5315	6003	5.37	5641	5454	5574	5158	5229	6042	5456	5741	5297	5266	5346	5146	5159	4913	4812	4906	5331	5.16	4943	4754	4873	5402	4787
ENSG00000162385	1	53226892	53238610	-1	MAGOH	4441	4943	4117	4318	4043	5.14	4886	4658	4859	4405	4546	5238	4632	4116	5194	4659	4932	5.02	4692	4237	4705	5241	5182	4813	4883	5015	5033	5065
ENSG00000157193	1	53242364	53328070	-1	LRP8	4282	6022	4528	3777	4463	4616	4717	4291	5315	4207	3282	4442	4478	3717	5233	4981	5467	5035	4935	5307	4.92	4785	5224	5387	5509	5098	5.13	5116
ENSG00000174332	1	53506237	53738106	-1	GLIS1	632	-3898	1655	-285	1809	-1044	-47	331	1595	107	3283	-374	3096	2115	566	1188	2299	485	1483	1263	697	539	1461	908	0.79	289	237	905
ENSG00000058804	1	53765460	53838860	-1	NDC1	4744	6308	4481	4335	4709	5619	5295	5086	6265	4944	4129	5543	4926	4.37	6.17	5.73	5999	5997	6062	5233	6133	5608	6129	6123	6251	6195	5906	6366
ENSG00000058799	1	53851719	53889834	-1	YIPF1	4314	4305	4717	4.79	4715	4522	4737	4157	4333	4685	4707	4535	4767	4.93	4384	4608	4554	4634	4.45	4434	4187	4538	4.29	4309	4381	4145	4835	4167
ENSG00000081870	1	53916574	53945929	-1	HSPB11	4597	4787	4.35	4663	4526	4603	4.77	4389	4725	4086	4823	4.75	4795	4131	4783	4805	4.7	5029	4678	4418	4654	4.94	4831	4684	4678	4767	5256	4705
ENSG00000116212	1	53946077	53968168	1	LRRC42	5404	5317	5466	5559	5279	5625	5.58	5.34	5435	5445	5877	5.68	5.48	5489	5.43	5571	5395	5506	5561	5562	5449	5707	5624	5362	5645	5542	5.81	5479
ENSG00000116209	1	54026681	54053504	-1	TMEM59	7546	6976	8297	8097	7667	6763	7243	7571	6875	7656	8093	6982	7831	8148	6993	7292	7233	7176	7473	7828	7381	7192	7111	7157	7087	7.14	7587	7072
ENSG00000116205	1	54053584	54112519	1	TCEANC2	3998	4221	4437	4365	3948	4021	3943	4256	3948	3683	3.94	3869	3801	4096	4053	3882	3859	3.89	4134	4182	3899	3897	3873	3.96	3866	3823	3779	3851
ENSG00000215883	1	54169651	54200036	-1	CYB5RL	3231	3377	3567	3577	3112	2953	3196	3.25	3055	2445	2903	2483	3157	2786	2859	3057	2774	2821	2602	2.25	2392	2.47	2984	2719	2013	1737	2257	2314
ENSG00000116221	1	54184041	54225464	1	MRPL37	6604	6797	6223	6616	6519	6836	6761	6344	6727	6659	6.86	7074	6885	6571	6792	6525	6777	7045	6481	6197	6.38	7144	7054	6621	6641	6745	7047	6785
ENSG00000157216	1	54225432	54413479	-1	SSBP3	6.17	5608	5627	6426	5756	5.96	6301	6213	5889	5825	6346	6545	6011	5699	6292	6058	6046	6367	5568	5576	5448	6.25	6282	6305	5926	5894	5.91	6064
ENSG00000162390	1	54542257	54639192	1	ACOT11	2143	2499	2321	1274	1871	2149	2105	938	1988	1.92	838	3004	1534	2412	2683	1593	2.64	2428	2407	3007	2237	2762	2584	2643	2556	2322	1907	2069
ENSG00000243725	1	54715822	54742657	1	TTC4	946	1727	586	65	445	1167	1031	794	1431	0.81	194	1.44	86	0.52	1549	813	1583	1403	1.58	1269	1.45	1308	1506	1199	1187	1276	411	1082
ENSG00000162396	1	54756898	54764514	-1	PARS2	2147	2027	2309	2.37	2.16	2521	2.24	2392	2097	2.41	2207	2322	2327	2.29	2437	2156	2218	2377	2038	1898	1783	2537	2278	2488	1909	2234	2301	1.96
ENSG00000116133	1	54849627	54887271	-1	DHCR24	7308	6.07	6726	5681	5895	6556	6863	7494	6708	6288	7.23	6538	7054	7022	5884	6826	6341	5982	8041	7706	8047	6002	6931	5905	6.22	5797	6386	6063
ENSG00000162402	1	55066359	55215113	-1	USP24	6875	6926	7065	6568	6702	6.42	6.71	6935	6649	6556	6243	6257	6414	6316	6535	6622	6256	6019	6815	6635	6738	6034	6269	6586	6499	6519	6373	6635
ENSG00000162407	1	56494747	56645301	-1	PLPP3	8969	6889	9314	9.68	6999	5004	7992	9567	5509	7186	8917	6613	8153	7194	7486	7487	7074	6649	6744	7277	6.82	7689	6821	7489	6247	7652	6936	7855
ENSG00000162409	1	56645322	56715335	1	PRKAA2	1373	0.06	2451	-185	-1784	-175	879	-7	888	668	582	-542	747	1098	-332	285	539	0.52	1301	-544	892	-565	325	-959	501	422	686	1109
ENSG00000162600	1	58415384	58546802	-1	OMA1	2845	2626	2933	3161	2999	2.15	2.78	2496	2567	2748	2039	2238	2.55	2653	2513	2466	2.87	2612	2546	2403	2417	2378	2479	2576	2528	2746	3002	2856
ENSG00000162601	1	58654739	58700092	-1	MYSM1	5123	5339	5089	4978	5393	5026	5094	5.31	5082	5235	4238	4372	4473	4876	4729	5212	4577	4145	5264	5378	5.53	4014	4.37	5.12	4724	4753	4007	4995
ENSG00000177606	1	58780788	58784327	-1	JUN	7232	7214	7349	6827	7533	7741	7483	7284	8134	7198	7731	7949	7673	8033	8045	7541	7607	7717	7833	7804	7374	7805	8213	7581	7689	7621	6665	7432
ENSG00000232453	1	58882868	58903747	-1	AC105277.1	377	581	-365	178	-18	561	-87	145	954	-245	-8	1841	248	2059	898	237	0.31	213	308	861	693	1369	1211	445	369	419	48	224
ENSG00000237352	1	58933643	59240555	1	LINC01358	1328	1905	1776	1793	2199	2932	1551	2.6	2.98	1998	2204	2513	2414	2248	2461	2431	2181	1455	1969	1305	1682	2043	2952	1638	863	855	1329	744
ENSG00000172456	1	59296638	59810647	1	FGGY	3237	2901	3456	4102	3413	3197	3191	2857	2.42	3235	3681	2965	3531	3567	2871	2668	2789	2934	3186	3382	3255	3.27	2.85	2531	2404	2.4	3031	2399
ENSG00000162599	1	60865259	61462793	1	NFIA	4083	3686	2752	4916	3292	2897	3738	4101	3623	3115	3545	2929	3928	2343	3327	3018	3042	2.97	2346	2.29	2927	3149	3286	3513	3528	3714	3684	3811
ENSG00000162604	1	61681046	61725423	-1	TM2D1	4191	3967	4735	4163	4225	3717	3792	4088	3708	4516	4218	3947	4258	4664	3802	3.87	4004	3876	4302	4265	4015	3.91	3884	3749	4273	4.16	4394	4019
ENSG00000132849	1	61742406	62178675	1	PATJ	2762	2.47	2905	2828	2377	2016	2545	2752	2035	2979	2275	1673	2745	3148	1525	2703	2548	1236	2.57	3132	3031	1609	1626	1978	2135	2.12	1995	2143
ENSG00000162607	1	62436297	62451804	1	USP1	5773	6496	4326	5459	5105	5834	5.78	5949	6852	5527	4912	5606	5233	4275	6402	6218	6175	6202	6351	5567	6397	5.75	6486	6411	6395	6397	5746	6607
ENSG00000116641	1	62454298	62688368	-1	DOCK7	7288	7244	7665	7301	7341	7153	6998	7393	7174	7379	6736	6602	7067	7.54	7044	7372	6566	6592	7299	7314	7213	6335	6778	6885	7002	6.88	6.65	6728
ENSG00000125703	1	62784135	62865513	1	ATG4C	3612	3732	3581	3406	3328	3034	3.32	3572	3872	3209	2732	2938	3383	2962	3842	3678	3.63	3642	3.5	3256	3736	3208	3.7	3776	3821	3922	3885	4064
ENSG00000088035	1	63367575	63438562	1	ALG6	2821	3475	2.89	2938	3045	3117	2419	3101	3499	2733	2424	2988	2724	1911	3709	2958	3514	3279	3386	2831	3.47	3028	3387	3763	3917	3815	3633	3855
ENSG00000142856	1	63440770	63593721	-1	ITGB3BP	3373	4021	3303	3361	3243	3691	3581	3349	4333	3578	3117	3573	3.72	2217	4.15	4.28	4037	4391	4195	3133	4322	3983	4443	4154	3838	4506	4523	4547
ENSG00000203965	1	63523372	63572693	1	EFCAB7	2396	2.32	3177	3026	2474	2149	2.14	2581	2224	2653	2267	1867	2492	2207	2286	2708	2175	2731	2.06	1.95	2407	2296	2402	2498	1768	2313	2154	2537
ENSG00000079739	1	63593276	63660245	1	PGM1	5.61	4983	5817	5704	5542	5567	5.08	5523	4774	5.89	5.44	5051	5.7	6042	5044	5.27	5234	5554	5957	5.96	5371	5648	5332	5.31	5.6	5.44	5557	5334
ENSG00000185483	1	63774022	64181498	1	ROR1	2.69	1.93	4.99	3338	167	844	1714	3669	629	2755	2589	217	906	2189	1981	2025	2089	924	3087	3994	3977	1.29	2308	1017	2079	2194	1517	2578
ENSG00000158966	1	64470792	64693058	1	CACHD1	3788	3342	4232	3968	2715	2843	3862	4442	3.48	3217	3011	2376	3102	3156	3552	3731	3039	2671	3828	3476	2786	2516	3192	3296	3428	3357	2491	3.74
ENSG00000162437	1	64745095	64833232	1	RAVER2	2941	2944	2418	2808	2069	2624	3083	3243	3094	2863	2129	1765	2387	958	2392	2796	2417	3578	2219	1285	2292	2102	2666	2944	2502	2251	1598	2843
ENSG00000162434	1	64833229	64966504	-1	JAK1	8498	8.47	8757	8265	7793	7492	8154	8769	7859	8017	7763	7765	7869	7738	8334	7931	7773	7784	8.05	8121	8002	7642	8033	8268	8.01	8187	7684	8548
ENSG00000162433	1	65147549	65232145	1	AK4	2.58	1464	3313	1162	-1142	1245	1692	1949	1178	3801	2682	2.71	2003	4733	1177	229	2971	2058	5257	4043	1208	737	2386	187	3385	3.06	2.75	3812
ENSG00000116675	1	65248219	65415869	1	DNAJC6	349	1193	4192	-628	131	121	818	-455	985	1.31	-29	805	998	1.98	52	2528	1577	507	2747	3971	2783	-5	-0.27	-0.32	-376	-0.1	-1483	1055
ENSG00000213625	1	65420587	65436007	1	LEPROT	6562	5.78	7152	6.93	6.61	6083	6081	6582	6042	6509	6.32	5824	6493	6831	6045	6087	6.37	5859	6343	6622	6479	5879	5968	6137	6363	6.54	6436	6554
ENSG00000116678	1	65420652	65641559	1	LEPR	3344	3074	5421	4075	4545	3419	3553	4063	2923	3298	3.45	2684	3.18	4338	3.75	3459	3085	3043	3676	4171	3754	2405	3005	3518	3506	3949	2633	4041
ENSG00000184588	1	65792514	66374579	1	PDE4B	6.68	5719	4768	5683	5.28	5727	6601	6181	5417	3966	4416	5474	3899	4725	5027	5809	5565	4882	4663	5608	4995	4881	4225	5607	5.03	4.87	4966	4685
ENSG00000118473	1	66533383	66748299	1	SGIP1	3663	2722	4207	3785	4241	3684	2736	3.11	2893	3581	2189	3017	3347	5204	3.15	3097	2778	2488	2903	4269	3914	2903	2203	3455	2389	3.48	4057	2686
ENSG00000152763	1	66812885	66924887	-1	WDR78	1114	0.53	2216	1619	1.46	1099	755	1437	512	1674	1145	457	1494	1941	1014	1101	1286	976	1173	1421	1269	812	608	721	855	1237	1162	798
ENSG00000198160	1	66924895	66988619	1	MIER1	4936	4841	4.84	5056	4905	4783	4866	5125	5013	5.22	4372	4524	4621	4745	4973	4986	4809	4703	5.07	5025	5253	4361	4679	5091	5246	5192	4868	5217
ENSG00000116704	1	66999332	67054099	-1	SLC35D1	5808	5575	5169	5025	5.49	5289	5707	5122	5072	5074	4493	5093	4946	5211	5111	5262	5362	4.96	5277	5563	5503	4892	4877	5324	5447	5506	4924	5436
ENSG00000142864	1	67407810	67430415	-1	SERBP1	8306	8773	7991	7997	8267	8644	8446	8327	8941	8185	8062	8732	8161	7905	8884	8465	8769	8897	8.58	8254	8667	8.77	8891	8821	8985	9033	8766	9179
ENSG00000116717	1	67685061	67688338	1	GADD45A	4956	4674	5.81	4581	5105	5371	4542	4642	4593	5625	5399	4858	5082	5627	4691	4784	4961	4933	5291	5237	5026	4929	5089	4472	4901	5119	4744	5253
ENSG00000172380	1	67701466	67833467	-1	GNG12	8801	8614	8398	8.12	8176	8219	8421	8.77	8.44	7915	7477	7.87	7871	8009	8.26	7947	8168	8363	8329	8.35	8461	7864	7906	8.42	8563	8618	8281	8895
ENSG00000232284	1	67832303	68202987	1	GNG12-AS1	825	563	-198	-142	1383	0.35	127	349	-225	-0.13	-841	-1376	-1603	-0.63	-842	333	-822	0	-1619	-1737	-1087	-445	-1546	-153	-329	0.05	307	-379
ENSG00000162595	1	68045896	68051631	-1	DIRAS3	7.79	7534	-142	3313	3903	6889	7528	5466	5955	3798	1056	6249	759	-607	6286	5219	4664	7.92	1891	2737	3921	6358	5138	6213	5614	6182	4671	6827
ENSG00000116729	1	68098473	68233120	-1	WLS	8339	7782	6881	7666	8829	7845	7.31	7.25	6691	6663	7486	5991	6487	6856	6572	7361	6379	7821	4003	3821	5663	7394	6155	7108	7042	7261	8222	6904
ENSG00000024526	1	68474152	68497221	-1	DEPDC1	3899	6504	2348	3005	4372	5402	5371	2401	5966	2713	2955	5184	4.64	3025	6268	5702	5.85	5676	5902	4714	6013	5416	5709	6.21	6474	6412	6192	6611
ENSG00000066557	1	70144805	70205620	-1	LRRC40	4689	5151	4.38	4245	4464	4562	4462	4833	5202	4366	3654	4174	3939	3999	5.12	4934	4.63	4473	4931	4429	5025	4015	4641	4914	5028	5004	4139	5088
ENSG00000116754	1	70205682	70253052	1	SRSF11	7299	7058	6941	7245	7317	7201	7199	7486	7174	7223	6914	6641	6776	6694	7114	7123	7014	6855	7111	6939	7262	6.76	6.89	7.31	7257	7342	6991	7497
ENSG00000118454	1	70260588	70354734	-1	ANKRD13C	5191	5497	4973	4824	5041	4501	5024	5186	5094	4872	4571	4.65	4728	4838	4998	4854	4951	4.88	5054	5275	5021	4898	4.87	5162	5379	5321	4892	5257
ENSG00000197568	1	70354805	70385339	1	HHLA3	1742	1672	2377	2642	1757	1782	1875	1518	1413	1903	3398	1812	2125	2368	1511	1625	1701	1578	1.01	1.65	1.07	2276	1211	1309	877	1754	2206	1498
ENSG00000116761	1	70411218	70439851	1	CTH	1408	1175	1283	1044	1324	1991	1.46	1.3	-89	1661	1158	-136	714	0.81	697	1502	734	1555	662	1599	813	448	535	958	599	1076	1849	718
ENSG00000050628	1	70852353	71047808	-1	PTGER3	5121	5447	4684	2349	21	-2276	3687	3666	4014	3271	2073	4	3878	3441	4977	3738	3435	4734	4182	3384	4419	4458	3197	4074	1147	928	-2399	3053
ENSG00000132485	1	71063291	71081297	-1	ZRANB2	5.94	5751	6003	5798	6042	5785	5899	5972	5949	6069	5.59	5386	5367	5567	5825	5805	5934	5855	5689	5675	6.12	5542	5664	6151	6054	6259	6077	6.33
ENSG00000172260	1	71395940	72282734	-1	NEGR1	4456	4912	5061	3801	4171	2758	3959	4358	3924	4078	3332	3047	3913	5195	4123	3744	4936	4619	4832	5031	4634	4524	4341	5.25	4719	5269	5099	5323
ENSG00000254685	1	74198212	74234086	1	FPGT	3395	3119	3159	3188	3178	2998	2977	3258	3419	3176	3.1	2982	3028	2814	3437	3056	3175	2843	3238	3257	3453	3184	3131	3386	3639	3691	3466	3616
ENSG00000116791	1	74705482	74733408	-1	CRYZ	4738	4.99	6401	4838	5552	5727	4752	5385	5672	4519	5797	5536	6236	5335	4326	5069	5678	5981	5411	5493	5798	6011	4889	6138	6461	5857	5627	5869
ENSG00000162623	1	74733152	74766678	1	TYW3	4803	5302	4862	4835	4996	4808	4872	5074	5.18	4801	4708	5122	4941	4.64	5283	5.14	5215	5.13	5141	4865	5211	5109	4832	5382	5367	5.36	5248	5.48
ENSG00000117054	1	75724347	75787575	1	ACADM	4.82	4721	4.06	4634	4427	4943	4719	4.57	4828	4755	4.25	4428	3.99	4376	4853	4692	4746	4808	4893	4592	5061	4641	4967	4678	4816	4974	4161	5141
ENSG00000137955	1	75786197	75795079	1	RABGGTB	5378	5851	5251	5216	5578	5799	5408	5476	5819	5908	5.38	5868	5433	5611	5798	5591	6019	5988	5786	5663	5827	5899	6157	5975	5913	6105	6092	6314
ENSG00000226415	1	76699789	76700538	1	TPI1P1	2089	1818	1.74	1492	1376	2405	1928	1555	2153	1464	1702	2615	2052	2339	2263	1.98	1977	2132	2426	2062	1981	2457	2246	1774	2367	2455	2623	2256
ENSG00000142892	1	77088990	77219430	-1	PIGK	6.3	6.35	6251	6433	5836	5604	6223	6002	6147	6065	5737	5796	5948	5989	6256	6178	5966	5765	6418	6189	6596	5.82	6015	6093	5.74	5928	5876	6117
ENSG00000226084	1	77129114	77129668	1	AC113935.1	1941	1504	1694	2178	1636	2101	1718	2.28	1748	2245	2404	2337	2.07	2226	1849	1891	1843	2028	1946	1508	1917	2054	2153	1547	2064	2089	2429	2028
ENSG00000154027	1	77282051	77559969	1	AK5	7102	8052	7315	7656	7606	6493	7768	7062	7575	6612	7627	7497	7912	8.05	6929	7588	7665	6266	7115	7653	7208	7765	7803	7.19	6465	6359	7173	6786
ENSG00000036549	1	77562416	77683419	-1	AC118549.1	5923	5939	5.67	5713	5853	5859	5831	6123	5962	6139	5401	5374	5398	5729	5866	5974	5741	5358	6085	5756	6074	5214	5677	5729	5544	5659	5405	5812
ENSG00000077254	1	77695987	77759852	-1	USP33	6675	6325	6326	6444	6336	5789	6365	6603	6238	6113	5588	5606	5789	5991	6163	6.27	6084	5772	6377	6342	6489	5528	5863	6298	5985	6016	6011	6267
ENSG00000180488	1	77779624	77879539	1	MIGA1	4518	4847	4822	4115	4572	4027	4.35	4437	4534	4473	3589	4	3908	4692	4466	4197	4601	4144	4912	5167	4821	4162	4205	4686	4837	4756	4036	4929
ENSG00000162614	1	77888513	77943895	1	NEXN	5014	4664	4104	3329	4626	5719	4523	4128	4926	5354	4036	5099	4358	6184	4779	4389	5.22	4727	5538	5911	5733	5.28	5599	5387	5721	5858	5.32	6103
ENSG00000162613	1	77944055	77979110	-1	FUBP1	6675	7211	6375	6276	6583	7033	7108	6677	7254	6743	6.23	6947	6217	6161	7351	7013	7057	6966	7055	6782	7181	6903	7103	7098	7001	7061	6709	7266
ENSG00000162616	1	77979175	78017964	1	DNAJB4	5069	5556	6381	4407	4549	4535	4599	5012	5.61	5641	4163	5535	4.64	6932	5281	4629	5994	5217	6791	7094	6741	5557	6253	5534	5826	6.04	5008	6585
ENSG00000122420	1	78303884	78539749	1	PTGFR	6197	3011	6015	6.83	5508	2853	5816	6.14	4006	4.1	5678	3623	5421	4225	4551	4107	4616	2678	4718	5234	4918	2896	3223	3081	4993	4442	5799	3936
ENSG00000137959	1	78619922	78646145	1	IFI44L	2145	1175	-21	907	1512	1358	1032	199	1725	429	207	-26	1201	473	1949	774	3238	3034	295	-267	729	2248	2784	1972	2226	2528	1.64	3025
ENSG00000137965	1	78649796	78664078	1	IFI44	4527	5267	4697	4629	3.41	3871	4421	3.79	4799	3834	4963	2889	5119	3854	5198	4262	5.15	3931	4837	4288	3969	3204	5396	4119	1189	3592	3708	4164
ENSG00000162618	1	78889764	79006718	-1	ADGRL4	4614	4.76	5123	4773	4768	3524	4564	3141	5855	5255	3857	5392	5465	6159	6.01	5242	6.17	6152	5102	5288	5647	5.95	6073	6179	5629	5928	4.63	5807
ENSG00000117114	1	81306160	81992436	1	ADGRL2	4653	1851	7369	3855	4459	4118	4193	4711	5594	5759	5977	4.67	5756	6.76	4394	5287	5902	5341	5542	5876	6144	4769	4.08	3898	3661	2812	1229	3888
ENSG00000137941	1	83865028	83999150	-1	TTLL7	3776	3903	4382	3343	4061	3511	3296	3041	3536	3911	3327	2269	3389	3613	3167	3721	3498	3003	3691	3341	3977	2822	2798	3352	3591	3651	2501	3176
ENSG00000142875	1	84078062	84238498	1	PRKACB	5052	4842	5101	5093	5.23	4685	4.72	5147	5027	4997	4406	4298	4824	4966	4722	5.17	4946	4299	4966	5.06	5307	4467	4.55	5178	5321	5141	5151	4975
ENSG00000117133	1	84479259	84497790	1	RPF1	5009	5548	4.7	4886	4816	5522	5074	5072	5642	5243	4.96	5532	5134	4863	5741	5345	5671	5717	5243	4977	5231	5655	5711	5528	5.44	5504	5587	5546
ENSG00000174021	1	84498325	84506565	-1	GNG5	4081	4429	4498	3344	4401	3855	4114	3924	4617	3723	4576	4808	4357	3941	4478	4301	4.72	4807	4029	4.44	4296	5234	4745	4208	4815	4854	4825	4.54
ENSG00000117151	1	84549606	84574480	-1	CTBS	3407	2941	3736	3911	3432	2852	2767	3305	2885	3101	2909	2547	3061	3.99	2688	2.98	3168	2782	3283	3425	3.66	2884	2763	2932	3127	3089	2823	2806
ENSG00000117155	1	84643707	84690803	-1	SSX2IP	6722	7772	6331	6815	7539	6839	6513	6327	7398	6065	5511	6926	6057	5798	7049	7249	6.63	6711	6848	7016	7667	7459	6661	7987	7086	6564	6274	6282
ENSG00000171517	1	84811602	84893213	-1	LPAR3	3.49	3.51	3971	3206	2727	3586	1748	2096	3073	-558	425	845	1722	-385	3203	3467	1231	2356	1794	127	2442	3465	3522	3062	0.53	737	1376	993
ENSG00000162643	1	84999147	85133138	1	WDR63	894	1463	2693	684	969	203	-83	891	-34	1185	568	-0.24	681	1675	509	-567	978	1901	-0.8	874	1516	1.53	609	1325	738	1879	609	1.15
ENSG00000097096	1	85156873	85201046	-1	SYDE2	1246	1.39	1303	-1104	-551	-21	413	1371	252	1216	-777	295	-107	373	-6	452	103	-156	1313	1129	1541	-225	255	671	407	863	249	1519
ENSG00000162642	1	85249953	85259672	-1	C1orf52	3745	3823	3956	3622	3604	3811	3658	3829	3655	3663	3522	3779	3389	3582	3869	3555	4087	4121	3585	3912	3831	3984	3772	3993	4068	4141	4017	4201
ENSG00000142867	1	85265776	85276904	-1	BCL10	4.69	5.07	5137	4791	4758	4996	4767	4585	5019	4864	4764	4814	5.02	5056	4777	4855	4969	4752	5115	4966	4985	4.78	4939	4845	5069	4897	4863	4987
ENSG00000153904	1	85318481	85578363	-1	DDAH1	6639	6676	7502	6281	5869	6512	6249	6684	6663	6.68	6142	6452	7.03	7255	6378	6522	6594	5896	7369	7602	7.41	6463	6967	6546	7.24	7272	7076	7557
ENSG00000282057	1	85482281	85578250	-1	AC092807.3	305	209	727	-1302	-938	0.64	-127	-86	34	914	-939	919	-0.46	771	-246	-0.5	476	-823	1.26	1981	973	109	1002	264	829	1066	544	1.68
ENSG00000142871	1	85580761	85583962	1	CYR61	8071	8246	7978	7145	6933	7872	9016	7286	7556	8231	6887	8806	7.37	8397	8325	7063	8905	8325	9.1	9313	8818	8557	9292	8095	8563	8.81	8839	9732
ENSG00000117174	1	85649423	85708433	-1	ZNHIT6	5175	5117	5578	5059	5.03	5051	5034	5314	5046	5091	4788	4887	4899	5114	5298	4987	5209	5041	5061	5081	5316	4978	5162	5.29	5349	5372	5219	5485
ENSG00000171502	1	85729233	86156943	-1	COL24A1	-312	-3286	-251	-2459	492	241	-0.23	109	804	0.89	22	409	-894	359	171	2186	1487	-408	1285	2047	1157	-11	-931	637	-1811	-1352	-1576	-1.8
ENSG00000122417	1	86346824	86396342	-1	ODF2L	4826	4803	4765	5479	4886	5257	4556	4785	5008	4909	5462	4236	4.85	4426	5192	4829	4635	4446	4.73	5.01	5078	4151	4.41	5075	5148	5152	4319	5144
ENSG00000097033	1	86704570	86748184	1	SH3GLB1	7079	6736	7186	7.21	7129	6777	6734	6995	6755	6972	7142	6708	7203	7175	6636	6.79	6792	6747	7063	7095	7061	6664	6677	6661	6862	6914	6701	6.84
ENSG00000183291	1	86862445	86914424	-1	SELENOF	7149	6626	7049	7198	7075	6857	6837	7.13	6704	6967	7.02	6482	7079	6875	6637	6797	7005	6849	6812	6727	7014	6704	6751	6931	7023	7135	7419	7142
ENSG00000153936	1	86914648	87109998	1	HS2ST1	5.6	5051	5618	5689	6023	5191	5012	5.32	4958	4865	5544	4378	5179	4627	4894	5613	4671	4821	4771	4612	5017	4536	4505	5176	5203	5201	5227	4952
ENSG00000143013	1	87328468	87348923	1	LMO4	6421	6085	4.75	5896	6027	5801	6889	6384	6497	6142	6131	6335	6013	5986	6974	6276	6372	7594	5322	4547	5301	6126	6701	6079	6146	6865	6962	6994
ENSG00000065243	1	88684222	88836255	1	PKN2	5857	5969	5971	5691	5649	5397	5601	5922	5973	5868	4709	4792	5078	5481	5597	5831	5466	5224	6111	5806	6.02	4867	5164	5957	5812	5983	5417	6102
ENSG00000137947	1	88852932	88891944	-1	GTF2B	4599	4471	4772	4752	4578	4848	4571	4539	4546	4.61	4628	4881	4655	4738	4695	4724	4.7	4931	4584	4.54	4665	4805	4688	4538	4343	4548	4563	4491
ENSG00000137944	1	88935773	88992953	-1	KYAT3	5164	4893	5186	5098	5947	5275	4.97	5564	4503	4.77	5392	4094	5128	5361	5231	5228	4618	4818	4325	4931	4679	4645	4642	4828	5105	4837	5532	4425
ENSG00000213516	1	88979456	88992960	-1	RBMXL1	4189	4017	3475	3982	4233	3.82	4163	4077	4077	4003	3305	3695	3471	3522	4059	4041	3716	3732	3.89	3511	4115	3535	3821	4076	3691	3785	3558	3808
ENSG00000117226	1	89006666	89022894	-1	GBP3	5198	5539	4658	4366	4886	5163	4566	4531	4.83	5.26	3322	5095	3881	4838	5226	4033	1643	4.07	5675	5182	6132	4451	4097	1713	4981	4242	4316	2209
ENSG00000117228	1	89052319	89065360	-1	GBP1	5093	4766	3.6	4796	4161	5447	4861	4141	4199	4404	3887	5129	4442	4711	4025	4131	4781	4697	4623	5216	5169	4398	4373	4687	4469	4623	3781	4797
ENSG00000234518	1	89104285	89104767	-1	PTGES3P1	1387	2049	1118	1.17	1064	1876	1637	1679	2116	1299	649	1813	1115	1345	2081	1737	1734	1832	1873	1533	1733	1683	1904	1.97	2041	1973	1.53	1.84
ENSG00000162645	1	89106132	89150456	-1	GBP2	5598	5065	3.68	6185	4872	4979	5616	4798	3432	3449	4706	4322	5094	4094	3454	3.86	3073	2881	3265	3667	4659	3991	2933	3101	1758	2159	2795	2791
ENSG00000154451	1	89258950	89272804	-1	GBP5	-714	0.19	-2251	887	-318	1.27	0.99	-566	804	-2591	434	2419	1033	-3236	1089	1788	569	-1483	1977	2145	2445	714	532	513	-2824	-2.85	-3269	-1958
ENSG00000197147	1	89524836	89597864	1	LRRC8B	1367	1492	3.53	1222	1386	2432	1641	1932	2639	1342	1667	951	1654	445	1719	2066	1453	1981	835	-453	1645	941	1906	1727	1993	1971	1529	2125
ENSG00000171488	1	89633072	89769903	1	LRRC8C	4.85	5921	4763	4496	5415	5688	5175	5026	6018	5.18	4.54	5086	4729	4437	5695	5581	5619	5446	5.29	4631	5027	5.39	5687	5931	6209	5992	5844	5756
ENSG00000171492	1	89821014	89936611	1	LRRC8D	3957	3924	4379	3.46	4189	4112	3874	3.78	4501	5332	3797	4473	3966	4.61	4.21	4137	4747	4347	4967	4943	4901	4.18	4669	4268	4587	4643	4692	4866
ENSG00000162664	1	89995112	90035531	1	ZNF326	4785	4936	4181	4727	4757	5058	4959	5051	5225	5115	4519	4849	4397	4515	5251	5243	4.92	4978	5072	4733	5174	4891	5025	5198	4941	4.96	4653	5152
ENSG00000122482	1	90915298	91022272	-1	ZNF644	5226	4957	4817	4846	4941	4854	4.9	5279	5221	5151	3959	4322	4027	4307	4988	4917	4759	4.55	5152	4952	5225	4125	4578	5202	4806	4903	4386	5117
ENSG00000097046	1	91500893	91525764	1	CDC7	2911	4013	3263	2631	2836	4.27	4012	2686	4177	2593	2819	3.74	3392	2466	4397	3952	4.33	4483	3924	2784	4126	4054	4319	4258	4091	4249	3969	4.41
ENSG00000069702	1	91680343	91906335	-1	TGFBR3	6287	5.05	8633	7582	5869	4.71	6049	6869	4981	5426	6863	4158	7126	6307	4689	5287	4.91	4463	5588	5798	4599	4.02	4829	4769	4688	4993	5795	5166
ENSG00000189195	1	92080305	92184725	1	BTBD8	1.35	627	2458	1828	991	605	753	1508	804	1782	0.95	-199	863	1598	393	1524	459	-0.22	1712	1616	1626	-752	-113	614	303	607	527	1004
ENSG00000174842	1	92246402	92298987	-1	GLMN	3076	3187	3379	3016	3167	2879	2559	3054	3415	2806	2.48	2836	2835	2452	3552	3056	3258	3335	3294	2825	3393	2827	3349	3819	3927	3876	3565	3793
ENSG00000122484	1	92298965	92402056	1	RPAP2	4554	4641	4749	4473	4574	4.32	4417	4.86	4.48	4957	4.28	4406	4394	4553	4496	4648	4247	4337	4622	4841	4881	4121	4246	4612	4326	4385	4248	4525
ENSG00000067208	1	92508696	92792404	-1	EVI5	4459	4435	4644	4413	4677	4086	4.33	4526	4438	4528	3752	3662	4474	4.83	4158	4238	4315	3695	4553	4513	4161	3975	3917	4533	4645	4722	4426	4.72
ENSG00000122406	1	92831983	92841924	1	RPL5	9741	9599	9278	10162	9758	10019	9778	10014	9733	10.23	10121	9.98	9823	9771	9803	9821	9621	9843	9643	9185	9.69	9884	9876	9567	9.59	9739	9916	9861
ENSG00000154511	1	92832737	92961522	-1	DIPK1A	5068	3298	5636	5252	4114	3201	4483	4444	4211	4295	4123	3916	4688	4.82	3794	4206	4265	3543	4809	5039	4773	3571	3514	3373	4295	4025	4.9	3.97
ENSG00000143033	1	93079235	93139081	1	MTF2	3374	4018	2651	3459	3567	3943	3886	3908	4099	3451	3226	3629	2661	2941	4108	3948	3873	3861	3.73	3589	4002	3557	3838	4.19	4071	4006	3639	4163
ENSG00000117500	1	93149742	93180728	-1	TMED5	5.83	5435	5718	5518	5713	5436	5322	5521	5537	5318	5249	5102	5708	5166	5572	5308	5604	5271	5786	5442	5795	5238	5547	5911	6233	6.39	6263	6334
ENSG00000122483	1	93179919	93278730	1	CCDC18	3136	4.56	2583	2934	3066	3689	3666	3027	3859	2615	2463	3741	3065	2006	4213	3873	3944	3441	4083	3425	4794	3482	3733	4101	4172	4063	3337	4035
ENSG00000223745	1	93262186	93346025	-1	CCDC18-AS1	2028	1.79	2224	3162	2984	2307	2.54	2573	1635	2577	2.7	1595	2449	3127	1737	2121	1604	1531	1843	2389	1897	1825	1332	1.75	1587	2065	2037	1886
ENSG00000117505	1	93345888	93369498	1	DR1	5995	5961	5644	5832	5.93	6167	5899	5822	6365	5895	5703	5915	5824	5645	6054	5908	6353	6.03	5997	6012	6312	6026	6179	6243	6.5	6451	6.18	6508
ENSG00000137942	1	93448131	93554661	1	FNBP1L	4632	4502	3363	4667	4558	4746	4887	5488	4.97	5045	4446	4273	3008	3856	4318	5349	4158	4488	3508	3664	4041	3715	3.89	4526	3243	3313	2426	3896
ENSG00000137936	1	93561786	93847150	-1	BCAR3	5454	6.36	6266	5124	5477	6542	5.47	5317	6926	6.07	5595	6837	6.5	6899	6.38	5654	6857	5907	6809	6924	6474	6362	6918	6085	6382	6107	5463	6366
ENSG00000067334	1	93866283	93879918	-1	DNTTIP2	5944	6468	5726	5821	5915	6348	6083	6.02	6504	6171	5818	6647	5919	5954	6671	6.26	6405	6363	6423	5975	6336	6509	6636	6372	6479	6526	6121	6589
ENSG00000023909	1	93885205	93909456	-1	GCLM	5415	5336	5279	4561	4447	4562	4839	5141	5663	5155	4477	5449	4696	5346	5.79	4841	5826	5377	5741	5902	5817	5553	5491	5608	5.66	5689	5796	5922
ENSG00000137962	1	94148988	94275068	-1	ARHGAP29	5938	6106	7865	5927	5079	6469	5944	6227	6429	5295	6193	4535	5907	7133	5377	6329	5209	4053	8108	7505	7247	4654	5559	5253	5089	4647	4848	5803
ENSG00000117528	1	94418455	94518666	1	ABCD3	5663	5.88	5729	5.36	5679	5454	5408	5664	5885	5406	4791	5226	5238	5473	5843	5711	5733	5574	6185	6002	6105	5369	5627	5911	5635	5786	5611	5858
ENSG00000117525	1	94529225	94541800	-1	F3	5325	5126	4328	4.36	3.92	7371	3782	4549	5397	4728	2018	6652	5308	6774	4286	5.02	5526	4656	6919	6739	5.53	5909	6439	5861	5.02	6403	5798	6898
ENSG00000117519	1	94896949	94927278	-1	CNN3	7726	7603	7407	7936	8221	8543	7.96	7947	7962	7838	7352	7739	7942	8098	7449	8198	7783	7367	7503	7503	7773	7389	7.95	7394	7398	7772	7.33	7.9
ENSG00000235501	1	94927566	94963270	1	AC105942.1	-331	-204	0.46	766	679	566	109	143	-0.22	335	282	-59	1057	552	-732	344	-25	-36	-34	-563	-347	-574	103	-1258	-476	-289	246	-0.7
ENSG00000172339	1	94974407	95072945	-1	ALG14	3372	3.54	3676	3474	3.37	3435	3445	3191	3595	3553	3296	3673	3802	3486	3677	3375	3622	3835	3706	3484	3718	3719	3833	3.54	3527	3575	3963	3635
ENSG00000122481	1	95234155	95247225	1	RWDD3	925	698	1341	1.11	922	1.09	784	0.67	1141	752	1117	1015	1434	1227	727	994	1113	877	1064	977	1343	1009	0.61	1054	0.49	1082	1019	928
ENSG00000228502	1	96446930	96448318	1	EEF1A1P11	722	-281	389	0.83	49	523	327	1003	-68	761	234	216	419	0.62	163	309	108	-158	0.59	289	0.31	0.27	-15	-82	109	356	709	135
ENSG00000137970	1	96678874	96679620	-1	RPL7P9	2944	2.17	2433	3147	2456	3064	2634	3241	2606	2808	3341	2882	3127	3012	2.67	2566	2548	2841	2608	2346	2675	2695	2826	2395	2913	3127	3.52	2984
ENSG00000117569	1	96721665	96823738	1	PTBP2	3.88	3212	3214	3.94	3575	3532	3415	3834	3463	3.43	3459	2854	2932	2747	3374	3.65	3097	2.96	3601	2819	3486	2837	3258	3537	3.42	3543	3294	3687
ENSG00000188641	1	97077743	97995000	-1	DPYD	6.03	5115	5692	5677	5324	4705	6127	6024	5416	5589	4461	4.5	5.1	5884	4.87	5338	5052	4607	5.79	5707	5627	4.59	5239	4.89	5139	5628	4671	5283
ENSG00000225206	1	97933474	98049863	-1	MIR137HG	1635	1204	1467	-378	1652	1.05	1511	669	2507	2405	-798	1326	0.73	2625	508	1924	1287	911	1514	1801	1854	1299	1239	1595	1328	1237	118	931
ENSG00000162627	1	98661701	98760500	1	SNX7	5644	5.16	6.21	6236	5281	5198	5352	5716	5478	5817	6126	5515	6317	6144	5407	5674	5548	5353	5875	5481	5.9	5389	5714	5068	5713	5769	5.86	5657
ENSG00000156869	1	99708632	99766631	-1	FRRS1	2426	2998	1806	1364	1448	371	2153	1597	1477	2171	-768	-146	446	445	1461	369	1654	2067	1107	-862	1074	364	1402	2022	1504	2013	505	1407
ENSG00000162688	1	99850084	99924023	1	AGL	4276	4.38	4461	4083	4464	3434	3916	4066	3795	3974	3104	2758	3707	4094	3312	3925	3385	3501	3997	4252	4248	2.69	2987	4	3704	3585	3513	3699
ENSG00000117620	1	99969351	100035637	1	SLC35A3	3414	3373	3411	3159	3275	3181	2952	3312	3576	3398	2644	2829	3184	3572	3365	3234	3375	3.3	3.78	3793	3787	2948	3346	3757	3938	3784	3408	3873
ENSG00000156875	1	100038097	100083377	1	MFSD14A	966	1229	1149	-652	105	-663	781	918	835	371	-1092	-145	-0.13	624	469	298	439	424	756	885	966	125	68	355	568	764	-1406	567
ENSG00000156876	1	100083563	100132955	-1	SASS6	1889	3387	1508	1276	1522	2711	2438	2074	3406	1623	0.83	2079	1435	1371	3159	2782	2936	2969	3.17	2531	3326	2.35	2822	3369	3297	3278	2301	3375
ENSG00000122435	1	100133150	100150497	1	TRMT13	3243	3673	3226	2924	3053	3496	3339	3519	3.72	3383	2843	3204	2.95	3095	3725	3413	3649	3376	3587	3329	3672	3349	3.57	3.69	3841	3808	3.24	3912
ENSG00000137992	1	100186919	100249834	-1	DBT	4577	4197	4748	4.68	4527	4088	4252	4764	4051	4546	4.09	3948	4258	4448	4078	4294	4137	3872	4286	4.64	4518	3799	3803	4351	4.07	4101	4015	4112
ENSG00000137996	1	100266207	100292769	1	RTCA	5587	5732	5726	5488	5528	5739	5.43	5432	5648	5675	5357	5724	5604	5676	5888	5494	5914	5946	5.71	5746	5681	5949	5.87	5803	6165	6067	6046	5899
ENSG00000079335	1	100345001	100520278	1	CDC14A	623	1721	75	739	1155	785	936	1184	1722	886	285	1039	63	133	1127	1.5	1096	1119	1018	1.09	1241	272	972	1581	1611	1809	1038	1546
ENSG00000162694	1	100872372	100895998	-1	EXTL2	5592	5295	5362	5676	5699	5.23	5274	5459	5.43	5335	4931	4672	5162	5505	5335	5507	5415	5471	5.03	5192	5373	4949	5128	5696	5421	5493	5468	5441
ENSG00000162695	1	100896076	100981753	1	SLC30A7	4523	4415	4251	4232	4755	4158	4304	4443	4572	4868	3684	3909	4065	4415	4294	4256	4745	4515	4657	4536	4857	3901	4234	4911	5118	5103	4648	5054
ENSG00000117543	1	100989623	101026088	-1	DPH5	4.98	4747	4492	5.28	4771	4961	5028	5412	4826	5.31	5028	4953	4753	4903	5084	4907	4892	5101	4767	4349	4753	5008	5031	4747	4475	4.63	5059	4835
ENSG00000233184	1	101025878	101087268	1	AC093157.1	2428	2075	1917	2287	2128	2656	2284	2527	1.96	2597	2077	2.22	1978	2173	2361	2206	2274	2296	2134	2279	2254	2119	2219	2086	1916	2305	2.38	2305
ENSG00000170989	1	101236865	101243713	1	S1PR1	3804	3008	3578	476	2.61	3833	5004	3861	2248	3944	817	3568	2054	3094	2034	2787	3317	2928	5.13	5706	3208	1276	4367	-0.27	1617	4166	2245	5019
ENSG00000060718	1	102876467	103108872	-1	COL11A1	-1069	-2.52	138	-2.83	2574	-2786	1606	-1858	1632	3601	-1396	1492	-3882	5436	-428	3.65	3174	1159	-1756	448	-3658	1061	1824	3294	-773	-1.81	-1546	2527
ENSG00000185946	1	103525691	103555239	1	RNPC3	2.75	2795	2982	3279	3393	2887	2724	3	2778	3381	2836	2.38	2581	3176	2.73	2874	2821	2619	2755	2956	2905	2.35	2705	2911	2804	2837	2398	2984
ENSG00000198890	1	107056679	107067636	1	PRMT6	4718	4673	4.03	3851	4464	4338	4672	4338	4767	4.33	4078	4343	3744	4021	4758	4447	4495	4856	3893	3929	4189	4.61	4648	4758	4315	4362	3752	4588
ENSG00000162631	1	107140007	107483458	1	NTNG1	6659	6305	6707	6132	6.56	7297	6074	6027	6362	5723	7147	6592	6402	7017	6221	6755	6131	5699	4902	5372	4524	5736	6454	6128	3237	3872	2629	4718
ENSG00000085491	1	108134036	108200849	-1	SLC25A24	6023	6.28	5554	5437	5737	5792	6048	6106	6133	5803	4867	5299	5218	5337	6.17	5973	6074	5664	6353	5.76	6107	5333	5683	6412	6552	6316	5291	6384
ENSG00000162636	1	108560089	108644900	1	FAM102B	5224	4768	4582	5051	4363	3593	5.02	4949	4932	3.98	4312	4025	4803	3855	4604	4622	4842	4071	4.89	4.24	4895	3698	4457	4438	4738	4388	4842	4305
ENSG00000162639	1	108648290	108661526	-1	HENMT1	1801	1986	1266	1851	1.09	1224	1722	1216	1341	1285	1426	2022	1535	1363	1.97	992	2175	1667	1566	1333	2486	1667	2191	1793	1685	1982	1661	2024
ENSG00000134186	1	108692323	108701803	1	PRPF38B	5.65	5745	5302	5463	5539	5607	5554	5674	5728	5615	5428	5509	5258	5115	5689	5581	5622	5416	5674	5419	5805	5531	5555	5808	5636	5734	5343	5.93
ENSG00000116266	1	108746674	108809526	1	STXBP3	5051	5035	5441	5476	5442	4887	4782	5081	4952	5105	4818	4633	5138	5369	4977	5.04	5181	4796	5107	5177	5294	4827	4691	5202	5304	5329	5007	5207
ENSG00000121957	1	108875350	108934545	1	GPSM2	4908	5636	5609	6032	5222	4828	5268	5403	5299	4727	5793	4474	5692	4188	5074	5.61	5059	4505	5182	4419	5432	4459	4967	4.75	5013	5025	5.03	5114
ENSG00000121940	1	108929508	108963457	-1	CLCC1	4526	4627	5033	4536	4616	4677	4378	4471	4631	4685	4394	4.42	4543	4842	4419	4655	4668	4317	4813	4952	4735	4428	4347	4569	4648	4728	4498	4695
ENSG00000085433	1	108970214	109042113	-1	WDR47	4908	5139	5318	4636	4633	4875	4769	4818	4928	4821	4.33	4649	4404	4.87	4856	4882	4809	4757	5211	5334	5005	4148	4653	4992	5.15	5018	4198	4772
ENSG00000244716	1	108992282	108992836	1	BX679664.3	1022	654	692	0.9	608	1.12	616	1313	757	943	1119	1.07	892	1054	968	804	793	462	0.91	594	1056	1059	1006	0.75	0.86	829	1475	896
ENSG00000197780	1	109062486	109076002	-1	TAF13	5186	5267	5252	4135	4921	5047	4943	4808	5.2	4.8	4108	5377	4862	5326	5396	4367	5855	5809	5.19	5609	5264	5475	5828	5876	6251	6.22	5743	6052
ENSG00000273382	1	109087971	109090858	-1	AL356488.3	-18	102	581	-0.43	491	72	45	-63	-0.08	-137	-14	0.32	-248	189	0.54	37	517	0.3	-211	559	129	386	-69	653	712	765	796	315
ENSG00000215717	1	109089803	109096934	1	TMEM167B	5.7	5044	5.55	5878	5539	5245	5181	5749	5003	5505	5476	5169	5582	5854	5205	5071	5.25	5032	5477	5752	5576	5162	5048	5351	5524	5369	5679	5.36
ENSG00000116299	1	109113679	109206781	1	KIAA1324	883	-1074	107	193	384	-1044	-407	591	268	975	202	1715	419	491	1253	-0.17	-326	733	1463	2556	765	1192	-214	418	948	-42	-512	-125
ENSG00000031698	1	109213918	109238169	1	SARS	7513	7262	7475	7479	7356	7942	7462	7973	7206	8298	7592	7568	7418	7.59	7448	7475	7357	7345	7443	7505	7447	7.47	7453	7.17	7.2	7233	7592	7122
ENSG00000134222	1	109279556	109283186	-1	PSRC1	3362	4965	2428	3102	3453	4862	4563	3275	4676	2876	3839	4932	4263	3.3	4566	4551	4805	4226	4873	3982	5246	4598	4967	4.45	4843	4857	5066	4927
ENSG00000134243	1	109309568	109397951	-1	SORT1	3138	2736	4546	3567	3468	4604	1426	2532	2742	4654	4032	3773	3757	5103	2044	4025	2905	2354	4611	5486	4879	1466	2681	2042	3733	4065	2984	4168
ENSG00000143106	1	109399031	109426427	-1	PSMA5	6.52	6687	6819	6533	6543	6945	6636	6457	6591	6758	6921	7008	6727	6.62	6836	6702	6758	7007	6636	6382	6493	7013	6819	6517	6475	6636	7054	6661
ENSG00000162650	1	109483479	109492804	1	ATXN7L2	1936	2255	2077	2026	2333	2225	2493	1977	2128	2179	2.62	2388	1865	2025	2.37	2326	1989	2476	1781	1491	1.91	2.41	2341	2229	1714	1903	1753	2142
ENSG00000174151	1	109494052	109502932	1	CYB561D1	3993	3906	4534	4522	4329	3923	3923	4032	3.69	4042	4343	3855	4396	4.58	3793	3971	3659	3743	4062	4685	4266	4039	3518	3993	3798	3772	3455	3576
ENSG00000181754	1	109504175	109509738	-1	AMIGO1	-994	607	2695	792	985	683	639	1091	-1221	252	1443	389	2246	2436	102	647	422	451	1906	1974	2.11	-2734	-1457	-2.07	-2345	-623	771	-2121
ENSG00000065135	1	109548611	109618321	1	GNAI3	7458	7516	7186	7295	7235	7272	7425	7369	7534	7169	6865	7094	7055	6822	7609	7403	7.39	7396	7494	7215	7477	7135	7316	7.5	7702	7693	7609	7634
ENSG00000116337	1	109616104	109632051	1	AMPD2	6253	5893	6237	6046	6436	6073	6233	6206	5898	6269	6639	6492	6227	6.39	6147	6197	6294	6245	5869	6361	6111	6607	6083	6.23	6022	6027	6035	5877
ENSG00000168765	1	109656081	109674836	1	GSTM4	3407	3446	4063	4376	4004	2609	3979	3474	2781	2906	4844	2855	4308	2771	2875	3569	3199	3457	2799	2216	3653	2932	3125	2626	2385	3242	4411	1805
ENSG00000213366	1	109668022	109709551	1	GSTM2	3502	2907	4522	4871	4364	3292	3269	3983	2076	3685	4748	2753	4222	4378	2659	3623	3178	1981	3029	3679	3201	3396	2328	2.78	2893	2875	3403	2446
ENSG00000134201	1	109711780	109775428	1	GSTM5	3259	616	3062	3947	-81	-612	1258	2313	953	1739	4403	572	1869	-667	0.78	915	1189	239	1391	-1337	1768	-687	1.94	-661	1474	1735	3416	825
ENSG00000134202	1	109733932	109741038	-1	GSTM3	4.3	3.49	5002	3279	4031	4.17	4203	4065	3576	3034	5.25	4146	5346	4899	1846	4475	3923	3127	4515	4438	4099	3902	3187	2.75	4158	2628	5.69	3173
ENSG00000184371	1	109910242	109930992	1	CSF1	6635	6153	8273	7088	6072	3629	6632	6531	4993	5728	6766	5.71	7523	6352	6128	5819	5982	5101	7052	7065	6453	5766	6205	5002	6061	6787	6935	6983
ENSG00000168710	1	109984686	110023741	1	AHCYL1	7065	7127	7317	7.24	7085	6683	7264	7.16	6.92	7062	6838	6735	6977	6934	7081	7165	6843	6876	7059	7218	7293	6665	6.89	7072	6809	7041	6979	7251
ENSG00000143093	1	110031577	110074641	1	STRIP1	5106	5116	5492	5319	5149	5482	5.19	5.5	4987	5421	5397	5.36	5369	5641	5193	5279	5215	5172	5382	5.68	5378	5351	5255	5202	5.02	5007	4902	5016
ENSG00000258634	1	110058340	110062555	1	AL160006.1	2455	2736	2986	3259	2762	2718	2.7	2967	2624	3123	2938	2683	3.13	3263	2588	2903	2865	2617	2768	3123	2693	2588	2858	2772	2427	2385	2386	2385
ENSG00000197106	1	110150486	110202202	1	SLC6A17	2464	4.09	2862	0.9	3571	3544	2102	1391	3854	1205	951	4.07	2646	1483	3759	3138	3418	3649	2939	4122	3178	4153	3924	4123	2328	1514	-244	1594
ENSG00000116396	1	110211343	110283100	1	KCNC4	3.85	5031	4181	3105	4371	4.33	3843	4.04	5323	4213	3468	6188	4642	4764	4978	3893	5336	5121	5253	6262	4921	5841	5061	5505	4976	4128	3.45	3384
ENSG00000162775	1	110338506	110346681	1	RBM15	3191	3935	2.8	2718	3063	3194	3498	3173	3774	3151	2414	3.44	2583	2.65	3639	3343	3539	3407	3576	3429	3611	3206	3.25	3802	3383	3414	3433	3446
ENSG00000168679	1	110362848	110391082	-1	SLC16A4	2478	2705	4146	2924	3818	2503	2474	811	2606	3012	2897	2426	4073	4968	1241	3481	3308	2741	3058	3296	3793	2826	1707	2565	2695	2439	4028	2.51
ENSG00000273373	1	110370154	110373003	1	AL355488.1	-447	-1044	-1.54	-308	-1038	278	-1064	-55	369	-653	-627	-822	-257	-1675	-536	0.12	243	-178	-12	-332	252	-268	495	-0.03	-7	124	-124	339
ENSG00000134248	1	110401249	110407942	-1	LAMTOR5	5457	5128	5.67	5572	5745	5626	5304	5121	5.34	5425	5817	5.7	6099	5724	5376	5356	5531	5675	5.28	5235	5132	5726	5493	5344	5598	5607	6298	5472
ENSG00000121931	1	110947185	110964079	-1	LRIF1	3416	3292	3413	3227	3443	3546	3403	3352	3517	3691	2938	3375	3176	3253	3553	3505	3544	3333	3702	3454	3893	3333	3111	3682	3725	3838	3673	3666
ENSG00000156171	1	111117333	111140216	-1	DRAM2	4783	4352	4914	5158	4624	4236	4422	4992	4444	4857	4582	4226	4901	5068	4393	4397	4532	4295	4832	4634	4531	4328	4.53	4331	4593	4629	5034	4.73
ENSG00000134255	1	111139627	111185102	1	CEPT1	4207	4196	4521	4208	4158	3725	3931	4427	4108	4165	3206	3402	3803	4103	4129	3929	4313	3803	4582	4567	4562	3616	4088	4333	4372	4423	3803	4541
ENSG00000116455	1	111439890	111449376	-1	WDR77	4464	5319	4511	4019	4481	5385	4768	4659	5258	4746	4435	5501	4.56	4908	5.59	4.79	5336	5462	5112	4948	4863	5474	5651	5213	5227	5329	5011	5339
ENSG00000116459	1	111448864	111462773	1	ATP5PB	7399	7493	7352	7405	7.45	7556	7467	7.36	7476	7.4	7431	7528	7497	7344	7601	7483	7509	7625	7477	7174	7361	7.51	7579	7351	7453	7516	7645	7502
ENSG00000116473	1	111542218	111716691	1	RAP1A	5643	5548	5964	5.84	5817	5661	5584	5761	5575	5468	5676	5726	5907	5813	5665	5541	5598	5602	5901	5885	6029	5595	5768	5585	6046	5999	5803	6004
ENSG00000064703	1	111755245	111768016	1	DDX20	4113	4708	3916	3919	4131	4795	4094	4647	4902	4602	3494	4.59	3925	4336	4982	4629	4758	4789	4696	4433	4815	4461	4.87	4.88	4911	4867	4347	4939
ENSG00000143079	1	112396181	112463456	1	CTTNBP2NL	5702	5553	6.12	5761	5863	6006	5649	5847	5.63	5969	5354	5131	5254	6194	5408	5803	5544	5286	5717	6.07	5858	5249	5258	5777	5636	5532	5303	5698
ENSG00000134245	1	112466541	112530165	1	WNT2B	1595	1235	1073	1456	1366	1992	1775	1368	1223	1728	2583	623	959	4105	1217	1886	1593	503	1551	2259	636	1087	1624	1217	1266	1198	2079	1464
ENSG00000007341	1	112523518	112620825	-1	ST7L	2.6	3303	2871	3311	2887	2823	3044	2665	3375	3774	2582	3004	2931	2656	3116	3382	3641	2666	3301	3589	3263	3106	3213	3189	3179	3458	3569	3.04
ENSG00000116489	1	112619173	112671619	1	CAPZA1	8053	8.26	8124	7969	8019	7979	8.02	7915	8479	7894	7526	7613	8019	8036	8251	7.98	8247	8002	8308	8.05	8206	7744	8098	8282	8571	8532	8291	8449
ENSG00000155363	1	112673141	112700746	1	MOV10	5961	5605	6035	6579	6379	6041	6189	5769	5421	5827	6.66	5683	5992	6044	5531	6047	5405	5386	5441	5358	5471	5.71	5389	5681	5313	5336	5817	5438
ENSG00000155366	1	112701106	112707434	-1	RHOC	7311	7372	7704	7496	7682	7933	7446	7.17	7695	7392	8711	8217	8202	8412	7.76	7605	7989	7764	7755	7639	7475	8099	7986	7343	7919	7726	8092	7561
ENSG00000155380	1	112911847	112957013	-1	SLC16A1	5959	6362	5733	5589	6277	6256	5956	6.45	6673	6725	5347	5952	5297	5984	6394	6183	6551	6492	6893	6566	6668	6078	6.35	6559	6745	6861	6349	6894
ENSG00000226419	1	112956415	113047055	1	SLC16A1-AS1	1.89	2568	1624	1762	1776	2515	2354	2195	2599	2584	1446	2672	2224	1711	2674	2057	2693	2577	2624	2123	2.65	2497	2782	2433	3038	2.89	2.46	3035
ENSG00000198799	1	113073209	113132260	1	LRIG2	3973	3649	3874	4.03	3692	3627	3727	4134	3599	4258	3513	3425	3561	3654	3385	3832	3.55	3355	3789	3725	3.75	3144	3221	3796	3625	3579	3463	3658
ENSG00000081026	1	113390749	113685923	1	MAGI3	4628	5341	4116	4255	3921	4.18	4793	4787	4759	4099	3496	4.16	3509	3412	4576	4636	4332	4338	4464	4.67	4451	4153	4355	4861	4.36	4513	3619	4803
ENSG00000116793	1	113696831	113759489	-1	PHTF1	4824	4794	4725	4863	4.99	4621	5023	4807	4748	4829	4703	4928	4992	4.82	4688	5296	4943	4916	4924	5079	5048	4672	5033	5172	4893	4759	4981	4653
ENSG00000081019	1	113761832	113812476	-1	RSBN1	3551	3766	3207	3129	3463	3576	3366	3828	3866	3557	2753	3.24	2941	3417	3713	3591	3642	3247	4185	3642	3928	3015	3514	4.07	3919	3858	3508	3745
ENSG00000134242	1	113813811	113871759	-1	PTPN22	2026	2727	1656	47	1.45	2768	1.62	439	3572	1912	721	2757	2225	4041	3436	2541	3.31	3271	2049	1649	2.01	2479	3342	2195	2965	2755	1223	2039
ENSG00000134262	1	113894748	113905201	-1	AP4B1	3881	4225	3763	3816	3901	4.65	3966	3.96	4309	3831	4028	4496	3867	3933	4191	4093	4155	4552	3999	3687	4113	4235	4611	4057	3736	3995	3776	4068
ENSG00000118655	1	113905141	113914086	1	DCLRE1B	3.58	5112	3.08	3359	3.33	4867	4339	4009	5331	3356	3192	4981	3505	3426	5297	4713	4895	5083	4919	4319	4778	4864	5304	4929	4963	4796	3937	4808
ENSG00000163349	1	113929192	113977869	1	HIPK1	5695	5877	5541	5.28	5369	5409	5596	5944	5833	5587	4629	5197	4929	5223	5619	5474	5536	5554	5.92	6.01	5995	4875	5338	5728	5491	5457	4867	5592
ENSG00000116774	1	113979391	114035572	1	OLFML3	8484	8006	7432	9274	8287	7677	8591	9052	7704	8511	8834	8231	8615	8057	7989	8443	7.99	8162	7243	7367	7854	7983	8103	7864	8137	7853	7523	7255
ENSG00000197323	1	114392777	114511160	-1	TRIM33	4834	4991	4837	4595	4986	4603	4732	5018	4857	4707	4132	3978	4124	4489	4564	4818	4402	4335	4932	4904	4922	4004	4252	4941	4.75	4754	4464	4887
ENSG00000116752	1	114567557	114581639	-1	BCAS2	4593	5.05	4683	4626	4868	5112	4705	4652	5092	4817	4442	4866	4704	4539	5258	4842	5064	5222	4793	4746	5.02	4963	5155	5117	5216	5364	5257	5266
ENSG00000175984	1	114582848	114670422	-1	DENND2C	1768	1715	2.67	1701	2077	915	1219	1818	1476	1273	1101	1224	1.6	1645	1242	0.98	1271	943	2378	2788	2454	1.31	1053	1441	2327	2105	971	1715
ENSG00000213281	1	114704469	114716894	-1	NRAS	6665	7073	5947	6548	6808	6621	6813	6704	7048	6444	6108	6504	6042	5508	7036	6752	6762	6758	6758	6428	6785	6586	6594	7212	7069	7099	6703	7189
ENSG00000009307	1	114716913	114758676	-1	CSDE1	9392	9398	9379	9454	9497	9475	9405	9462	9395	9524	9064	9.19	9011	9422	9.31	9509	9126	9169	9413	9339	9468	8999	9149	9367	9.29	9263	9061	9316
ENSG00000052723	1	114769479	114780685	-1	SIKE1	4984	4679	4549	5022	4815	4876	4742	5207	4732	5.02	4638	4709	4653	4562	4589	4731	4649	4564	4724	4753	4982	4554	4414	4855	4813	4959	4736	4949
ENSG00000134259	1	115285918	115338236	-1	NGF	1582	1184	2767	2498	1232	1896	1631	2255	2611	4266	3359	4566	2581	2715	2595	1585	3.57	2612	4524	4609	3915	3084	3796	2772	4104	4116	3383	3318
ENSG00000173218	1	115641953	115698224	1	VANGL1	5176	5747	5049	5083	4955	4829	5348	5084	5.47	5292	4824	5265	5074	5104	5298	5041	5543	5319	5891	5708	5794	5048	5446	5468	5673	5571	5413	5599
ENSG00000163393	1	115976498	116070054	1	SLC22A15	1237	1836	638	851	1	-1.48	1555	1.35	821	3148	448	591	1363	2068	394	-537	1467	-152	2747	2496	1817	925	1113	993	2283	2602	2139	1947
ENSG00000163399	1	116372668	116410261	1	ATP1A1	8312	8113	8071	8.19	8275	8299	8501	7892	8123	8279	8007	8102	8.15	8244	8133	8014	8113	8417	8.07	8.14	8398	8216	8228	8184	7915	8135	7966	8367
ENSG00000116815	1	116514535	116571039	-1	CD58	1578	2576	2226	2105	2228	1085	1013	1542	2099	2.04	1292	1063	2192	1.93	1963	1397	2148	2224	1984	1842	2402	1747	2169	2066	2489	2684	2681	2378
ENSG00000134247	1	116910057	116990358	1	PTGFRN	6365	6027	2732	7148	5515	4638	6667	7307	5291	5852	6318	4877	4637	6212	5492	5543	4.77	5719	4409	5162	5289	5541	4766	6236	4089	3463	3.68	5.21
ENSG00000116830	1	117060303	117107453	1	TTF2	4523	5.64	4493	4459	3.92	4934	4877	4877	5062	4004	3639	4771	4157	4097	5295	4.81	4722	4771	5015	4644	5317	4738	5112	5045	4815	4838	4175	5.16
ENSG00000134253	1	117111060	117122587	-1	TRIM45	1905	2696	1484	2669	1.97	2.74	2209	2272	2277	1624	1866	1932	1817	1114	1971	1948	1787	2293	1822	1.87	2088	2011	2064	2372	1643	1.73	1345	1775
ENSG00000198162	1	117367449	117528872	1	MAN1A2	5863	5938	6005	5717	5708	5369	5632	6107	5518	6205	5309	5186	5396	5923	5506	5.47	5592	5269	5918	6.22	6127	5155	5215	5786	5745	5835	5642	5858
ENSG00000183508	1	117605934	117628372	1	TENT5C	3742	3.12	-1229	4334	799	-309	2759	3841	1367	1379	2066	881	1773	143	1769	1441	-156	2119	-1538	1283	1678	1372	543	0.58	546	666	646	611
ENSG00000196505	1	117863485	117929630	-1	GDAP2	3847	4147	3762	3.68	3629	3694	4019	3.69	3989	4012	3506	3854	3556	3832	3978	3873	4023	4061	4.08	4017	4225	3848	3837	4023	4.14	3992	4105	3.9
ENSG00000065183	1	117929720	117966542	1	WDR3	5691	6103	5535	5406	5594	6087	5686	5994	6188	6019	5143	5848	5196	5713	6336	5932	6123	6.19	5893	5711	6034	5969	6124	6183	6052	6.09	5506	6273
ENSG00000092607	1	118883046	118989556	-1	TBX15	5852	5571	5228	6711	5663	6018	6.06	6504	5685	6041	6304	5733	5668	5835	5435	6193	5643	4275	5189	5568	5189	5574	5393	5646	5442	5409	5503	5.34
ENSG00000116874	1	119031216	119140671	-1	WARS2	4186	3907	3.39	4766	3.83	3928	3.94	3999	4003	4257	4013	3793	4284	3567	3627	3863	3351	3804	3695	3204	3829	3539	3883	4026	3915	3778	3999	4076
ENSG00000231365	1	119140396	119275973	1	WARS2-AS1	2582	2453	2112	2919	1.9	2665	2581	2455	2418	2666	2337	2.65	2892	2318	2207	2301	2154	2.16	2229	1861	1801	2297	2.5	2267	2148	2096	1994	2614
ENSG00000143067	1	119619422	119647773	-1	ZNF697	3501	3978	2371	2953	4.04	4022	3494	4.15	4163	4.34	2616	3662	2.99	3414	4405	3762	4407	4716	3953	3562	4075	3728	4.25	4946	4724	4778	3391	4535
ENSG00000092621	1	119648411	119744226	1	PHGDH	6956	5611	4.19	5799	5273	7127	6537	7009	5926	7081	6148	5752	4897	4489	5767	6517	5591	6284	6.02	4948	6474	6382	6143	5863	5616	5.29	7221	5595
ENSG00000261662	1	119909255	119910613	-1	AL359752.1	-732	-639	-0.36	62	-0.58	-108	-994	-676	-0.23	-413	576	-17	702	0.82	121	-108	314	-93	-135	-291	-476	-308	147	321	82	-88	-548	-83
ENSG00000134250	1	119911553	120069626	-1	NOTCH2	8442	8566	9042	8625	8536	8316	8444	8669	8461	8471	8241	7609	8267	8659	8499	8612	8425	8528	8678	8.76	8652	7497	8024	8817	8533	8.5	7.8	8477
ENSG00000265808	1	120150898	120176515	-1	SEC22B	6.67	6549	6854	6617	6813	6543	6825	6882	6396	6912	6211	6339	6615	7325	6606	6354	6947	6284	6731	6712	6568	6644	6489	6461	6934	7078	6662	7137
ENSG00000223804	1	120267334	120341871	-1	AC244669.1	663	437	0.59	1014	853	539	0.87	-121	709	-58	658	-0.1	777	1471	-643	138	34	393	-91	-0.63	-1004	21	-286	594	476	805	1199	-136
ENSG00000270231	1	120436353	120467739	1	NBPF8	4186	3541	3912	3739	4489	4.18	3991	4492	3808	4347	3447	3858	4222	4.39	3439	4586	4.24	3406	4659	4365	4249	3059	3339	3386	3245	3832	3483	3885
ENSG00000275131	1	120489860	120701289	-1	AC241952.1	2.92	3487	3167	3451	3783	2585	3811	3745	2531	3.5	2592	2191	2862	3946	2651	2773	2797	1778	3302	3805	3134	1754	2.12	1996	2771	2.96	2121	3147
ENSG00000273136	1	120723923	120841481	1	NBPF26	3747	4082	4474	3876	3744	3671	3.69	3856	3.7	3642	3103	3385	3455	4054	2449	3935	3453	2604	4187	4015	3677	1369	1884	3624	2959	3393	2893	3219
ENSG00000188610	1	121167646	121185539	-1	FAM72B	-269	2418	-243	-234	553	1782	1188	221	2308	58	-563	1241	0.19	-177	1868	1827	1927	2081	2212	1385	2126	1601	2275	2076	2.33	2213	1636	2161
ENSG00000171943	1	121184810	121392822	1	SRGAP2C	2716	2.73	2987	2793	2756	2632	2.41	2519	3112	2746	2243	2429	2349	2587	2907	2646	2803	2842	2979	2518	3029	2931	2953	3211	2816	2785	2593	2968
ENSG00000277702	1	143419625	143420207	-1	AC239859.6	-1542	-533	82	-239	-314	-82	-584	-233	189	-535	474	367	0.1	501	362	-0.65	-179	-221	-719	-439	-343	245	465	62	-562	-951	-147	-1813
ENSG00000232527	1	144227030	144250288	-1	LSP1P5	2297	1.57	2723	2849	3021	2335	2142	2407	2303	2541	3.37	3485	3018	3384	2587	2236	2464	2458	2486	3024	2.53	2.95	2.69	1822	2476	2381	2162	2467
ENSG00000266338	1	144421386	144461674	-1	NBPF15	4207	5376	5008	5217	5276	5.31	5236	5555	4992	5285	4528	4743	4805	5231	5048	5219	4959	4441	5.34	5465	5.13	4664	4837	4991	5028	4.15	4137	4763
ENSG00000196369	1	144887265	145095528	-1	SRGAP2B	1.77	2295	1809	1.71	2128	1494	1738	2.05	1955	2.3	1201	1427	0.85	1811	1233	1872	1779	1453	2219	2293	2471	1375	898	1813	1.8	1091	1268	1426
ENSG00000215784	1	145096000	145112696	1	FAM72D	-3.09	744	-3308	-1986	-1.28	171	-902	-1431	355	-1817	-1877	-628	-1376	-2268	97	-657	439	442	118	-748	14	-666	517	506	852	-83	558	398
ENSG00000272419	1	145164099	145216058	-1	LINC01145	-115	334	486	718	1.05	-298	375	234	-582	682	-231	-658	252	1019	122	-366	-0.73	-39	-701	-2527	-1774	283	-0.08	0.25	0.12	-345	-143	-304
ENSG00000223612	1	145233001	145233519	1	AC241585.1	338	361	333	-1209	-612	-639	-605	-668	69	-361	-861	-58	-659	19	-25	-434	3	308	277	106	-358	99	518	-248	-478	-657	-0.26	-0.09
ENSG00000162825	1	145289900	145405778	-1	NBPF20	1555	3262	1928	1671	2128	2545	1799	1945	2396	1933	1546	2742	1993	2507	2.64	2264	3066	2308	2.57	2038	1753	2402	2727	2849	3045	2818	2472	2587
ENSG00000272150	1	145572345	145607858	-1	NBPF25P	678	1305	703	423	465	562	552	1407	33	877	747	559	513	642	-96	1024	831	4	1398	436	1086	0.1	336	462	1055	636	-275	937
ENSG00000117262	1	145607990	145670648	1	GPR89A	2076	3059	2.2	2221	2045	2322	2119	2395	2231	2342	2059	2841	2287	2482	2522	2335	2373	2481	2613	2655	2367	2621	2651	2187	2625	2587	2486	2531
ENSG00000265491	1	145738868	145824077	-1	RNF115	5925	6.47	6246	6501	6243	5897	5755	6.11	5821	6214	6214	5777	6484	6068	5807	6243	5977	5783	5.68	6.07	5965	6105	6056	6076	5929	6017	6055	6178
ENSG00000186141	1	145824088	145842505	1	POLR3C	4972	5808	5186	5306	5023	5273	5077	5.3	5198	5394	5.35	5.35	5193	5143	5266	5275	5129	5.12	5115	5335	5208	5.31	5422	5119	5095	5136	5032	5256
ENSG00000186364	1	145845629	145848953	1	NUDT17	592	1126	646	0.9	285	426	451	0.42	-0.06	-91	666	745	788	377	84	411	569	336	309	653	496	536	278	-85	381	206	286	-216
ENSG00000131788	1	145848522	145859836	-1	PIAS3	5768	6314	6108	6028	6121	5847	5.84	5953	5634	5992	5869	5588	5893	6233	5815	5993	5727	5785	5753	5825	5762	5883	5531	5.97	5945	5834	5481	5734
ENSG00000198483	1	145866560	145885866	-1	ANKRD35	3559	3247	3614	3549	2735	2492	3019	2681	2038	1768	3551	1866	3.88	2994	2398	2483	2136	2269	2.23	2445	2087	2756	2291	1652	2116	1802	3197	1509
ENSG00000143127	1	145891208	145910189	-1	ITGA10	3486	4166	4707	4976	4096	4735	2811	3945	3807	4999	5143	3201	3496	4778	4036	5539	4041	4284	2701	1903	2688	3.98	3908	4068	2805	3101	2093	3687
ENSG00000131779	1	145911350	145918837	-1	PEX11B	4767	4991	4904	5218	5.1	4.73	4575	4.61	4502	4709	5113	4561	5278	5197	4457	4719	4681	4664	4578	4615	4478	4747	4503	4604	4529	4567	4877	4401
ENSG00000265241	1	145917714	145927678	-1	RBM8A	5.39	6542	5437	5641	5515	6166	5738	5.73	5978	5497	5916	6.21	5726	5.51	6186	5983	5985	6.09	5784	5396	5696	6088	6067	6022	5858	5848	6019	5962
ENSG00000271601	1	145933423	145958001	-1	LIX1L	5804	6206	5176	6.46	5966	6039	5713	5902	5883	5685	6.21	5895	6433	5858	5657	5983	5.91	5646	5821	5577	5832	5628	5672	5667	5656	5521	5808	5466
ENSG00000272031	1	145959442	145964582	-1	ANKRD34A	2252	2.84	2485	1906	2326	2055	1641	1652	2504	1921	2478	2597	2831	3.24	1852	2116	2401	2415	1863	2557	2181	2786	2313	1845	2.25	1861	1783	1487
ENSG00000121851	1	145964702	145978848	1	POLR3GL	3875	4142	4383	4608	4041	4184	3679	3526	3524	3.67	4823	4243	4.62	4741	3534	4151	3697	3383	3624	3688	3819	3943	3.51	3255	3392	3.32	4012	3276
ENSG00000265972	1	145992435	145996600	-1	TXNIP	5125	3.29	8108	7.85	4939	3474	3482	5209	3986	3568	7477	4051	6.99	7678	4.11	5057	4838	3.24	4954	6284	5899	3.71	3589	3213	5634	5246	3875	4226
ENSG00000271425	1	146064699	146144804	-1	NBPF10	1842	2454	2501	2.26	2074	2562	1.72	1.68	1851	2042	2245	1732	2.21	2609	1.81	2458	2066	1417	2331	1957	2064	1556	1854	1859	1718	1.72	1004	1615
ENSG00000268043	1	146938744	146996202	1	NBPF12	2894	3.01	2981	3.2	2894	2849	3166	3158	2554	3181	2516	2192	2679	3082	2.41	3123	2358	2207	2864	2792	3092	2093	2401	2525	2272	2168	2373	2354
ENSG00000131791	1	147155106	147172550	-1	PRKAB2	4793	4313	4904	5006	4799	4.49	4419	4853	4338	5394	4365	4.19	4469	5179	4455	4446	4477	4066	4974	5376	5.16	4091	4333	4778	4655	4666	4324	4772
ENSG00000180867	1	147172744	147179622	1	PDIA3P1	3626	3123	3318	3285	3511	3538	3538	3.55	3593	4607	3569	3667	3576	3787	3616	3553	3549	3197	3552	3723	3774	3113	3417	3762	3343	3738	3349	3763
ENSG00000131778	1	147242641	147295766	1	CHD1L	5626	5586	5131	5271	5559	6022	5773	5392	5709	5719	5.19	5719	5711	5205	5904	5817	5781	6014	5855	5512	5893	5.72	5793	5.76	5605	5747	5719	5722
ENSG00000116128	1	147541412	147626216	1	BCL9	4603	3937	3437	4951	4951	4562	4943	4556	4408	4379	4554	3.57	3917	3995	4272	4908	3799	4548	3133	3113	3499	3945	3805	4474	3.23	3346	3.43	3584
ENSG00000162836	1	147629652	147670496	-1	ACP6	2938	2691	1298	2618	3144	3632	3122	2134	2815	2484	2205	3253	2492	2791	1831	3229	2614	2688	2369	1.42	2274	2603	2074	2.06	2032	2.48	2199	2678
ENSG00000188092	1	147928393	147993521	1	GPR89B	1228	1294	775	895	1004	1399	0.8	1033	1173	1069	1123	1653	1291	1.13	1124	914	937	1222	1212	1717	1573	1.3	1261	1196	1148	1163	1085	0.99
ENSG00000263956	1	148102046	148152322	-1	NBPF11	2421	2233	2691	2784	2796	2554	2547	2914	2323	3096	2509	2024	2427	2723	2023	2901	2527	1578	2763	2537	2693	1816	1.86	2061	2244	2.2	1947	2166
ENSG00000274020	1	148290889	148519604	-1	LINC01138	97	-617	-127	271	89	0.1	-59	-0.68	-1066	587	726	-414	269	367	-204	-0.6	-253	843	-1108	-1.76	-0.44	-202	-65	-307	76	-52	664	-1011
ENSG00000270629	1	148531385	148679751	-1	NBPF14	3581	2.92	4.02	4154	3344	4313	3507	3004	3009	3449	4107	3264	3.65	4395	3469	3873	3779	3.61	4114	3964	3668	3424	3708	3552	3328	3.62	3.71	3.66
ENSG00000178104	1	148808181	149048286	1	PDE4DIP	6744	6326	7062	7154	6742	5805	7.06	6.92	5611	6.36	6479	5622	6765	6924	6.44	5.77	6271	5734	6.77	6781	6352	5501	6.36	5869	5932	6399	6789	6281
ENSG00000269713	1	149054027	149103561	-1	NBPF9	5112	4892	4478	4733	4729	5111	4.97	5077	5.14	4828	4.41	4621	4135	4959	4951	4934	4663	4154	5192	4903	5034	3921	4952	3.88	4751	4448	4209	4311
ENSG00000274265	1	149176022	149251013	1	AC245297.3	27	-548	445	0.86	442	1264	-0.1	-567	919	269	255	15	468	1721	-386	107	-934	336	631	-1143	-803	495	519	-848	191	197	1496	-243
ENSG00000215861	1	149197992	149321732	-1	AC245297.1	3.01	1.69	2272	2081	2429	862	2333	1873	0.43	453	2.14	1214	2278	2369	2537	1051	1973	-217	2398	1071	2572	1161	2346	1.23	856	2503	3074	2.2
ENSG00000271383	1	149390623	149556361	1	NBPF19	3196	3226	3932	4067	2267	2489	2286	3391	3162	2307	3501	3152	3.59	3658	3371	3296	3354	2866	3738	2689	3491	1669	3252	3.08	2279	3253	2906	3417
ENSG00000261716	1	149844498	149850937	-1	AC239868.1	1175	1065	1412	1571	1499	0.8	1021	1721	113	1004	-557	853	573	827	445	1556	851	548	1006	1949	1.11	926	647	2115	1475	1603	827	1.11
ENSG00000184678	1	149884459	149886652	-1	HIST2H2BE	2274	1697	4.58	2813	4266	1906	1798	1596	108	2189	2185	1061	2844	3441	167	1645	1217	1324	1707	3	1814	1778	385	1698	1.75	2149	2391	1522
ENSG00000178096	1	149887890	149900798	1	BOLA1	2663	2431	2626	2386	2368	2191	2606	2218	2534	2.35	3305	3015	2958	2.75	2522	2389	2642	2782	2421	2267	2246	2.98	2832	1921	2.21	2373	2919	2429
ENSG00000159164	1	149903318	149917882	-1	SV2A	5107	4724	4124	5279	5274	5509	5414	5316	4975	5.41	5516	4.74	4534	5051	4812	5839	4347	4321	3581	4647	5061	4834	4469	4945	4085	3503	4504	4102
ENSG00000143368	1	149923317	149928344	-1	SF3B4	6234	6634	5781	6144	6099	6616	6595	6117	6692	6174	6507	7017	6426	6213	6.88	6405	6727	6882	6368	6268	6.47	6896	7031	6627	6582	6507	6513	6592
ENSG00000014914	1	149928651	149936869	-1	MTMR11	4394	4.37	4.84	5823	5247	4542	4999	4469	4026	4.28	5096	3997	5086	4781	3924	4675	4178	3806	4238	4529	4449	3986	3859	4064	3577	3598	3703	3528
ENSG00000264522	1	149937812	150010676	-1	OTUD7B	5.07	5244	4933	4998	4961	5.21	5172	5293	5251	5169	4747	5287	4861	4915	5173	5163	5218	5132	5352	5271	5.38	5073	5165	5275	5211	5232	4836	5221
ENSG00000285184	1	150045660	150067701	-1	AC244033.2	-503	-696	-114	189	-101	578	92	575	-231	258	-216	521	0.07	323	-3184	0.21	201	-366	3	-855	228	-225	-779	27	178	-1578	-407	-985
ENSG00000136631	1	150067279	150145329	1	VPS45	5341	5431	5491	5637	5438	5457	5457	5326	5333	5366	5447	5491	5668	5627	5489	5406	5329	5354	5316	5.42	5541	5358	5261	5295	5248	5204	5274	5216
ENSG00000023902	1	150149183	150164720	1	PLEKHO1	5407	5528	4547	5.15	5144	6179	5.51	5323	6029	6178	6002	6663	6.12	5492	5802	5617	6.1	6406	5153	5334	5347	5698	6118	5623	5265	5268	5203	5434
ENSG00000143401	1	150218417	150236156	-1	ANP32E	5879	6915	5078	5619	5892	6592	6625	5737	6835	5549	5426	5882	5637	5122	6728	6724	6534	6.52	6581	5753	6891	6107	6566	6799	6733	6747	6803	7013
ENSG00000117362	1	150265399	150269580	-1	APH1A	6922	6813	6755	7412	6872	6.92	7075	7099	6.83	6912	7468	6974	7156	6807	6899	6996	6894	6.77	6812	6463	6754	6854	6898	6543	6591	6.56	6818	6558
ENSG00000118292	1	150268200	150280916	1	C1orf54	1769	-0.29	2433	2434	2413	1846	1171	2.33	1439	3.05	3488	1866	2413	3493	1486	2377	1788	2961	1086	1662	787	2292	838	1814	1157	802	1909	179
ENSG00000159208	1	150282543	150287093	1	CIART	1316	2107	2796	2138	1966	1481	1.91	1704	2118	2205	2135	2586	3095	2651	2162	1822	2057	1733	2771	2937	2066	2096	1998	1793	1413	926	1428	1241
ENSG00000266472	1	150293720	150308979	1	MRPS21	6166	6092	6183	6564	6221	6658	6279	6244	6.12	6206	6947	6647	6627	6364	6367	6257	6296	6447	5864	5919	6156	6643	6433	5994	5996	6143	6503	5982
ENSG00000117360	1	150321476	150353195	1	PRPF3	5408	5858	5314	5399	5441	5999	5788	5486	5717	5594	5601	6001	5437	5521	5704	5748	5698	5698	5789	5617	5801	5792	5804	5585	5636	5653	5588	5723
ENSG00000163125	1	150363091	150476566	1	RPRD2	5363	5407	5394	5718	5518	5519	5571	5475	5545	5532	5289	5037	5121	5.51	5301	5533	5168	5225	5339	5507	5667	4919	5276	5448	5037	5018	4911	5201
ENSG00000143374	1	150487364	150507609	1	TARS2	4388	4.84	4406	4769	4721	5062	4899	4291	4717	4365	4911	4915	4758	4529	4865	4847	4628	4749	4665	4569	4658	4935	4838	4.62	4247	4389	4665	4531
ENSG00000143369	1	150508062	150513789	1	ECM1	8011	7087	8904	9186	8711	7969	7886	8399	7654	7.78	9359	7622	8577	8619	7238	7983	8039	7456	7868	8849	7878	7819	7.95	7636	7736	7.14	8011	6.59
ENSG00000143382	1	150549369	150560937	1	ADAMTSL4	4733	2874	6.28	5265	4779	2998	4773	4171	3099	3023	5681	2915	4695	3137	3295	3976	3586	2891	4403	6421	4889	3799	3584	2915	4242	3641	4593	3297
ENSG00000143384	1	150574551	150579738	-1	MCL1	8401	8609	7663	7934	8783	8665	8647	8024	8553	8151	7986	8261	7943	7949	8258	8234	8639	8.38	8462	8184	8457	8269	8173	8772	9.04	8864	8752	8493
ENSG00000143420	1	150600851	150629612	-1	ENSA	6731	6687	6733	6916	6789	6864	6.87	6506	6755	6675	7182	6948	7229	6.86	6758	6921	6802	6729	6643	6497	6646	6835	6794	6472	6354	6387	6.73	6329
ENSG00000143457	1	150646225	150697144	-1	GOLPH3L	4384	4261	5046	4999	4665	4251	4464	4447	4221	4583	4337	3752	4715	4536	4114	4539	4159	3956	4378	4503	4409	3903	3879	4231	4122	4208	4494	4246
ENSG00000163131	1	150730196	150765957	-1	CTSS	1335	349	4098	2455	867	1802	666	42	1191	1134	1615	829	2.43	1231	1.76	1598	191	1353	2897	1447	1069	0.82	243	953	1322	1157	493	668
ENSG00000143387	1	150796208	150808323	-1	CTSK	8334	6.92	10799	9979	7321	7184	7733	8928	7176	8264	9548	8017	9846	7.82	7451	8105	8054	6685	6652	7457	7164	7001	7818	6641	8112	7263	7871	6861
ENSG00000143437	1	150809705	150876768	-1	ARNT	6413	5538	5828	6563	5847	5735	6319	6019	5.51	5719	6.01	5.51	5741	5916	5396	5706	5363	5523	5509	5783	5655	5215	5291	5426	5408	5557	5.63	5559
ENSG00000143379	1	150926263	150964744	1	SETDB1	4464	4541	4335	4683	4573	4625	4781	4619	4278	4444	4329	4235	4165	4368	4294	4569	4241	4215	4392	4377	4387	4274	4088	4435	3984	4145	3865	4234
ENSG00000143418	1	150960583	150975004	-1	CERS2	6967	6886	7097	6.78	6694	6597	6822	6629	6766	6876	6.43	6452	6517	6927	6795	6.73	6708	6775	7074	7	6789	6653	6621	6702	6523	6572	6007	6479
ENSG00000143412	1	150982017	150995634	1	ANXA9	276	0.13	1484	1477	1.3	128	225	117	-284	-121	946	-543	847	1158	-109	552	52	-469	-135	285	-244	-371	-316	-804	-0.58	-0.47	-0.06	-985
ENSG00000143409	1	150996086	151008375	-1	MINDY1	3321	2.63	4363	4111	3887	3057	3098	2989	2706	2.86	3996	2387	3743	4121	2381	3312	2752	2566	2697	3076	2742	2311	2479	2173	2437	2247	2614	1638
ENSG00000143363	1	151008420	151035713	1	PRUNE1	3219	2961	3.18	3442	3032	3419	3267	3361	3138	3181	3147	3315	2934	3369	3283	3029	3179	3275	3125	3077	3476	2.7	3251	2987	2684	2666	2827	2931
ENSG00000143443	1	151047740	151051986	1	C1orf56	1742	1637	1923	1631	1605	0.81	1821	1327	1129	1417	2232	1671	2124	1.74	1531	1439	1696	1.4	1038	1572	1163	1881	1556	1222	1485	1639	2168	1295
ENSG00000197622	1	151050971	151070325	-1	CDC42SE1	6118	6.24	5528	5852	6066	6.12	6218	6033	5968	6168	5765	6351	5729	6146	5984	5815	6274	6171	6125	6188	6186	6.03	6116	6165	6259	6.18	5487	6025
ENSG00000213190	1	151057758	151068497	1	MLLT11	4406	5068	4.25	3683	5087	5671	4997	4472	5328	4991	4274	4959	3582	4962	4864	5585	5.46	6016	3063	4486	4598	5135	4406	5742	4722	4397	4323	3797
ENSG00000143458	1	151070578	151125542	1	GABPB2	4.15	4266	3875	4072	3996	3921	4207	4109	4348	3998	3599	3857	4143	3841	4157	3759	4113	3791	4421	4184	4185	3782	4083	3913	3994	4159	3933	4003
ENSG00000143434	1	151131685	151146664	-1	SEMA6C	1.95	2085	2654	2572	2214	1578	2699	2751	1831	1487	2.97	2091	2345	1966	2222	2551	2075	1531	1.95	2191	1384	1718	2012	2427	1693	1716	1779	2006
ENSG00000163156	1	151156664	151170297	1	SCNM1	4069	4301	3942	4517	4276	4688	4351	4041	4117	4338	4827	4905	4556	4326	4405	4208	4439	4593	4153	4369	4164	4827	4583	4297	4277	4399	4551	4344
ENSG00000163155	1	151159748	151165948	-1	LYSMD1	2494	2483	2305	2425	2307	2824	2.66	2655	2463	2603	2456	2817	2354	2765	2536	2.38	2711	2956	2369	2661	2623	2823	2486	2545	2414	2517	2463	2.5
ENSG00000163159	1	151169987	151195321	-1	VPS72	4973	5026	4811	5353	5.08	5637	5.18	5161	5207	5102	5.75	5453	5421	5119	5245	5285	5.14	5435	4978	4866	4.96	5.43	5409	4954	4784	4.79	5238	4793
ENSG00000143398	1	151197949	151249536	1	PIP5K1A	6371	6632	6323	6328	6365	6.45	6689	6507	6455	6481	5941	6265	6067	6471	6363	6567	6469	6384	6599	6619	6581	6331	6429	6495	6487	6593	6294	6622
ENSG00000159352	1	151254703	151267479	1	PSMD4	7174	7235	6969	7358	7246	7686	7392	7103	7168	7109	7.77	7776	7469	7312	7478	7.43	7399	7582	7186	6991	7159	7643	7426	7217	7061	7098	7528	7079
ENSG00000143373	1	151281618	151292180	1	ZNF687	4669	4324	4561	4984	4824	4343	4826	4595	4328	4.6	4865	4331	4655	4805	4313	4.66	4143	4272	4347	4503	4312	4381	4195	4217	4.05	3965	4271	4116
ENSG00000143393	1	151291797	151327715	-1	PI4KB	6479	6457	6754	6762	6705	6751	6658	6464	6204	6405	6875	6586	6747	6947	6.44	6478	6418	6425	6338	6642	6446	6632	6408	6492	6429	6405	6373	6245
ENSG00000143390	1	151340640	151347357	-1	RFX5	4532	4956	5379	4773	5069	4.99	4734	4383	4611	4762	4639	4594	4947	5445	4693	4961	4861	4373	5314	4992	5002	4594	4554	4539	4304	4.55	4366	4509
ENSG00000143416	1	151364302	151372733	-1	SELENBP1	5367	3208	5514	6282	5529	4118	5071	4893	2766	3134	6161	3262	5273	4126	3375	3976	3316	3776	2815	3316	3904	4027	3.35	3718	3858	3646	4861	3122
ENSG00000159377	1	151399534	151401944	1	PSMB4	7697	7597	7.5	7889	7721	7834	7867	7741	7605	7704	8185	8097	7.9	7748	7849	7816	7828	7937	7.63	7359	7504	8043	7.85	7.62	7529	7.55	8061	7534
ENSG00000143442	1	151402724	151459465	-1	POGZ	5753	5515	5301	6134	5824	5857	5881	6071	5638	6105	5934	5.27	5481	5675	5458	5817	5465	5282	5691	5535	5742	5148	5.37	5544	5203	5199	5176	5375
ENSG00000143367	1	151540305	151583583	1	TUFT1	1.98	385	2089	2.11	2568	1971	1732	1418	842	2874	1782	805	1368	3258	772	1106	1795	556	2369	2.84	2069	-55	2324	888	1613	2.19	2703	1691
ENSG00000143376	1	151612006	151699091	1	SNX27	4934	4692	5041	5534	5098	4996	4975	5119	5063	5169	4658	4751	4993	5165	4841	5.09	4772	5104	4603	4598	5002	4693	4921	5042	4569	4544	4715	4582
ENSG00000143436	1	151759643	151763564	-1	MRPL9	4446	4595	3948	4675	4384	4973	4813	4389	4708	4501	4709	5026	4677	4397	4799	4652	4648	4871	4524	4083	4486	4956	4938	4.47	4582	4478	4784	4726
ENSG00000182134	1	151770107	151791416	-1	TDRKH	164	542	1952	456	882	823	709	0.62	1127	463	534	242	1124	864	976	627	1118	-47	939	1.25	719	691	1501	618	917	835	956	911
ENSG00000159445	1	151873584	151909808	-1	THEM4	3433	3997	3472	3.81	3655	3.67	3.65	3502	3561	3774	3.47	3.04	3511	3913	3.76	3277	3592	3656	3549	3368	3296	3538	4.01	3957	3862	3953	3.94	4036
ENSG00000197747	1	151982915	151994390	-1	S100A10	8.2	7614	9367	9102	8.39	8044	8207	8.04	8303	7632	9412	7842	9125	8357	7983	7646	8185	7894	7617	8057	7762	8184	8422	7628	8093	8189	8755	7795
ENSG00000163191	1	152032506	152047907	-1	S100A11	8695	8761	9746	9217	9084	8.9	8849	8.44	8933	8929	9693	9.43	9684	9505	8933	8.91	9166	9035	8994	9095	8891	9241	9.07	8.7	9115	8.99	9492	8698
ENSG00000237975	1	152168125	152445456	1	FLG-AS1	-1108	-5158	129	826	-0.47	1502	758	1334	532	1074	-3337	-891	-2712	1453	-1196	723	205	164	-1664	-385	451	-3323	-135	365	1272	-92	-732	1067
ENSG00000143631	1	152302175	152325203	-1	FLG	-163	-3646	1.95	1394	1033	2437	2396	3041	1968	2.51	-2.7	-38	-1408	2693	441	2105	1163	1196	693	1532	2116	-3578	748	1944	1988	0.88	-962	1878
ENSG00000238279	1	153533603	153535115	1	BX470102.1	604	881	832	842	712	1075	1137	546	1144	458	1341	904	1289	721	519	793	834	265	587	533	727	857	1144	332	0.93	471	1394	326
ENSG00000197956	1	153534599	153536244	-1	S100A6	10916	10538	11629	11504	11429	10462	10868	10962	10764	10743	12291	11	12013	11.73	10733	11075	11053	10731	10657	10664	10614	11014	10725	10381	10785	10429	11645	10281
ENSG00000196154	1	153543613	153550136	-1	S100A4	9523	9289	10536	10244	9.34	7956	9183	8791	8884	8716	10876	8969	10975	10017	9139	9243	9524	8253	9.73	9698	9306	9361	9.39	8443	9286	8.8	10034	8307
ENSG00000188015	1	153547329	153549372	-1	S100A3	3644	3137	4091	3387	3143	2477	3599	2633	2921	2705	4274	3.55	3968	3484	3484	2989	2834	3027	3913	2344	2692	3619	3718	2.75	3462	3328	4214	3477
ENSG00000196754	1	153561108	153567890	-1	S100A2	1.63	2.73	2.11	1742	2.33	2892	2447	1379	2961	1415	2731	3183	2767	2125	3757	2434	2777	2612	2566	2048	2245	2681	3007	2199	2144	2045	2.69	2157
ENSG00000285867	1	153586813	153606283	-1	BX470102.2	663	1023	1682	793	1.13	1818	474	12	1733	1053	1446	1355	1813	2329	1122	1157	1964	1191	1037	1506	1378	1486	1785	1293	1812	1565	1664	864
ENSG00000188643	1	153606886	153613145	-1	S100A16	7951	8065	8568	8253	8.65	8.75	7.69	7649	8793	8325	8987	8635	9023	8727	8359	8408	8877	8706	7982	8323	8275	8.75	8664	7.88	8358	8368	8438	7885
ENSG00000189171	1	153618787	153631360	-1	S100A13	4488	4823	5863	5.27	5511	5591	5017	4992	4959	4773	6039	5988	6.36	6157	5027	5714	5185	5.1	5523	5448	5.3	5749	5407	4921	5158	5.01	5908	4722
ENSG00000160679	1	153633982	153646306	1	CHTOP	5992	5.98	5644	5874	5721	6177	5985	5883	6025	5933	6247	6234	6015	5677	6064	6029	5938	6069	5934	5635	5938	6051	6153	5.91	5804	5881	6072	5.96
ENSG00000143553	1	153658654	153661830	1	SNAPIN	4805	4644	4874	5044	4889	4.97	4865	4547	4575	4604	5226	4836	5166	4977	4673	4702	4598	4724	4651	4485	4524	4825	4698	4297	4377	4514	4914	4275
ENSG00000143621	1	153661788	153671048	-1	ILF2	7444	8223	6875	7.35	7655	8403	8129	7635	8189	7669	7524	8.41	7425	7194	8.44	8.27	7995	8.33	7909	7.42	7959	8117	8232	8069	7842	7868	7815	7997
ENSG00000143624	1	153728067	153774808	1	INTS3	6399	6327	6072	7.06	6846	6716	6744	6726	6284	6985	7121	6426	6439	6649	6246	6618	6366	6208	6253	6248	6311	6445	6231	6246	6002	5971	6142	5929
ENSG00000143554	1	153774354	153780157	1	SLC27A3	2921	2422	2313	3.71	3102	2069	3.18	3192	1666	1853	3768	2.52	3118	2281	1672	2651	2258	2.18	2151	1842	1915	2462	1878	2731	2341	2.17	2942	1836
ENSG00000143614	1	153789030	153923360	-1	GATAD2B	4552	4541	4657	5085	4664	4795	4751	4826	4715	4844	4667	4455	4594	4738	4458	4854	4358	4619	4471	4336	4228	4.32	4329	4.74	3978	4131	4.34	4365
ENSG00000198837	1	153929501	153946696	-1	DENND4B	5163	5.43	4746	4981	5197	5119	5514	5246	5375	5.36	5183	5312	4985	4853	5267	5305	5257	5256	5088	4.79	4775	5305	5425	5224	4972	5051	4978	5148
ENSG00000160741	1	153947669	153958625	-1	CRTC2	4737	4892	4777	4958	4.77	4932	5.03	4631	4726	4807	5216	5209	5	4819	4887	4803	4866	4794	4787	4761	4.6	5034	4949	4.72	4687	4635	4.88	4773
ENSG00000143578	1	153967534	153974363	1	CREB3L4	2.17	2604	1501	3135	2501	2756	3.01	2325	2572	2881	3206	2687	2.29	2112	2731	2.89	2416	2911	2377	1399	2.27	2368	2815	2359	1361	1923	2219	2088
ENSG00000143543	1	153974269	153977688	-1	JTB	3224	3082	3143	3434	3303	3.26	3304	3316	3.26	3401	3913	3866	3592	3.51	3312	3288	3574	3793	3241	3379	3108	3722	3552	3133	3478	3498	4204	3421
ENSG00000143545	1	153981617	153986358	-1	RAB13	5453	4831	5723	6377	5872	5718	5602	5733	5076	5576	6483	5818	6182	5977	5601	5671	5456	5566	4516	4509	4635	5844	5078	5397	5342	5.45	6088	5.31
ENSG00000177954	1	153990755	153992155	1	RPS27	9007	8689	8658	9633	9059	9.05	9123	9599	8746	9358	9761	9313	9266	9124	8857	9084	8928	9091	8808	8542	8915	9.16	9.06	8755	8954	9007	9516	8835
ENSG00000143549	1	154155304	154194648	-1	TPM3	8955	9546	8959	8708	9032	9603	9261	8642	9562	8753	8894	9403	9098	9132	9507	9336	9328	9266	9479	9193	9379	9342	9477	9285	9493	9403	9212	9387
ENSG00000143612	1	154206696	154220637	-1	C1orf43	7287	7263	7292	7435	7335	7297	7315	7258	7221	7734	7476	7.34	7519	7535	7281	7354	7.3	7508	7166	7133	7072	7442	7308	7135	7088	7156	7487	7.12
ENSG00000143569	1	154220179	154271510	1	UBAP2L	7863	7893	7779	7846	7.82	7917	8057	7.86	7928	7806	7826	7837	7598	7.78	7887	7873	7779	7749	7729	7678	7779	7781	7837	7.92	7576	7594	7335	7746
ENSG00000143575	1	154272511	154275875	1	HAX1	5873	6084	5893	6085	5753	6463	6151	6012	5907	6303	6262	6419	6099	6061	6185	6091	6122	6333	6055	5944	6036	6421	6212	5.88	5.99	6034	6499	5927
ENSG00000143515	1	154325553	154351307	1	ATP8B2	7976	7539	8055	8.09	7646	6978	7831	8.15	7396	7741	7736	7381	7764	7.53	7257	7406	7.66	7.19	7482	7934	7.71	7.26	7181	7381	7302	7197	6715	6939
ENSG00000160712	1	154405193	154469450	1	IL6R	4556	3.64	4594	4192	3967	2959	4258	3915	3596	1302	3819	3386	3858	2573	3394	2704	3215	2538	3398	2958	3446	3085	2715	2726	3275	3068	3326	3217
ENSG00000160714	1	154548577	154559028	-1	UBE2Q1	5892	5821	6064	6181	6.13	6249	5956	5934	5811	6177	6348	6166	6366	6376	5849	5944	6114	6115	5823	5998	5841	6.16	6.08	5945	6039	6093	6247	6043
ENSG00000160710	1	154582057	154628013	-1	ADAR	8037	8057	8042	8262	8159	7943	8181	8081	7977	8.17	7807	7632	7618	7963	7918	8079	7721	7748	8.04	7927	8096	7505	7643	8052	7691	7.72	7528	7782
ENSG00000163344	1	154924734	154936991	-1	PMVK	5037	5062	5309	5301	4992	5025	5109	4869	4946	4666	5896	5386	5795	5249	5062	4985	5114	5269	4907	4869	4759	5507	5367	4377	4811	4.98	5.33	4749
ENSG00000163346	1	154944076	154956123	-1	PBXIP1	6155	4.52	6426	7056	6.97	5292	5641	6072	4566	6441	7329	5237	6.41	6501	4536	5986	5106	5203	4878	5673	5216	5354	4472	5122	4591	4768	5.58	4594
ENSG00000163348	1	154957026	154963853	-1	PYGO2	5237	5.09	5036	5574	5.28	5365	5304	5165	5279	5138	5664	5218	5507	5259	5192	5307	5105	5254	4935	4942	4963	5084	5177	4888	4526	4497	4838	4544
ENSG00000160691	1	154962298	154974395	-1	SHC1	8736	8276	8498	8562	8675	8426	8654	8407	8111	8663	8378	8323	8231	8991	8159	8.29	8287	8251	8.03	8336	8087	8269	7925	8183	8279	8296	7851	8158
ENSG00000173207	1	154974653	154979249	1	CKS1B	4106	5717	3537	4192	4123	5859	5309	4651	5776	3713	4641	5864	4888	3935	6026	5706	5741	5774	5669	4539	5544	5633	5.9	5376	5369	5322	5557	5385
ENSG00000160688	1	154983338	154993111	1	FLAD1	4358	4871	4322	4382	4665	5069	4674	4372	4757	4645	4649	5.25	4525	4.77	5138	4638	4.85	5331	4273	4377	4356	5193	5025	4894	4.82	4862	4744	4654
ENSG00000160685	1	155002630	155018522	1	ZBTB7B	4869	4841	5214	4781	5203	4033	4859	4501	4538	4677	5231	4669	5075	4835	4654	4433	4665	4843	4.5	5125	4434	4948	4391	4481	4568	4563	4562	4349
ENSG00000143537	1	155050566	155062775	1	ADAM15	6.78	6.71	7375	7218	7022	6621	6836	6775	6399	6589	7346	6.4	7369	6974	6662	6452	6551	6611	6452	6814	6336	6755	6679	6267	6233	6434	6695	6546
ENSG00000243364	1	155063731	155069553	1	EFNA4	1346	1126	1048	1845	1935	1963	1718	1579	1.06	1692	2478	1802	1507	1605	1.48	1568	1297	1878	1195	1285	0.93	1.53	1206	1683	1064	935	1718	1035
ENSG00000169241	1	155135344	155138857	1	SLC50A1	4394	4111	4.76	4761	4643	4434	4624	4209	3856	4772	4902	4492	4747	4.91	4166	4301	4355	4675	4258	4106	4138	4614	4336	4053	4193	4307	5116	4121
ENSG00000179085	1	155139891	155140595	-1	DPM3	3358	2988	3.39	2.86	3297	2099	3509	2301	2852	2932	4.08	3678	3812	3686	2935	2842	2845	3369	2636	3089	2635	3699	3044	2244	2762	2965	3781	2848
ENSG00000163463	1	155169408	155173475	-1	KRTCAP2	1483	2144	1037	1547	1832	2031	2039	1668	1625	1689	1755	1932	1689	1262	1757	1736	1904	1671	1762	1793	1879	2056	1899	1849	1879	2074	1739	1975
ENSG00000163462	1	155173787	155184971	1	TRIM46	2892	2982	2386	2777	3319	3.19	3217	2541	2376	3314	3274	2799	2939	2832	2.89	3.19	2358	2826	2258	1918	2098	2887	2437	2687	2121	2201	2288	1957
ENSG00000185499	1	155185824	155192916	-1	MUC1	1373	535	767	1.77	1622	97	1565	651	144	677	1577	0.55	865	0.79	-253	546	-289	727	1053	401	-93	426	-363	-306	488	297	1.49	-57
ENSG00000169231	1	155195588	155209051	-1	THBS3	4643	4009	5568	5711	5454	4.61	4476	5033	3688	5392	5818	4143	4966	4717	3.71	4574	4207	4246	3775	4785	4046	4101	3498	3918	3696	3519	3931	3342
ENSG00000173171	1	155208699	155213824	1	MTX1	4036	4208	3814	3959	4102	4.23	4329	3818	4.04	3964	4211	4576	4311	4101	4375	4.18	4242	4376	4138	3991	4.08	4486	4233	4078	4111	4126	4343	4075
ENSG00000160766	1	155213821	155227422	-1	GBAP1	2086	2535	2151	2151	2116	2606	2655	1858	1545	2583	2119	2229	2279	1442	2236	1892	2.08	2116	1895	2237	1876	2239	1914	1924	1469	1406	1216	1679
ENSG00000236675	1	155230975	155234325	1	MTX1P1	1426	1.21	3003	1919	1735	329	1429	1318	604	1907	1898	846	1837	2307	413	1113	1395	1143	1105	1564	776	1.08	964	1118	0.98	952	801	649
ENSG00000177628	1	155234452	155244699	-1	GBA	6494	6.01	7548	6879	6545	5587	6449	6014	5433	6794	6772	6049	6862	6.64	5694	5842	6.15	6019	6182	6579	5832	6033	5811	5946	5.58	5523	5.77	5455
ENSG00000160767	1	155247205	155255483	-1	FAM189B	5841	5735	5889	5875	6103	5679	5982	5518	5687	5688	6334	5822	6294	6.26	5698	5695	5839	5958	5378	5551	5211	6029	5906	5672	5867	5683	6067	5616
ENSG00000116521	1	155255979	155262430	-1	SCAMP3	6022	6068	6088	5.96	6278	5.88	6168	5.74	5934	6254	6613	6391	6412	6403	6143	6017	6407	6605	5.96	6175	5859	6596	6259	6064	6.1	6.24	6605	5939
ENSG00000176444	1	155262868	155278491	-1	CLK2	4734	5093	4384	5242	5126	5342	5385	5069	4.76	4909	5.29	4965	5012	4639	4941	5.03	4932	4891	4824	4604	4761	5053	4901	4.87	4645	4597	4766	4908
ENSG00000143630	1	155277583	155289848	1	HCN3	1001	1093	1062	1292	1253	0.29	1587	1734	784	1029	1091	1135	1392	951	906	823	799	601	1003	1.43	956	677	1123	747	858	783	518	804
ENSG00000160752	1	155308748	155320666	1	FDPS	6104	5768	6042	5844	6021	6112	6.34	6432	5.9	5737	6338	6031	6543	5884	6001	6093	5673	5812	5836	5646	5876	5.87	6058	5673	5626	5577	6292	5668
ENSG00000225855	1	155316863	155324176	-1	RUSC1-AS1	1281	1527	0.89	1525	1883	1514	2067	1962	1074	1262	1434	918	1653	1257	879	1395	1258	627	959	772	1454	1132	1294	1065	1019	827	1254	1474
ENSG00000160753	1	155320896	155331114	1	RUSC1	5531	5645	5303	5679	5634	5195	5783	5262	5454	5201	5947	5599	5687	5438	5535	5482	5587	5872	5.19	5485	5.15	5751	5604	5653	5751	5692	5679	5473
ENSG00000116539	1	155335268	155562807	-1	ASH1L	6456	6422	6.79	6475	6434	5951	6342	6783	6154	6352	5698	5579	5669	6372	5928	6271	5729	5393	6541	6784	6703	5418	5419	6271	5796	5763	5272	5879
ENSG00000125459	1	155610205	155614967	1	MSTO1	3253	4012	3321	3223	3466	4092	3694	3716	3.83	4152	3482	4.19	3542	3443	4234	3742	4088	4137	3632	3836	3.9	4305	4289	4061	3864	3823	3636	3969
ENSG00000246203	1	155614726	155660245	-1	AL353807.3	603	812	1288	-23	582	1146	549	0.69	554	788	707	1.05	439	1183	648	616	-138	4	429	1025	436	197	-42	348	-27	-0.1	11	-371
ENSG00000163374	1	155659443	155689000	-1	YY1AP1	5.02	5112	4844	5305	4959	5233	5295	5046	5021	5042	5088	5164	5.06	5016	5053	5085	4924	4912	5201	4981	4976	5026	5058	4845	4918	4791	4777	4909
ENSG00000132676	1	155687960	155739010	1	DAP3	6322	6409	6367	6528	6.33	6854	6374	6.54	6385	6672	6552	6755	6486	6697	6.58	6455	6609	6519	6474	6351	6417	6674	6635	6303	6497	6607	6635	6484
ENSG00000203761	1	155745829	155750137	1	MSTO2P	0.77	1864	276	692	1309	1757	1.29	1254	1463	1866	194	1316	554	0.63	1532	1334	1509	1216	1337	1328	1556	1411	1543	1586	1252	1376	357	1567
ENSG00000116580	1	155749662	155859400	-1	GON4L	5481	5628	5668	5749	5741	5877	5704	5733	5348	5736	5603	5491	5239	5709	5402	5759	5.22	5064	5514	5426	5678	5261	5176	5531	5178	5197	4906	5276
ENSG00000132718	1	155859509	155885199	1	SYT11	6.78	6238	6913	7391	7223	6494	6556	6493	6275	7062	7404	5937	6937	7081	6275	7004	6006	6195	5945	5592	5986	6293	5811	6105	5251	5281	5951	5.25
ENSG00000143622	1	155897808	155911404	-1	RIT1	4549	4.62	4966	4674	5089	4854	4728	4.69	4697	5023	4652	4783	4722	4717	4726	4805	4832	4626	4874	4992	4896	4617	4541	4653	4641	4598	4682	4475
ENSG00000132680	1	155913043	155934400	-1	KHDC4	4994	5.04	4.86	5151	5205	5343	5058	5336	5063	5085	4879	4803	4823	4956	4.92	5045	4918	4883	4911	5071	5097	4869	4901	5036	4954	4932	4755	5186
ENSG00000116584	1	155946851	156007070	-1	ARHGEF2	6226	5979	6353	5925	5.85	6696	6.36	6847	5989	7.14	6.46	6.14	6.24	6334	6059	6207	6116	5957	6283	6331	6437	5874	6119	5953	5917	6016	6017	6148
ENSG00000163479	1	156009048	156020959	-1	SSR2	7762	7816	7.31	8119	7745	8003	8.25	8146	7717	8.19	8462	8285	7822	7634	8014	8048	8026	8209	7866	7656	7852	8257	8018	7819	7735	7726	8255	7778
ENSG00000160803	1	156035301	156053794	-1	UBQLN4	4.99	5624	5107	5159	5455	5.93	5452	5337	5826	5474	5239	5678	5334	5399	5886	5702	5654	5827	5375	5349	5342	5744	5781	5746	5393	5345	5196	5431
ENSG00000116586	1	156054752	156058510	1	LAMTOR2	4805	4661	5362	5345	5.11	5041	5054	4754	4744	4894	6059	5517	5757	5588	5092	5145	5009	5233	4762	4921	4718	5464	5097	4.7	4.69	4.77	5429	4676
ENSG00000254726	1	156072013	156081998	-1	MEX3A	2919	3054	693	2.42	3446	5.11	4186	4107	3907	3892	4.02	3925	922	2712	4507	5159	2.76	4329	1121	0.76	919	2854	3421	4354	1253	1609	1364	2179
ENSG00000160789	1	156082573	156140089	1	LMNA	10835	10502	11054	10577	10679	10.02	10752	10223	10.64	10079	11548	10878	11261	10417	10728	10664	10481	10359	10345	10415	10433	10888	10642	10179	10414	10386	10.79	10412
ENSG00000160785	1	156193932	156212796	1	SLC25A44	5142	5.25	5.01	4928	5133	5109	5148	5016	5151	4.99	4.85	5328	5085	5208	5127	4.87	5254	5.23	5113	5226	5196	5318	5224	5.13	5065	5066	5057	4971
ENSG00000160783	1	156212993	156240042	1	PMF1	2.99	3168	2587	3.51	3175	3494	3461	3031	3246	2.89	3886	3964	3818	3166	3519	3407	3.43	3406	3.08	2878	2941	3668	3562	3216	2972	3054	3618	2986
ENSG00000198952	1	156249224	156282825	-1	SMG5	6758	7082	6831	6535	6528	7.06	6733	6.77	6896	6716	6758	7214	6777	6875	6897	6714	6994	6773	6826	6929	6986	7088	7051	6921	7033	6834	6647	6801
ENSG00000163472	1	156282935	156293185	1	TMEM79	2072	2041	1903	2136	1759	1858	2295	2231	1775	2105	2215	2204	2.19	1854	2083	1901	2227	2261	1943	1.9	1871	2067	2251	1721	1786	1633	1855	1964
ENSG00000198715	1	156290089	156295689	-1	GLMP	5.66	4899	6864	6247	6.09	4742	5282	5162	4646	5771	6176	4988	6329	5922	4866	5065	5343	5222	4821	5509	5168	5321	4796	4.82	4983	4927	5238	4769
ENSG00000163468	1	156308968	156367873	-1	CCT3	8.42	8947	8553	8261	8584	9178	8535	8453	8899	8559	8567	9005	8401	8587	9056	8818	8768	9015	8724	8433	8654	8989	9015	8899	8.79	8796	8747	8792
ENSG00000116604	1	156463727	156500828	-1	MEF2D	6135	5.63	6151	6132	5946	5422	6033	5936	5267	5982	6136	5909	5983	6114	5392	5707	5933	5884	5586	5969	5461	5783	5.42	5781	5901	5918	5.91	5856
ENSG00000183856	1	156525405	156572604	-1	IQGAP3	5.04	6935	3828	4305	5255	6603	6503	3735	6488	4063	5287	5872	6178	4.78	6507	6965	6417	5542	6886	6003	6782	5887	6664	6361	6.34	6135	6315	6258
ENSG00000163382	1	156591762	156594299	1	NAXE	5.3	4874	5396	5299	5322	5622	5151	4817	5014	5178	5808	5479	5774	5601	5047	5125	5259	5483	4883	4967	4822	5503	5249	4761	4.95	5057	5744	4838
ENSG00000160818	1	156594487	156601496	-1	GPATCH4	5094	6068	4809	4418	5017	6.05	5405	5097	6021	5451	4842	6469	5216	5.09	6.3	5362	6208	6412	5818	5252	5634	6382	6428	5893	6183	6189	5878	6266
ENSG00000132688	1	156668763	156677397	-1	NES	7043	8539	7906	8482	6985	7.56	7553	7643	7949	7914	8529	7878	8557	8398	8374	9006	7211	8413	7949	7816	7802	8748	8078	8348	6.4	5919	6511	6283
ENSG00000143320	1	156699606	156705816	-1	CRABP2	8458	7.29	8842	8992	7464	5.75	8069	8513	6.81	7033	9072	6904	8941	5553	7781	8098	7307	8014	6785	7773	5812	8423	6753	7668	7726	6816	7959	6374
ENSG00000143319	1	156721891	156728799	-1	ISG20L2	4.83	4987	4215	4655	4639	5103	5055	4801	4981	4835	4729	5174	4606	4783	5192	4752	5251	5499	4811	4818	4929	5318	5223	5091	5118	5176	4883	5231
ENSG00000143303	1	156728442	156736960	1	RRNAD1	3561	3423	3023	3861	3396	3225	3847	3276	3104	3345	3996	3323	3717	3426	3153	3361	3376	3537	3022	2916	2875	3469	3228	2915	2667	2952	3647	2.9
ENSG00000143314	1	156737303	156741590	-1	MRPL24	5472	5918	5457	5.9	5507	6291	5902	5639	5867	5.72	6278	6525	6.22	5933	6404	5.89	6.18	6.34	5896	5559	5651	6548	6404	5725	5812	5897	6338	5876
ENSG00000143321	1	156742107	156766925	-1	HDGF	8261	8553	8271	8418	8245	8722	8633	7975	8633	8115	8521	8668	8452	8024	8.78	8514	8.56	8653	8543	7992	8452	8516	8783	8324	8207	8345	8592	8562
ENSG00000143294	1	156750610	156800817	1	PRCC	5448	5.44	4981	5603	5448	5.63	5673	5.41	5479	5399	5924	5853	5729	5.54	5657	5436	5628	5.79	5282	5276	5246	5944	5.78	5495	5441	5501	5775	5553
ENSG00000187800	1	156893698	156916434	1	PEAR1	1588	1104	-336	0.5	0.45	3569	2275	1519	3633	4991	3177	2842	1464	6365	2679	4567	4298	2855	2708	2196	2377	3511	2809	2972	1991	2083	843	3461
ENSG00000132694	1	156934840	157045370	-1	ARHGEF11	5569	5699	5735	5611	5786	5443	5762	5756	5619	5.77	5527	5587	5414	5674	5314	5702	5.52	5413	5776	5741	5666	5358	5435	5.71	5444	5358	5.02	5328
ENSG00000117036	1	157121191	157138474	-1	ETV3	4998	4819	4628	4751	4808	4839	4867	5279	5.04	4927	4411	4861	4321	5042	5035	4.84	4812	4656	5.01	5078	5.12	4707	4833	5087	4899	4764	4163	4.89
ENSG00000183853	1	157993273	158100262	1	KIRREL1	8146	7.87	8.05	8012	7668	7242	8009	8166	7675	7931	7586	7548	7354	7.55	7.9	7891	7.81	7769	7874	7901	7801	7315	7442	7819	7746	7769	7203	7798
ENSG00000163565	1	158999968	159055155	1	IFI16	7358	6814	7155	8023	7835	7191	7203	6984	6997	7695	7434	6515	7361	7456	6834	7352	6.76	6767	6601	6366	6863	6392	6549	6833	6527	6771	7063	6558
ENSG00000158716	1	159780932	159782543	1	DUSP23	2.55	1903	2206	2107	2359	2331	2015	2061	2419	2482	2919	3.51	3196	2868	3006	1962	3003	3692	2306	2.72	2421	3385	3544	2431	3345	3676	3132	3549
ENSG00000272668	1	159854870	159867685	1	AL590560.2	761	908	1792	3068	1852	1578	821	2876	0.56	1997	2708	-794	2039	1992	0.81	0.28	1017	0.95	1323	235	-128	307	844	-985	561	701	1.15	-536
ENSG00000213085	1	159872364	159900163	-1	CFAP45	-755	-279	-1683	-693	-588	579	-391	-941	334	-561	-778	832	-411	-367	208	-613	307	646	-136	-1137	-487	209	644	-27	467	372	168	84
ENSG00000158710	1	159918107	159925732	-1	TAGLN2	8899	9082	8734	9082	8928	9515	9191	8546	9415	8979	9432	9847	9513	9212	9481	9256	9634	9891	9388	9153	9195	9.38	9741	9166	9212	9168	9445	9145
ENSG00000143315	1	160024953	160031991	-1	PIGM	4091	3948	4077	4016	4115	4019	3908	4	4104	4137	3982	3926	3903	4094	4127	4018	4168	4075	4147	4276	4.3	3918	3974	4242	4164	4085	4.18	4012
ENSG00000162729	1	160091340	160098943	-1	IGSF8	4017	3.11	4843	3955	4137	3219	3693	3662	3231	4.06	5038	4058	4774	4623	3.44	3857	4154	4241	4077	4827	3713	4.17	3454	3511	4052	3925	4417	3629
ENSG00000162734	1	160205337	160215376	1	PEA15	8266	8404	9706	8226	8072	8921	7994	8405	8408	8587	8585	8972	9157	9586	8398	8147	8604	8074	9193	9509	9039	8597	8853	8285	8.68	8535	8354	8.51
ENSG00000132716	1	160215715	160262531	-1	DCAF8	4602	4365	4776	5359	5199	4899	4689	4505	4364	4897	5387	4638	5231	5121	4125	4759	4.48	4306	4399	4319	4466	4.56	4374	4455	4219	4308	4811	4351
ENSG00000162735	1	160276812	160286348	-1	PEX19	5851	5463	6	6147	5762	5778	5788	5496	5348	5682	5.95	5583	5.95	6116	5473	5564	5583	5776	5444	5538	5341	5533	5328	5506	5478	5554	5832	5466
ENSG00000122218	1	160288686	160343400	-1	COPA	8999	8.77	8967	8916	8865	8567	8978	8.93	8.48	8859	8296	8231	8376	8712	8437	8798	8475	8505	8.64	8.89	8.77	8.36	8.23	8764	8599	8548	8294	8.59
ENSG00000162736	1	160343272	160358952	1	NCSTN	7557	7.04	8219	8087	7449	7172	7368	7428	6627	7427	7699	6.99	7564	7837	6984	7186	7144	7059	7219	7689	7.28	7154	6922	7008	7014	7075	7056	6993
ENSG00000213080	1	160894980	160896076	1	AL354714.2	-26	438	-977	-0.5	-486	1094	-107	-544	641	122	-1012	1094	63	338	827	-224	616	455	877	412	604	0.7	727	532	963	906	636	827
ENSG00000158773	1	161039251	161045977	-1	USF1	4895	4899	4539	5225	4944	5061	5119	5049	4704	4878	5434	5452	5112	5135	5187	4999	4953	5225	4811	4684	4.81	5109	5009	4.9	4627	4659	4946	4726
ENSG00000143256	1	161100556	161118111	-1	PFDN2	5045	5616	4.98	4739	5553	6156	5242	5152	5669	5666	5531	6.27	5437	5537	5785	5454	5835	6183	5192	5125	5207	6191	6043	5629	5963	6005	6225	5724
ENSG00000158793	1	161118086	161125445	1	NIT1	4586	4415	4774	5134	4859	4.81	4871	4294	4.3	4465	5237	4658	5075	4813	4497	4459	4.52	4597	4187	4452	4352	4707	4486	4284	4.21	4373	4764	4142
ENSG00000158796	1	161120974	161132688	-1	DEDD	4372	4432	4174	4919	4585	4856	4673	4398	4475	4537	4918	4753	4786	4.66	4.57	4518	4495	4514	4483	4376	4463	4619	4611	4.36	4498	4438	4548	4487
ENSG00000143222	1	161152776	161158856	1	UFC1	5476	5212	5795	6253	5978	5972	5573	5664	5.36	5754	6395	5866	6187	6112	5.49	5745	5607	5831	5.3	5428	5288	5787	5479	5.31	5271	5382	5839	5221
ENSG00000143258	1	161159450	161165723	1	USP21	4283	4159	3825	4681	4432	4618	4561	4289	4167	4.26	4.74	4385	4365	4269	4216	4403	4141	4261	3951	3854	4022	4234	4.27	4.05	3656	3708	3988	3753
ENSG00000143224	1	161166410	161178013	1	PPOX	2929	3358	2698	3807	3608	3.66	3559	3.11	3242	2849	3944	3381	3683	3484	3.27	3.46	3388	3291	3177	2862	3052	3489	3.36	2958	2611	2511	2853	2657
ENSG00000158850	1	161171310	161177968	-1	B4GALT3	4537	4578	4509	4557	4821	5107	4.72	4314	4576	4611	5007	4803	4.74	5047	4617	4.79	4846	5032	4508	4542	4661	5038	4916	4737	4575	4.59	4696	4658
ENSG00000158859	1	161184308	161199056	-1	ADAMTS4	3477	4022	2055	2671	3476	4399	4148	3599	4023	3568	3466	3982	2938	3809	4194	4.07	4.13	4664	4141	3288	3.73	3431	4055	4.09	4466	3948	3155	3613
ENSG00000158864	1	161197104	161214395	1	NDUFS2	6828	6793	6.54	7064	7024	7222	7053	6607	6582	6793	7134	6992	6868	7025	6879	6869	6787	6927	6617	6499	6636	6998	6766	6648	6528	6552	6.76	6577
ENSG00000158882	1	161225939	161230744	1	TOMM40L	3.49	3907	3723	3352	3448	3582	3813	3486	3655	3126	3463	3.88	3642	4013	3698	3476	3787	3536	3658	3756	3618	3776	3864	3585	3.87	3734	3241	3542
ENSG00000143252	1	161314257	161375340	1	SDHC	6677	6507	7211	7066	6898	6642	6758	6606	6346	6748	6929	6595	7076	7078	6476	6647	6569	6433	6689	6714	6685	6576	6395	6379	6384	6.39	6744	6315
ENSG00000132185	1	161706972	161714352	1	FCRLA	102	2079	784	-665	-352	-411	657	757	1917	-1029	245	2.19	1749	88	2255	1439	2395	-37	2721	1824	2057	1724	1185	1749	3521	2283	996	1282
ENSG00000162746	1	161721563	161728143	1	FCRLB	1.37	3322	2386	888	1374	1372	2437	1412	3634	1747	1935	3611	3674	2257	3468	2202	4144	2321	3733	3356	2891	3233	2934	2421	4326	2723	2367	2558
ENSG00000081721	1	161749758	161757238	1	DUSP12	4353	4737	4063	4.26	4044	4397	4706	4573	4672	4502	4.52	4904	4.25	3896	4975	4534	4713	4637	4573	4168	4315	4767	4897	4381	4729	4622	4.74	4679
ENSG00000118217	1	161766294	161964070	1	ATF6	6048	6.37	6689	5983	6151	6108	6069	5929	6073	6631	5914	6052	6151	6299	6085	6192	6164	6106	6477	6331	6421	6012	6024	5.99	6069	6068	6057	6155
ENSG00000162745	1	161983192	162023854	-1	OLFML2B	7076	7341	6091	7891	6765	5487	7726	7439	6493	4735	7234	5.85	7158	4818	7037	6829	6085	6664	5066	5145	4.77	6243	6.58	6402	5577	5725	5551	5676
ENSG00000152332	1	162497251	162529629	1	UHMK1	6741	7459	6923	5981	6652	6.41	6663	6622	7054	6745	5441	6132	6216	6812	6878	6569	6768	6686	7338	7286	7512	6125	6751	7429	7414	7223	6922	7346
ENSG00000117143	1	162561506	162599842	1	UAP1	7431	7735	7.25	6958	6832	7466	7345	7273	8011	7428	6664	7859	7.18	7575	8031	7308	8155	7417	8.59	8354	8109	7793	8389	7638	8296	8153	7628	8144
ENSG00000162733	1	162631373	162787400	1	DDR2	8424	8359	9166	8635	8735	8493	8203	8976	8722	9024	8325	8134	8.45	8935	8249	8595	8325	7733	8705	9014	8655	8033	7859	8319	8043	7826	7989	7853
ENSG00000132196	1	162790702	162812817	1	HSD17B7	2037	2025	2054	2.39	2849	1.9	2357	2.45	2283	2296	2829	2344	2561	1743	2123	2205	2175	1551	2186	1698	2134	1836	2517	2074	1768	1896	2.91	1933
ENSG00000117152	1	163068775	163076802	1	RGS4	5637	5653	6049	5793	6215	5544	4225	4878	6557	5792	6102	5228	6544	7654	3718	5501	6348	3921	4877	5.92	6874	5359	4144	3458	4036	3975	1767	4.26
ENSG00000143248	1	163111121	163321791	-1	RGS5	1624	872	1075	1.05	939	1109	301	1118	712	518	627	-637	512	1539	532	792	0.54	799	469	612	1298	39	111	516	565	597	722	287
ENSG00000143228	1	163266576	163355764	1	NUF2	3059	5.78	2205	2427	3879	5322	4847	2.35	5706	2384	3453	5096	4299	3419	5616	5561	5549	4941	5689	4575	6.02	5.14	5594	5254	5675	5505	5309	5466
ENSG00000185630	1	164555584	164899296	1	PBX1	6555	6.63	5615	7173	5639	4484	7.05	6.92	5177	6.06	5711	5173	5913	4205	5853	5214	5386	5521	5779	5699	6529	5343	4762	6285	5405	6032	6123	6043
ENSG00000143198	1	165630861	165661796	1	MGST3	7056	6499	7407	7683	7247	7138	6866	6.92	6745	6956	7984	6636	7759	7528	6534	7165	6321	6575	6102	6.58	6366	6832	6569	6158	6.07	5997	6893	5786
ENSG00000143149	1	165662216	165698863	-1	ALDH9A1	6985	6331	7115	7429	6675	6341	6791	6819	6431	6597	7043	6191	7207	6962	6341	6562	6065	6114	6599	6768	6714	6411	6317	6.33	6324	6304	6417	6209
ENSG00000143183	1	165724293	165827755	-1	TMCO1	6429	6177	6488	6282	6125	6248	6268	6254	6276	6471	6.33	6345	6325	6448	6478	6045	6518	6443	6457	6318	6587	6486	6465	6336	6.51	6611	6757	6.56
ENSG00000143179	1	165827531	165911618	1	UCK2	5172	5583	5517	5113	4.88	5734	5153	5253	5772	5401	5275	5.92	5644	5.7	5.68	5313	5762	5838	5.71	5469	5665	5854	6128	5449	5851	5.79	5657	5867
ENSG00000143157	1	166839447	166856344	1	POGK	5981	6241	5543	5822	5781	6109	6119	6159	6232	6106	5492	5752	5434	5696	6168	5994	5914	6007	5978	5779	5977	5602	6023	6114	5801	5793	5492	5965
ENSG00000152382	1	166856510	166876327	-1	TADA1	2.89	2984	2.57	2695	2749	3054	3036	3057	3117	2864	2411	2516	2543	2258	3016	3088	2939	2785	2852	2468	2852	2645	2.95	3068	3.04	2877	2776	3069
ENSG00000143190	1	167220829	167427345	1	POU2F1	3049	2906	3224	3524	3244	3155	2704	3369	3324	3.18	3125	3039	3085	2687	2952	3103	2945	2402	3357	2945	3282	2.64	2.77	3177	2496	2.59	2.64	3017
ENSG00000143162	1	167529117	167553805	-1	CREG1	4195	2383	4037	4446	3803	1321	2987	4068	3317	4706	3961	3257	4.59	4466	4235	2446	3806	4737	4319	4466	3988	3235	3947	3597	5261	5.3	5123	4.88
ENSG00000197965	1	167721192	167791919	1	MPZL1	7625	7102	7223	7176	6815	7096	7096	7128	6866	7148	7195	7.44	7.39	7477	7105	6632	7325	7.15	7299	7398	7.46	7114	7169	7165	7503	7588	7.54	7705
ENSG00000143158	1	167916729	167937040	-1	MPC2	4821	4889	5.24	4666	4633	4665	4454	4646	4779	4399	4979	5358	5491	5571	4831	4507	5484	5384	5048	5312	5068	5163	5133	5.23	6046	5902	6016	5553
ENSG00000143164	1	167935783	168075843	1	DCAF6	6791	6391	6711	7052	6699	6597	6518	6821	6.4	6664	6864	6.55	7045	7262	6332	6619	6.48	6253	6.75	6909	6733	6583	6446	6515	6747	6782	6694	6677
ENSG00000143147	1	168079543	168137667	-1	GPR161	5643	5729	5072	5619	5401	5.87	5873	5924	5628	5674	5935	5.46	5472	5572	6.1	5833	5295	5414	5758	5236	5106	5116	5603	5755	5202	5036	4901	5.01
ENSG00000143155	1	168178933	168202114	1	TIPRL	5.76	5601	5673	5842	5792	5614	5564	5754	5674	5796	5582	5384	5586	5478	5715	5764	5.86	5546	5853	5654	5846	5419	5641	5754	5902	5841	6.07	5793
ENSG00000213064	1	168225938	168253025	1	SFT2D2	6159	5621	6055	6.5	5754	5476	5904	5934	5703	5992	5919	5373	6164	5641	5626	5887	5927	5625	5859	5674	5.84	5337	5716	5822	5835	5658	5695	5.71
ENSG00000143178	1	168281040	168314426	1	TBX19	494	-99	874	1176	62	666	0.3	899	-245	1016	1192	243	1076	911	-0.06	815	393	-233	389	496	422	-334	92	-414	-393	-227	-48	-0.1
ENSG00000143196	1	168695459	168729264	-1	DPT	893	-671	0.23	2382	-3206	-1282	792	3761	-0.19	-0.19	5058	2504	2066	-686	-414	0.15	2682	-1496	2525	1463	1814	-897	238	-3662	376	-0.07	-1741	-1521
ENSG00000143153	1	169105697	169132722	1	ATP1B1	2963	5002	2349	3194	4874	3964	3235	3051	4865	3573	3487	4688	4054	3649	4546	3558	4731	4067	5211	4903	5301	4661	4966	4.63	4.96	4597	3542	4797
ENSG00000143156	1	169132531	169367967	-1	NME7	3739	3566	3844	3881	3818	3625	3534	3688	3614	3565	3712	3694	3951	3886	4118	3548	3885	3581	3.66	3265	3595	3796	3562	3363	3857	3886	3767	3704
ENSG00000117475	1	169367970	169396540	1	BLZF1	4859	5105	5162	4679	4891	4854	4871	4892	4993	4879	4.22	4688	4678	5282	5135	4.88	5189	4748	5427	5443	5373	4766	5031	5219	5546	5.43	4945	5282
ENSG00000117479	1	169463909	169486003	-1	SLC19A2	2774	2712	2469	1.88	2658	2556	2045	2513	2644	2745	1404	2461	2021	2373	2634	2212	3089	3384	2738	2933	2753	2493	2867	3256	3395	3571	2688	3936
ENSG00000000460	1	169662007	169854080	1	C1orf112	2691	4525	1762	2479	2756	3768	3.35	2773	4481	2381	2246	3735	2.83	2243	4326	3969	4255	4225	4214	3338	4313	3636	4334	4263	4291	4003	3571	4116
ENSG00000171806	1	169792529	169794966	-1	METTL18	1398	2193	1482	2071	1558	2047	1897	2068	2407	2145	1823	1.81	1622	1557	2392	2.05	2.32	1958	2.01	1487	2017	2073	2504	2347	2202	2294	2497	2028
ENSG00000000457	1	169849631	169894267	-1	SCYL3	2985	2932	2925	3035	3079	3104	3029	3124	2882	3075	2734	2689	2719	3079	2915	3148	2.66	2451	3.03	3028	2961	2596	2749	2866	2.47	2674	2342	2805
ENSG00000075945	1	169921326	170085208	-1	KIFAP3	5819	5216	6247	6185	5.75	5.25	5489	5904	5359	5724	6.11	5494	5815	5931	5551	5635	5497	5527	5723	5826	5571	5372	5372	5298	5247	5236	5088	5044
ENSG00000120370	1	170532129	170553446	1	GORAB	3868	3829	3546	4016	3811	3683	3751	3711	3857	3697	3.57	3.48	3327	3154	3875	3757	3394	3439	4054	3584	3944	3.42	3.29	3734	3613	3648	3277	3683
ENSG00000116132	1	170662728	170739419	1	PRRX1	9615	9.56	9225	10017	9451	9156	9.29	9712	9592	9656	9.63	9033	9302	8719	9563	9613	8854	8744	8407	8038	8377	9.03	9.11	9535	9026	8773	8.63	8559
ENSG00000271811	1	170667381	170669425	1	Z97200.1	47	-717	-1147	-1738	83	1182	-91	-165	455	-797	0.77	316	1106	-1011	605	-835	142	-1854	-576	-1841	-1164	975	785	-741	-1.17	241	-138	-321
ENSG00000117523	1	171485551	171593511	1	PRRC2C	7831	8273	7791	7533	7899	7487	8017	7926	8001	7708	6.87	7084	6946	7438	7641	7841	7444	7324	7868	7867	8035	6976	7281	8047	7552	7603	7125	7747
ENSG00000233328	1	171670517	171670939	-1	PFN1P1	-362	-431	-337	-644	-869	1566	0.75	-632	-29	-586	-498	419	237	-404	54	-0.52	-368	-559	-246	-57	-704	0	-17	-101	511	594	585	204
ENSG00000117533	1	171700160	171742247	-1	VAMP4	5113	4714	5479	5539	4967	4624	4535	5035	4.44	4344	5061	4437	5259	4812	4779	4749	4338	4065	4393	4521	4718	4.22	4208	4659	4886	4.79	5.02	4475
ENSG00000010165	1	171781664	171814023	1	EEF1AKNMT	5.81	5952	5.78	5.78	5554	5806	5751	5681	5702	5402	5832	5917	5666	5367	6066	5629	5.83	5986	5641	5432	5784	5834	5913	5728	5803	5745	5666	5706
ENSG00000197959	1	171841498	172418466	1	DNM3	2	1578	2655	2583	1157	455	1896	1739	1088	433	1526	1023	1979	1383	1254	933	649	1592	703	974	985	942	1411	1.34	1.16	1.2	0.95	959
ENSG00000230630	1	172138397	172144840	-1	DNM3OS	3948	3196	3409	4.69	3264	3451	3464	4166	3191	4454	4.38	3628	3853	3004	3589	3243	3685	4067	3287	3377	3566	3946	3655	3951	3977	4267	3518	4359
ENSG00000135845	1	172370189	172444086	-1	PIGC	4.37	4353	4018	4701	4.26	4.41	4392	4388	4278	4357	4425	4479	4422	3952	4524	4447	4355	4547	4253	4254	4416	4527	4387	4317	4325	4327	4.39	4278
ENSG00000094975	1	172532349	172611833	1	SUCO	5442	5817	5513	5193	5611	5685	5.19	5621	5.56	5823	4739	5027	4905	5674	5389	5655	5529	5259	5954	6359	5983	4994	5166	6065	5977	5863	5274	5686
ENSG00000117586	1	173183734	173207313	-1	TNFSF4	761	-531	787	1157	1.27	1809	-21	1351	396	2142	0.25	2063	489	1449	-193	428	699	755	673	1512	3737	1874	545	1366	3131	2.12	1753	1477
ENSG00000117592	1	173477266	173488807	1	PRDX6	7891	7621	8007	8.2	8139	8.75	7784	7714	7855	8284	8345	8315	8.25	8207	7708	8067	8053	7.96	7993	8229	8367	8.4	7854	7915	8122	8147	8524	8037
ENSG00000076321	1	173714941	173786702	1	KLHL20	4.91	4.79	5004	4775	4708	4.52	4789	4891	4581	4.7	3975	4.2	4326	4881	4578	4.66	4.61	4311	4821	5.11	4917	4236	4351	4723	4791	4.7	4113	4615
ENSG00000120334	1	173799550	173824720	-1	CENPL	3019	4458	3291	2741	2709	3882	3693	3252	4401	2984	2.69	3966	3119	3243	4318	3.9	4168	3978	4397	4127	4506	3814	4308	4291	4595	4431	3805	4365
ENSG00000117593	1	173824568	173858808	1	DARS2	5158	6046	4925	5223	5167	5.69	5766	4984	6021	5295	4808	5667	5031	4621	5963	5736	5765	5794	5908	5436	5916	5618	5834	5697	5.56	5569	5293	5784
ENSG00000234741	1	173863900	173868882	-1	GAS5	7099	6675	6413	7292	6796	7085	6941	7529	6585	7837	7358	7046	6955	7141	6841	6.91	6888	6843	6526	6363	7072	6976	6994	6739	6.67	6.98	7451	7206
ENSG00000185278	1	173868082	173903549	1	ZBTB37	3182	3461	3269	3224	3303	3.11	3167	3636	3233	3814	2987	3022	2823	2788	3035	3.26	3028	2425	3273	3278	3417	2418	2492	3069	2988	3021	2594	3131
ENSG00000135870	1	173931214	174022297	-1	RC3H1	3838	3962	4553	4416	4287	3882	3954	4139	4161	4206	3592	3.67	4135	3955	4153	4121	4245	3855	4277	4336	4157	3791	3853	4.43	4525	4423	4424	4552
ENSG00000152061	1	174159410	174995308	1	RABGAP1L	4541	4241	5417	4894	5.01	4615	4141	4514	4.27	4677	4654	4483	4935	5479	4.14	4524	4242	3924	4905	5025	4574	4271	4319	4352	4561	4369	4496	4133
ENSG00000116161	1	174999163	175011715	1	CACYBP	6391	7136	6002	6214	6.3	7119	6626	6384	7372	6337	6421	7.26	6658	6117	7275	6886	7.03	7157	7056	6315	6874	7115	7453	6876	6996	6966	7083	7046
ENSG00000120333	1	175010789	175023425	-1	MRPS14	4707	4321	4683	4.87	4394	4784	4737	4481	4376	4631	5002	4815	4.87	4758	4515	4525	4396	4298	4496	4298	4496	4632	4448	4219	4.16	4159	4612	4249
ENSG00000143207	1	175944831	176207493	-1	1	5216	5017	4982	5365	5306	5526	5.13	5399	5.34	5461	5.45	5305	5189	5316	5243	5395	5266	5305	5324	5173	5.3	5237	5325	5266	5.36	5173	5425	5176
ENSG00000242193	1	178006136	178037950	-1	CRYZL2P	3495	2855	3862	4674	3622	2.35	3347	3025	2.87	3158	3457	2977	4313	3705	2811	2772	2485	2615	2956	3262	3632	3063	3056	2767	3028	2652	2959	2914
ENSG00000224687	1	178091508	178093984	-1	RASAL2-AS1	-471	-513	344	-673	-208	-462	-362	-962	197	-0.94	-0.56	462	-388	-314	109	-456	-145	-731	95	778	624	746	0.56	-0.29	-292	-276	-0.73	174
ENSG00000075391	1	178094141	178484147	1	RASAL2	5376	5405	6.09	5102	5556	4889	5053	5072	5391	5412	4881	5394	5321	5.86	5246	5378	5113	4645	5715	6435	6.39	4973	5212	5081	5228	5083	4409	5242
ENSG00000213058	1	178411616	178411972	1	AL365357.1	-4612	1972	2881	-6027	-6256	2019	-5717	2632	-5759	-5193	-5485	2761	-4904	3501	2393	2259	2237	-4688	-5249	-5572	-5637	-5162	2412	2189	-3897	3.5	2733	2616
ENSG00000116191	1	178725147	178921841	1	RALGPS2	5608	5538	6816	5.74	5236	4554	5649	6189	5769	5235	5577	5279	5652	5603	6209	5479	5685	4879	6233	6522	6182	5253	5622	5883	6023	6051	6418	6456
ENSG00000116199	1	179025804	179076562	1	FAM20B	6256	6194	7.03	6492	6361	6214	6124	6385	6362	6.41	6466	6325	6664	6774	6209	6303	6.4	6.23	6585	6799	6784	6182	6242	6392	6352	6311	6433	6391
ENSG00000186283	1	179081377	179098023	1	TOR3A	5335	5415	5102	5058	4829	5314	4968	5201	5509	5403	5605	5419	5.42	5.17	5.58	5133	5602	5911	5478	5085	5024	5708	5321	5042	5517	5303	5616	5098
ENSG00000143322	1	179099327	179229684	-1	ABL2	6.08	6812	7268	5935	6219	6.5	6012	6152	6836	6747	6152	6751	6577	6819	6708	6484	6597	6.06	7355	7432	7069	5993	6756	6654	6705	6536	6175	6676
ENSG00000057252	1	179293714	179358680	1	SOAT1	6.86	6927	7.03	6395	6.83	6784	6528	6366	7298	6793	5757	6406	6609	6384	6757	6394	6.78	6668	6756	6709	6882	6379	6896	6655	6317	6366	6239	6551
ENSG00000169905	1	179839967	179877803	-1	TOR1AIP2	5999	6112	6187	5858	6012	6221	5964	5.89	6223	6256	5986	6178	6089	6309	6121	6092	6354	6206	6181	6203	6292	6087	6155	6301	6322	6335	6366	6333
ENSG00000143337	1	179882042	179925000	1	TOR1AIP1	6.33	6.08	6571	6596	6.11	5656	6.06	6214	5902	6107	5893	5.55	5953	5964	5.86	5944	5981	5909	6072	6011	6157	5665	5919	6064	6.11	6213	5943	6262
ENSG00000135837	1	179954738	180114880	1	CEP350	5854	6114	6018	5686	5742	5214	5781	6051	5716	5753	5053	5259	5416	5.54	5.6	5829	5253	4945	6189	6099	6221	4.84	5016	5777	5512	5521	5166	5733
ENSG00000116260	1	180154834	180204030	1	QSOX1	8935	7903	9621	8922	8985	8349	8756	8683	8359	8.93	9469	8215	8958	9927	8192	8663	8.42	8232	8599	8.85	8451	8284	8504	8081	8703	8.64	9.01	8127
ENSG00000121454	1	180230286	180278982	1	LHX4	-235	293	219	-53	488	-288	-51	159	2	0.17	-1.14	-1.38	-1.1	-1001	-503	-51	-535	-1426	449	673	95	-1268	-0.9	-415	-394	-172	-1866	174
ENSG00000230124	1	180269653	180502954	-1	ACBD6	5288	5126	5215	5495	5449	5404	5314	5329	5245	5429	5931	5508	5593	5345	5235	5448	5309	5441	5.04	4781	4996	5543	5357	4936	4978	5.08	5619	5061
ENSG00000143324	1	180632004	180890251	1	XPR1	4935	5024	5443	4876	5162	4795	4712	4912	4962	5246	4308	4319	4606	5004	4876	4823	5001	4582	5459	5377	5533	4465	4758	5118	5154	5135	4856	5246
ENSG00000135835	1	180913154	180951614	1	KIAA1614	2727	1907	2917	3396	2712	1574	2613	2809	1929	2787	3137	1895	2975	2905	1919	2476	2.18	1749	2621	2763	2524	1935	2023	1953	2052	2024	2118	2016
ENSG00000135823	1	180972712	181023121	-1	STX6	4.98	4538	5134	5087	5327	5393	4.63	5104	4888	5042	5089	5.08	5.08	5432	4709	4938	4936	4696	5265	5173	5116	4805	4787	4936	4992	4865	4841	4637
ENSG00000153029	1	181033425	181061938	1	MR1	4753	3847	6232	5541	4894	3519	4043	4633	3175	4343	4905	4253	5099	5601	3257	3318	4134	3302	4624	5361	4816	3765	3603	3383	4447	4242	4527	3728
ENSG00000162783	1	181088712	181092899	1	IER5	5543	5313	5928	6129	5757	5496	5207	5.48	5837	5525	6657	6.1	6308	6274	5639	5738	5.73	5117	6.32	5832	6.12	5804	5.99	5347	5978	5.87	6117	5556
ENSG00000135821	1	182381704	182392206	-1	GLUL	8541	7669	8.31	8769	8367	8061	8667	8355	8.2	7792	8.64	8049	8935	7987	8	8373	7754	7148	8132	7905	8094	7447	7845	7.45	7913	7886	8028	8077
ENSG00000135828	1	182573634	182589256	-1	RNASEL	3421	3237	3768	3979	3238	2573	3652	3608	2664	3199	3321	2753	3032	3373	3102	3442	3109	3.14	3074	3293	3358	2847	2423	2793	2.85	3002	3169	3342
ENSG00000135838	1	182789293	182830384	1	NPL	506	474	653	-0.07	-193	0.71	-254	68	235	862	-207	0.14	-75	4	1056	-183	0.58	1326	28	-1491	875	868	875	485	-165	34	-776	304
ENSG00000135829	1	182839369	182887751	1	DHX9	8174	8825	7955	7818	8067	8574	8371	8312	8772	8153	7622	8311	7.73	7726	8724	8642	8348	8532	8553	8122	8557	8192	8492	8604	8384	8384	7884	8486
ENSG00000135862	1	183023460	183145592	1	LAMC1	9992	9353	10824	9875	10169	9708	9515	10299	9695	10184	9458	9.42	9157	9906	9.83	9503	9814	10241	9968	10238	9886	9747	9551	9904	9692	9621	9551	9809
ENSG00000058085	1	183186238	183244900	1	LAMC2	1973	1736	3855	1.34	1.93	3691	1.49	2323	3252	2138	1.75	3652	1724	3117	4.5	506	3604	4957	3283	4089	2559	3	3606	2175	3603	4317	2.04	4798
ENSG00000157064	1	183248237	183418602	-1	NMNAT2	524	-1041	2272	-958	781	2.63	-252	13	3619	2772	291	2702	-247	4078	2.83	1079	3121	4432	2937	2498	2909	3477	3331	3175	2304	2343	1459	2.76
ENSG00000116698	1	183472216	183598246	1	SMG7	6025	6303	6021	5.87	6183	6389	6143	6	6419	6493	5843	6243	5891	6127	6248	6172	6201	6283	6.27	6181	6363	6095	6154	6383	6304	6189	5901	6229
ENSG00000162704	1	183620846	183635757	-1	ARPC5	7648	7892	7493	7253	7964	7.89	7461	7443	8105	7864	7161	7958	7873	7.52	7884	7515	8114	8075	7.8	7924	8085	7701	7943	8007	8322	8285	8183	8189
ENSG00000143344	1	183636085	183928531	1	RGL1	5672	5751	6142	5941	6362	4665	5738	5809	5126	5595	4961	4913	5951	5414	5565	5306	4748	4959	5044	5309	5271	5.03	4721	5674	5022	5541	4974	5461
ENSG00000198756	1	183929854	184037729	-1	COLGALT2	62	1073	2882	-0.56	1678	1.26	1315	1373	1028	1904	-849	2179	1972	2475	623	877	1407	242	2976	3714	3519	1086	1576	0.62	983	779	-1134	1133
ENSG00000198860	1	184051651	184123978	1	TSEN15	4768	5045	4406	4234	4541	5047	4882	4744	5.2	5265	4216	4727	4576	4805	5188	4665	4954	4.73	5314	4978	5464	4755	5.38	4771	5107	5005	5404	5199
ENSG00000116667	1	184387058	184629020	1	C1orf21	6409	5585	5844	6675	5539	5599	6184	6.71	6387	5329	5846	6004	6284	5894	5666	5622	5404	5253	5711	5595	5082	5499	5834	5.1	5073	4.82	5357	4.99
ENSG00000116406	1	184690231	184754913	-1	EDEM3	6347	6669	7059	6.17	6905	5788	6042	6504	6425	6396	5234	5.36	5734	6237	6369	6457	6596	6.51	6249	6681	6585	5745	5647	6969	6837	6701	6016	6.55
ENSG00000135842	1	184790724	184974550	-1	FAM129A	6051	6.34	8102	6983	6394	5459	5667	6052	6621	7415	6387	5613	7258	6787	6323	6378	6445	6339	6519	6481	6376	4762	6423	5219	6268	5552	6533	5241
ENSG00000121481	1	185045364	185102608	1	RNF2	4.11	4266	3916	3986	4113	4397	4241	4316	4464	4352	3564	3883	3744	3939	4.5	4336	4272	4272	4376	4136	4307	4136	4322	4498	4605	4408	4147	4.51
ENSG00000121486	1	185118098	185157072	-1	TRMT1L	4307	4681	4501	4593	4445	4052	4342	4109	4431	4.22	4083	3.89	4405	4332	4343	4449	4323	4367	4568	4009	4589	3914	4023	4.38	4257	4312	4457	4428
ENSG00000116668	1	185157080	185291765	1	SWT1	2342	2.21	2845	3005	2528	2126	1.9	2487	2046	2381	2298	1485	2463	2304	2061	2456	1876	1691	2133	1611	2.03	1213	1496	2182	1594	1702	1656	1734
ENSG00000116679	1	185296388	185317329	-1	IVNS1ABP	6361	6852	5426	6102	6495	7244	6688	6734	7277	6228	6288	6868	6083	6117	7276	7.12	7142	6892	6686	6568	6837	6767	6778	7.05	7294	6741	6168	6453
ENSG00000143341	1	185734551	186190949	1	HMCN1	5388	3251	8024	5151	6025	5008	4786	6662	4938	5529	4077	4.06	4768	5926	4462	5047	4311	4726	5357	6674	6021	4508	4022	5398	2814	2677	1162	2652
ENSG00000047410	1	186311652	186375693	-1	TPR	7607	8.08	7376	7.62	7467	7751	7714	7734	7751	7533	7171	7475	7181	7242	7546	7818	7308	7039	7808	7547	7.97	7.19	7329	7.67	7.59	7523	6877	7579
ENSG00000157181	1	186375838	186421378	1	ODR4	4.35	4386	4319	4274	4257	4132	4112	4448	4083	4457	3762	3776	3795	3934	4134	4174	4175	4184	4341	4234	4449	3.87	4125	4481	4624	4476	4.25	4486
ENSG00000073756	1	186671791	186680427	-1	PTGS2	6174	7398	1797	4446	3982	6347	6891	5983	5054	5305	3598	4639	2604	2152	4.32	5355	4288	5248	5895	4332	5729	5547	5851	6484	7.75	6259	5.59	4999
ENSG00000116711	1	186828953	186988981	1	PLA2G4A	4004	4158	4515	3425	4301	3721	4513	3616	2.61	2.59	2725	908	2932	2.66	3383	3217	3053	4565	195	-2906	1227	3089	2944	4307	2.72	3361	2605	3188
ENSG00000230426	1	187070700	187686622	1	ERVMER61-1	-2699	-1.75	-2381	293	349	951	503	1059	1101	336	-4.9	1945	-1.24	-963	554	274	-2181	0.61	-4323	-3285	-5341	885	1.27	964	1206	1223	-1298	591
ENSG00000116741	1	192809039	192812283	1	RGS2	2891	3.6	4651	5244	5666	3441	3102	3.05	3049	3131	4587	2678	4259	3152	3021	4928	2793	3368	2604	1481	1977	3965	2449	3249	2389	2843	3031	2722
ENSG00000116750	1	193012250	193060080	-1	UCHL5	4765	5.54	4316	4395	4591	5165	4878	4865	5613	4459	4195	4898	4422	4235	5486	5116	5.27	5383	5264	4.63	5253	4966	5484	5359	5513	5648	5.2	5751
ENSG00000116747	1	193059422	193091777	1	TROVE2	4725	4919	4907	4471	5065	4682	4.57	4864	5114	4833	3739	4227	4217	4562	4727	4.79	4802	4494	4896	4942	5012	4313	4557	5225	5124	5116	4449	5199
ENSG00000023572	1	193090866	193106114	-1	GLRX2	3762	4.12	3928	3667	4057	4156	3495	3549	4257	4138	4023	4135	4.09	3816	4417	3.97	4377	4773	3968	4002	4168	4374	4462	4348	4543	4558	4661	4555
ENSG00000134371	1	193121800	193254815	1	CDC73	5326	5594	5547	5.05	5437	5328	5288	5255	5556	5462	4743	5041	4905	5387	5419	5369	5411	5255	5665	5589	5605	5022	5.31	5614	5621	5695	5354	5671
ENSG00000000971	1	196651878	196747504	1	CFH	6039	4319	6235	6457	4708	2648	5742	4713	3.7	4915	4479	2475	5214	4.79	4.81	3381	4537	4724	4791	5569	5181	4705	4188	4.57	5059	4926	5055	4613
ENSG00000066279	1	197084128	197146694	-1	ASPM	5.08	7717	4109	4621	5739	6078	6495	3498	7488	4031	4467	6143	5.97	4559	7098	7069	6792	5928	7574	6468	7958	5911	6606	7123	7166	7037	6538	7.16
ENSG00000177888	1	197153680	197200542	-1	ZBTB41	3819	3984	3874	3883	4061	3179	3.56	4053	4004	3.98	2941	2679	3216	3619	3527	3756	3.67	3.38	4216	4238	4575	2898	3096	4221	4	3.96	3712	4122
ENSG00000213047	1	197504748	197775696	-1	DENND1B	2502	2412	3255	2.31	2874	2251	2066	2289	3029	2.47	2163	2666	2262	3047	2254	2626	2.68	2126	3.68	4066	3999	1964	2268	2828	2668	2475	2252	2667
ENSG00000203724	1	197902647	197907367	1	C1orf53	-331	-552	824	-919	36	-1122	-788	-1233	-1296	441	1331	46	533	1191	-184	-791	534	-348	901	1196	1055	-0.2	-435	-482	-169	-0.04	-0.17	-922
ENSG00000151414	1	198156963	198322420	1	NEK7	6685	6195	7029	5616	5797	5641	6188	6208	6618	6742	5737	5874	5669	7305	5992	6049	6654	5816	8096	8393	8337	5753	6201	6448	6949	6861	6256	6857
ENSG00000116833	1	200027602	200177424	1	NR5A2	3654	-2608	-4734	267	1291	3639	3621	-417	1149	2307	445	-933	-3.53	-2844	56	2534	655	2.52	-171	-605	-365	2214	1542	2055	-3588	1226	2334	911
ENSG00000162702	1	200404940	200410056	-1	ZNF281	5637	5418	4944	5103	5223	5208	5361	5.59	5249	5792	4178	4913	4169	5068	5488	5.24	5218	5558	5707	5692	5956	4996	5105	5818	5532	5677	4947	5848
ENSG00000118193	1	200551497	200620734	-1	KIF14	3459	6183	2398	2211	3944	4741	5.1	2219	5592	2.52	1.98	4355	3661	2846	5513	5408	5078	4733	5556	4768	5846	4245	4812	5725	5.63	5571	4692	5665
ENSG00000118197	1	200623896	200669969	-1	DDX59	3631	3836	3724	3773	3652	3857	3.77	3678	4089	3665	3599	3642	3574	3967	3676	4047	3808	4057	3873	3803	4018	4066	3772	3691	3769	3772	3646	3665
ENSG00000118200	1	200739558	200860704	1	CAMSAP2	6233	6425	6.21	5918	6.33	5801	6129	6299	6252	6181	5426	5551	5397	5721	6073	6051	5862	5856	6326	6426	6239	5363	5666	6.43	6181	6203	5763	6245
ENSG00000116857	1	201134772	201171574	-1	TMEM9	6.42	5264	5.88	6189	6038	5616	6.01	6316	5527	6074	6442	6083	6.24	6154	5838	5677	5681	6154	5411	5444	5275	6089	5721	5634	5.03	5388	5789	5266
ENSG00000174307	1	201464383	201469237	-1	PHLDA3	5937	5.47	6468	5856	6093	4994	5075	5803	5547	6317	6983	6461	7011	6544	5272	5688	5991	5927	5712	6.38	6.03	6.31	5982	5379	5979	5.86	6278	5479
ENSG00000159176	1	201483530	201509456	-1	CSRP1	7322	7629	7633	6893	7589	8916	7363	6.78	8091	8214	7851	8433	8104	8646	6826	7896	8204	8226	8569	8806	8328	8074	8084	7769	7492	7862	8119	7562
ENSG00000134369	1	201622885	201826969	1	NAV1	7511	7765	8071	7444	7967	7541	7.54	7871	7516	8042	7177	7387	7047	7617	7359	7148	7806	7792	7.76	7896	7639	7494	7235	7.99	7439	7504	7117	7621
ENSG00000198700	1	201829141	201884294	1	IPO9	7131	7589	6814	7183	7014	7513	7432	7.16	7514	6937	7002	7.48	7	6752	7464	7.42	7192	7331	7294	7013	7383	7.08	7497	7313	7128	7077	6931	7185
ENSG00000198892	1	201888680	201892306	1	SHISA4	4137	2918	4558	4631	4424	3591	3497	3548	2952	4207	4815	3422	4975	4806	2584	3.67	3691	3.36	3458	4142	3174	3787	2983	3075	3.23	3249	4086	3143
ENSG00000163431	1	201896452	201946588	-1	LMOD1	3311	-876	3017	2673	1032	4473	-544	1295	1008	3.13	2096	2178	4297	4464	-1915	1404	1.76	-773	2278	3875	3229	791	-1137	-77	-194	-224	715	592
ENSG00000134375	1	201955491	201970661	1	TIMM17A	6227	6421	6138	5696	6.19	6718	5991	5998	6611	6672	5788	6815	6282	6335	6599	6142	6815	6.76	6581	6521	6526	6702	6621	6621	6739	6846	6841	6851
ENSG00000176393	1	201982372	202006147	1	RNPEP	6003	5703	6141	6527	6159	6135	6015	5.54	5906	6071	6914	6069	6696	6403	5679	6192	5864	6215	5978	6124	6166	6037	5912	5748	5562	5636	6372	5673
ENSG00000143862	1	202133404	202144743	-1	ARL8A	4406	4222	5083	4472	4447	4626	4299	4396	4413	4576	5035	4688	4931	5017	4311	4536	4623	4613	4.31	4606	4002	4553	4339	4292	4415	4316	4581	4071
ENSG00000077152	1	202331657	202341980	-1	UBE2T	3816	5686	3159	3139	3658	5453	4919	3.23	5688	3408	3799	5.48	4732	3533	5454	5335	5.52	5753	5319	4463	5323	5499	5737	5.28	5421	5309	5532	5392
ENSG00000077157	1	202348699	202592706	1	PPP1R12B	3596	3565	4059	3771	3709	3683	3431	3783	3323	3423	3298	3058	3.45	3.71	3103	3405	2887	2891	3556	3.86	3584	2.97	2914	3466	2909	3074	2856	3.3
ENSG00000117139	1	202724495	202809470	-1	KDM5B	6.55	5983	6226	6686	6634	6165	6396	6762	5636	6657	6166	5747	5777	6262	5739	6331	5858	5848	6357	6224	6099	5743	5.33	6285	5.79	5824	5772	5676
ENSG00000183155	1	202878957	202889135	-1	RABIF	3.74	4.05	4295	3435	3888	3945	3653	3514	4143	3588	4047	4093	4164	3998	3963	3854	3958	4167	4.1	4218	4002	4092	4267	3854	4.01	3951	3893	3764
ENSG00000117153	1	202891100	202928636	-1	KLHL12	5457	5239	5712	5.88	5497	5691	5437	5599	5249	5589	5678	5269	5681	5.8	5284	5501	5238	4999	5298	5183	5369	5079	5205	5117	5077	4975	5067	5005
ENSG00000159346	1	202940823	202958572	-1	ADIPOR1	6577	6468	6825	6578	6438	6636	6389	6313	6474	6609	6.49	6634	6523	7036	6543	6456	6705	6894	6694	6792	6547	6693	6705	6506	6661	6634	6634	6612
ENSG00000159348	1	202961869	202967280	-1	CYB5R1	4777	4592	6.31	5234	5173	4914	4692	4.77	4353	5032	5441	4752	5494	5.98	4466	4587	5007	4619	4876	5343	4.93	5025	4804	4593	4704	4594	4941	4.44
ENSG00000163444	1	203007386	203024848	1	TMEM183A	5178	5019	4876	5128	5021	5003	5107	5172	5168	5141	5067	5146	5084	4961	5327	5124	5249	5256	4909	5019	4.98	5268	5094	5055	5166	5.12	5143	5131
ENSG00000143847	1	203026498	203078740	1	PPFIA4	1134	1.66	3057	2726	372	1028	1036	1982	856	1802	2416	1619	2197	3097	1337	1458	1203	-778	3564	3273	2.54	2135	602	533	299	-297	-878	742
ENSG00000163485	1	203090654	203167405	1	ADORA1	655	2598	-2809	1579	-289	-244	992	376	2307	0.14	1249	2991	2.23	2212	1975	1416	757	2518	1132	2554	1842	2758	2449	1273	-2213	-2838	-3.77	-1404
ENSG00000159388	1	203305491	203309602	1	BTG2	2017	1682	3631	3232	3861	2033	1668	2421	1523	3518	3971	2659	3636	3849	1.68	2824	2415	1571	1959	3061	2996	2333	1802	1443	1479	2033	1.36	1516
ENSG00000122176	1	203340628	203351758	-1	FMOD	1326	-1.38	0.47	421	-1433	0.64	-229	1804	-1633	1409	1.77	-818	15	1835	1952	-592	1.15	349	2679	2.19	1559	-899	2222	-469	1.17	1508	-319	2946
ENSG00000188783	1	203475828	203491352	1	PRELP	2404	-1151	6021	2819	1402	-142	711	2378	686	443	5247	805	3174	4731	0.58	1424	2.09	144	2.94	3202	3112	-362	2.04	-629	-821	-221	-1446	2703
ENSG00000058668	1	203626561	203744081	1	ATP2B4	9252	9119	10.21	9388	8939	8991	8.78	9062	9139	8.96	9368	8.79	9312	9715	9085	9082	8941	7782	9855	10021	10035	8463	8.67	8.61	9358	8807	8107	8.53
ENSG00000182004	1	203861603	203870550	1	SNRPE	5.65	5934	5173	5808	5608	6247	5815	5886	6338	5787	5932	6235	5925	5286	6.48	6119	6279	6476	5928	5258	5974	6246	6.51	6141	6135	6333	6647	6.31
ENSG00000143842	1	204073115	204127743	1	SOX13	2489	2024	3806	3466	2135	2224	2412	2.13	3677	2527	3357	3206	3828	3111	3161	3095	3.36	2846	3498	3431	3566	3321	3629	3139	3331	3671	3496	3758
ENSG00000143845	1	204131062	204152003	-1	ETNK2	-233	-1187	-2578	-759	1236	1645	-435	-0.17	-229	209	935	-1463	-1622	0.33	-736	1016	327	-1453	545	0.46	1588	-163	-162	13	143	-517	-129	-167
ENSG00000143850	1	204218851	204377665	-1	PLEKHA6	2.85	2037	-574	2679	3169	0.86	2567	2066	-614	-244	1446	-1639	852	-1.41	1235	2153	-174	-1.55	805	1.48	2398	3.09	-769	2222	381	1508	3.9	1376
ENSG00000158615	1	204403387	204411791	-1	PPP1R15B	5277	5449	4654	4907	5308	5192	5565	5303	5345	5443	4271	4808	4381	4676	5348	5014	5391	5389	5303	5288	5455	5043	5173	5496	5441	5468	5241	5587
ENSG00000133056	1	204422628	204494724	-1	PIK3C2B	1549	747	-513	1284	1696	405	1907	1789	37	1.63	1956	-0.5	0.17	-645	373	1885	7	64	-711	-312	462	-354	-389	-263	-941	-738	408	-1.15
ENSG00000198625	1	204516379	204558120	1	MDM4	4027	4062	3.47	4482	4183	4317	4182	4498	4186	4626	4119	3719	3996	3738	4	4313	3966	3891	4197	3715	4.14	3676	3983	4144	3786	3892	3.84	4251
ENSG00000163531	1	204828651	205022822	1	NFASC	6534	6602	7989	6888	5848	6214	5.9	6511	5951	6409	6686	6731	7401	7598	6.71	5548	6291	5515	7422	8026	7254	6.47	6394	6064	3152	3723	4508	5153
ENSG00000174529	1	205083129	205084460	-1	TMEM81	0.33	616	323	0.41	549	1373	321	304	971	681	774	1105	706	992	1051	793	1096	974	587	362	451	1008	1252	1056	542	429	824	183
ENSG00000117222	1	205086142	205122015	-1	RBBP5	4645	4945	4702	4461	4727	4771	4767	4899	4909	4752	4127	4675	4262	4611	4743	4788	4747	4726	4821	4.61	4861	4583	4623	4965	4742	4691	4563	4761
ENSG00000133059	1	205142505	205211566	-1	DSTYK	6359	5942	6494	6391	5966	5312	6097	6359	5474	5869	5.71	5564	6009	5905	5652	5817	5511	5.31	5993	6749	6303	5438	5196	5731	5545	5431	5609	5505
ENSG00000133069	1	205228176	205285632	1	TMCC2	2672	3044	2719	2173	2247	2445	2592	2396	3005	2369	2376	2963	2719	2.56	2.68	2.73	2449	3.15	2631	2859	2.07	2694	2722	2649	2102	2.06	2456	1838
ENSG00000163545	1	205302059	205321791	-1	NUAK2	1653	1651	1114	1602	763	1809	1581	1286	1718	949	508	2414	621	2167	2.34	1474	2208	2597	2773	2109	1794	2074	2342	2257	1.51	1868	1639	2793
ENSG00000235363	1	205351247	205351471	1	SNRPGP10	1494	2446	974	1177	1209	2502	1.78	1133	2757	1568	1266	2651	1783	1619	2721	2269	2456	2601	2212	1572	2.01	2.71	2854	2208	2414	2612	2566	2446
ENSG00000158711	1	205597556	205631962	-1	ELK4	5001	5005	4.77	4817	5017	4926	4913	5267	5062	5.34	4347	4672	4725	4522	4876	4829	4903	4798	5042	4937	5175	4346	4606	5.37	5109	5206	4928	5396
ENSG00000158715	1	205657851	205680459	-1	SLC45A3	1079	2552	-221	7	1729	2064	1511	969	2198	1816	122	2911	373	1374	2344	1635	2117	2809	801	1587	1189	2388	1.96	2383	2157	1562	1.28	1702
ENSG00000069275	1	205712819	205750276	-1	NUCKS1	8389	8.75	7821	8221	8443	8585	8593	8659	8903	8317	8018	8432	8121	7678	8676	8724	8553	8426	8786	8325	9015	8155	8454	8845	8.62	8553	8572	8767
ENSG00000117280	1	205767986	205775460	-1	RAB29	4103	3361	5372	4.39	4.87	3975	3506	3047	3772	4486	4044	4088	4915	4842	3.55	3141	3834	3346	4156	4286	4032	3702	3022	3064	3591	3344	3679	3553
ENSG00000133065	1	205789093	205813748	-1	SLC41A1	5416	5248	5709	5365	5436	5287	5323	5443	5258	5646	5457	5398	5298	5873	5269	5349	5393	5.37	5953	5891	5627	5284	5491	5649	5529	5389	5515	5554
ENSG00000276600	1	205976740	206003461	-1	RAB7B	4336	3435	4327	4973	4319	2993	3954	4241	3171	3042	4859	4135	4689	4397	2743	3739	3015	4193	3548	3984	4477	4401	3032	3688	3082	2818	3691	2675
ENSG00000196550	1	206186179	206204414	-1	FAM72A	-524	1708	-364	-0.87	-504	782	538	-459	1465	-609	-1164	525	-262	-315	1206	888	1333	1286	1466	944	1369	695	1365	1.37	1587	1386	799	1217
ENSG00000266028	1	206203345	206464443	1	SRGAP2	5771	5888	6439	6463	6392	5998	5904	6035	6143	6272	6526	6142	6401	6404	5693	6.21	6011	5655	6416	6447	6491	5747	5934	5955	5751	5592	5776	5535
ENSG00000263528	1	206470476	206496889	1	IKBKE	3855	3543	3824	3592	4532	3748	3784	3.08	4027	3.86	4301	4621	4.17	4202	3775	3828	3943	3.6	4174	4375	4516	4552	3711	3937	4176	3785	3808	3405
ENSG00000266094	1	206507530	206589448	1	RASSF5	2393	1607	1535	2541	1761	778	1562	2081	1579	1617	1373	1429	1917	971	1359	1054	805	1992	1359	1109	1284	1405	1.67	0.92	529	551	1338	793
ENSG00000143486	1	206571292	206612463	-1	EIF2D	5981	5798	5776	6565	6027	5976	6218	6.13	5663	6218	6476	6061	6.21	6117	5792	5.9	5661	5734	5796	5558	5772	5976	5753	5266	5345	5518	5687	5522
ENSG00000143479	1	206635536	206684419	1	DYRK3	3688	4585	4362	3285	4.12	3965	3851	3612	4143	5162	3641	4429	4206	4757	4187	3995	4395	4178	4456	4547	4.74	4007	4156	4.17	4098	3991	3864	3884
ENSG00000162889	1	206684944	206734283	1	MAPKAPK2	6984	6946	6.85	6924	6.86	7027	7098	6829	6871	6771	7218	7272	7115	7214	6853	6845	6925	7.06	6954	6901	7002	6981	6973	6981	6881	6796	6866	6767
ENSG00000224114	1	206695837	206696269	-1	AL591846.1	-2782	2823	4184	-2538	-2858	3447	-2316	3935	-3183	-2321	-2564	4126	-2609	4969	3393	3595	3557	-2971	-3247	-3.09	-3437	-3.02	3637	3266	-2225	4268	3.77	3507
ENSG00000162892	1	206897443	206904139	1	IL24	63	4404	-4575	-3138	-422	-984	821	-2035	-903	-2777	-2186	1269	-2818	-4929	551	-2986	-1321	-475	573	184	621	65	-506	2351	3623	3267	1665	1968
ENSG00000123836	1	207034366	207081024	1	PFKFB2	1968	942	3.11	2211	2618	2066	1.53	1811	1626	2836	1799	1819	2464	2834	1097	2047	1631	1.01	1955	2496	2172	963	1352	1431	153	192	0.02	689
ENSG00000180667	1	207043849	207052980	-1	YOD1	2616	2765	2694	2223	2.61	2.38	2364	2604	3055	2822	1844	2223	2365	2216	2.61	2512	2876	2363	3206	2821	3122	1891	2703	3038	3092	3113	2797	3439
ENSG00000196352	1	207321376	207386804	1	CD55	5564	4966	6452	6444	5476	5252	5418	5578	5545	5514	6.31	5321	6.21	5.25	5195	5436	5512	5052	5456	5463	5361	4879	5741	4.67	6247	6068	6701	5397
ENSG00000117335	1	207752057	207795513	1	CD46	7487	7032	8101	7.61	7557	6685	7063	7571	6715	7113	6886	6172	7.37	7161	6.67	6907	6678	6397	7198	7107	6.96	6137	6528	6825	7051	7033	6947	7004
ENSG00000076356	1	208022242	208244320	-1	PLXNA2	4705	4874	3941	4883	5954	6.18	4469	5121	6.24	5234	5.53	6564	5093	4.72	5184	5402	6481	4.96	4831	6794	6067	5895	6127	6479	6.62	6201	4.91	5604
ENSG00000008118	1	209583717	209613938	1	CAMK1G	-1509	1627	-785	-563	1336	2477	1156	-312	2651	2312	702	2.14	2109	3389	-515	2.16	-282	-539	1585	2544	1131	165	1416	569	-1638	0.18	-4675	-1.93
ENSG00000196878	1	209614870	209652466	-1	LAMB3	2418	3745	3413	2552	5147	4073	3.2	1903	4437	2.92	2925	4136	5074	7113	3768	3207	4.22	2639	4554	6675	3436	3362	4237	2057	3541	4732	2972	3548
ENSG00000123689	1	209675420	209676388	1	G0S2	-3165	1179	-1.06	-2383	2014	3981	508	-1.21	4755	-923	-1824	3758	3102	4731	-1.69	1162	2419	-1036	3621	5938	1.64	436	4163	-1347	1752	5.59	-1872	3201
ENSG00000162757	1	209779208	209784559	-1	C1orf74	1882	2214	1222	1248	1.71	2779	1877	2007	2387	2076	1781	2249	1595	2046	1965	1945	2117	2096	2157	2006	2105	2258	2.26	2102	2169	2.1	1.57	2054
ENSG00000117597	1	209828007	209857565	1	UTP25	5208	6.14	5261	5163	5253	6009	5289	5674	5713	6058	5187	5753	5601	5664	5527	5401	5633	5542	5945	6044	5738	5868	6098	5483	5842	6043	4534	6025
ENSG00000143469	1	209938174	210171389	1	SYT14	1466	3671	91	-427	3795	3583	2948	2721	2488	3814	1474	65	-329	756	955	1978	1778	1123	2769	2318	1154	1376	766	3284	1869	353	-1047	86
ENSG00000203706	1	210231456	210234047	-1	SERTAD4-AS1	722	-45	-3544	-539	645	1388	254	-477	691	-85	-341	-306	9	-109	-835	-556	-0.53	-997	421	-1742	-1006	279	66	-0.88	-2152	-1588	-732	-196
ENSG00000082497	1	210232799	210246631	1	SERTAD4	2326	1337	-1733	1567	2976	3143	2261	2531	2048	1334	647	322	954	971	599	1439	1113	802	1783	-807	156	1139	761	1.22	-2527	16	-312	886
ENSG00000054392	1	210328252	210676296	1	HHAT	678	479	611	935	2382	1589	0.79	927	-423	1577	1317	-1379	291	2434	-359	506	225	442	461	0.4	204	-237	-493	435	-587	-829	-537	-1172
ENSG00000117625	1	211258377	211316385	1	RCOR3	4444	4308	4836	4698	4537	4207	4237	4775	4111	4685	4.4	4022	4354	4298	4057	4244	4194	3.94	4374	4574	4433	3979	4114	4294	4293	4268	4072	4409
ENSG00000082512	1	211326615	211374946	1	TRAF5	3789	3839	2886	3785	4237	4582	3598	4019	4025	4372	3412	3825	4072	3628	3336	4125	3861	3194	4.08	4133	4581	3206	3638	3651	3343	3.33	2924	3423
ENSG00000153363	1	211382803	211435333	1	LINC00467	2353	2609	2672	2818	2.14	2365	2275	1957	1751	1.9	2.25	2.39	2485	2317	2682	2069	2373	2412	1.3	1635	1844	2725	2452	2.3	2053	2325	2796	2245
ENSG00000170385	1	211571568	211578742	-1	SLC30A1	5.05	4404	4907	4438	4466	3145	4411	4.82	4027	4279	3764	4015	4573	3854	4433	3317	4905	4077	4653	5324	5114	3673	4207	4801	5521	5083	5139	4714
ENSG00000117650	1	211658657	211675630	-1	NEK2	3117	5594	2005	2054	3617	4739	5038	1606	5.12	1907	2.72	4943	4055	2655	5453	5167	5249	4.85	5298	4075	5444	4.81	5267	5035	5424	5.27	5253	5.39
ENSG00000123684	1	211743457	211830772	-1	LPGAT1	5838	5735	5659	5474	5673	5.58	5603	5802	5775	5826	5373	5395	5482	5456	5574	5608	5676	5346	6137	5827	6101	5107	5.4	5.81	5876	5773	5538	5899
ENSG00000143493	1	211940399	212035542	-1	INTS7	4.56	4969	4156	4374	4445	5031	4.74	4663	5212	4981	4294	4761	4295	4565	4979	5007	4869	5009	4948	4.63	4984	4726	5.09	4.89	4789	4783	4456	4871
ENSG00000143476	1	212035553	212107400	1	DTL	3314	6017	1675	2369	3524	5424	4914	3063	6376	2588	2.38	5647	4085	3171	6218	5595	5619	6095	5695	4883	5742	5633	6171	6036	5949	5.86	4955	6014
ENSG00000066027	1	212285537	212361863	1	PPP2R5A	5237	4858	5349	5765	5297	4552	4936	5276	4913	4531	5398	4753	5751	4999	4655	4912	4.77	4.3	5272	5071	5194	4802	4.75	4.74	5188	4992	5.28	4935
ENSG00000065600	1	212363931	212414901	-1	TMEM206	2466	3308	2593	2051	3182	3529	2459	2496	3165	3156	2457	2921	2631	2769	3083	3301	2992	3295	2744	2453	2503	3063	3351	3088	3003	3197	3182	3142
ENSG00000117691	1	212432887	212446379	1	NENF	5228	4709	5743	6035	5.12	5164	5116	5515	4718	5005	6442	5384	6123	5473	4.8	5017	5047	5076	5029	5149	4887	5.32	5211	4663	4926	4996	5758	4859
ENSG00000162772	1	212565334	212620777	1	ATF3	153	-0.94	2092	188	-365	1268	-467	-139	-972	1254	985	1699	-812	737	-456	-257	1492	482	1137	-187	-459	-209	-809	-228	77	1049	-0.19	698
ENSG00000123685	1	212686418	212699985	-1	BATF3	32	568	613	271	-0.02	1396	268	-2.17	1092	-0.1	849	802	645	-205	1024	0.77	1225	1321	1.01	-2644	-911	1.57	2264	1095	2085	1315	859	1095
ENSG00000117697	1	212726153	212791782	-1	NSL1	4382	4746	3995	4404	4369	4725	4642	4547	4811	4.3	4283	4644	4.34	4136	4884	4701	4663	4881	4566	4351	4613	4697	4877	4682	4752	4734	4753	4823
ENSG00000203705	1	212791828	212816626	1	TATDN3	3296	3286	3564	3621	3.4	3291	3415	3145	3113	3329	3566	3357	3446	3627	3449	3363	3398	3429	3342	3183	3139	3434	3358	3187	3.48	3585	3767	3.44
ENSG00000198468	1	212852108	212858088	-1	FLVCR1-DT	-2118	32	825	98	-1847	203	-115	-3417	-378	-323	-2711	-2662	941	315	621	-171	927	-78	-2242	-3011	-188	-4	444	533	0.13	-313	-1088	-1461
ENSG00000162769	1	212858255	212899363	1	FLVCR1	2282	2027	1601	1711	1848	2.4	1.9	1915	2757	2334	1364	2166	1.9	1.62	2219	2.12	2306	2588	2539	2.04	2322	1891	2169	2576	2388	2585	2546	3037
ENSG00000174606	1	212992182	213015826	-1	ANGEL2	4867	4702	4432	4962	4.84	4725	4741	4964	4859	4806	4534	4399	4627	4552	4769	4809	4537	4513	4697	4474	4.75	4252	4493	4826	4706	4579	4549	4662
ENSG00000136643	1	213051233	213274773	1	RPS6KC1	5674	5406	5575	5734	5498	5.25	5454	5745	5338	5723	4907	5038	5319	5605	5515	5.5	5472	5291	5482	5579	5517	5191	5031	5428	5564	5411	5.31	5264
ENSG00000143499	1	214281102	214337131	1	SMYD2	4975	4961	5202	5.12	4536	5305	5042	4662	5094	5087	4.59	5193	5142	4997	4953	4956	4815	5128	5178	4813	5121	4996	5331	4593	4975	4959	4937	5.13
ENSG00000152104	1	214348696	214552449	-1	PTPN14	7089	7727	7.73	7.34	7645	7333	7452	7.17	7977	7979	7092	7.34	7614	8052	7543	7591	7435	7072	7733	8024	7874	7128	7166	7685	7736	7552	7297	7429
ENSG00000117724	1	214603195	214664588	1	CENPF	6385	8784	5633	5638	6994	8.03	8047	5337	8373	5846	5933	7.76	7049	6065	8326	8566	7807	7306	8353	7447	8605	7366	7812	8105	7848	7788	7346	7966
ENSG00000082482	1	215005775	215237093	1	KCNK2	7048	6596	6907	7588	5921	6546	5958	6816	6726	7384	7123	6953	7263	7.83	5982	5967	6951	5562	7.29	6867	7104	6.26	7347	5888	6726	6711	6645	6885
ENSG00000136636	1	215567392	215621807	1	KCTD3	6755	6441	6174	6806	6207	5937	6726	6633	6304	6131	6114	5654	6019	6.16	6244	6459	5954	6079	6212	5986	6189	5722	6.08	6162	6131	6277	6036	6439
ENSG00000092978	1	217426992	217631082	-1	GPATCH2	3505	3739	3477	3308	3539	3549	3.54	3654	3784	3.56	2908	3416	3179	3293	3644	3439	3678	3582	3611	3673	3757	3184	3366	3816	3801	3838	3448	3847
ENSG00000067533	1	218285287	218337983	1	RRP15	4283	5096	4112	3705	4354	5139	4435	4483	5037	4672	3985	5276	4.15	4.26	5311	4622	5108	5.28	4829	4417	4933	5172	5477	5185	5454	5412	4893	5486
ENSG00000092969	1	218346235	218444619	1	TGFB2	832	-2178	-47	1988	1607	-2078	393	2653	468	473	1874	-385	228	672	-976	427	1734	2483	-1307	555	-766	-1315	-851	-6	-1412	36	-1363	608
ENSG00000143353	1	219173844	219212865	1	LYPLAL1	2724	2469	3647	3717	3569	2602	2322	2384	2578	3133	3007	2288	3553	3312	2593	2517	2651	2908	2605	2215	2408	2465	2649	2.56	2516	2741	3199	2612
ENSG00000136628	1	219968601	220046658	-1	EPRS	8176	8302	8348	7983	8078	8229	8198	8.27	8.14	8.43	7653	7769	7699	8032	8178	8306	7998	8102	8271	8257	8.27	7.92	7828	8117	7995	8077	8138	8.09
ENSG00000162813	1	220057482	220090462	-1	BPNT1	4543	5075	4967	4616	4872	4957	4881	4586	4772	4555	4684	4935	4718	5122	4832	4793	5008	4927	4765	4669	4799	4918	4932	4942	4798	4884	4678	4.76
ENSG00000067704	1	220094102	220148041	1	IARS2	7392	7594	7697	7.48	7369	7334	7395	7178	7455	7.31	7.17	7243	7331	7.44	7539	7387	7.45	7397	7.65	7183	7586	7243	7.35	7.32	7.3	7.39	7206	7396
ENSG00000118873	1	220148293	220272454	-1	RAB3GAP2	6001	5806	6348	5812	5966	5617	5902	5934	5635	5965	5364	5308	5397	5961	5455	5692	5403	5194	5807	5.96	6008	5144	5186	5757	5599	5664	5376	5736
ENSG00000218283	1	220253570	220254536	1	MORF4L1P1	4103	3891	4178	4094	3835	4267	4045	4124	3929	3981	4073	4045	3915	4202	3.94	3998	3819	3905	4134	4266	4146	3911	3835	3769	3829	3876	3716	3858
ENSG00000136630	1	220879400	220885059	1	HLX	2.94	2919	2.39	2216	1038	865	3212	2531	3162	2429	2985	3399	2476	2668	2776	2347	2301	2486	2563	2209	2473	3015	3513	2227	3313	3237	2715	2942
ENSG00000143507	1	221701424	221742176	-1	DUSP10	4635	5424	4.71	4112	4581	3816	5038	3.92	4041	4094	4041	4485	4305	4995	4451	4261	4132	4545	4589	4699	5231	4566	4562	4872	5353	5236	5556	4911
ENSG00000143498	1	222557902	222589933	-1	TAF1A	2766	3244	2581	2055	1831	2946	3059	3142	3151	2813	1982	2.72	2153	2235	3175	2559	3005	2736	2996	2429	2653	2621	2902	2855	3282	3269	2509	3389
ENSG00000154305	1	222618086	222668012	1	MIA3	6563	5991	6.54	6784	6407	6132	6325	6461	5941	6819	6215	5786	6003	6261	6.18	6.17	5742	5873	6186	6377	6638	5737	5699	6163	5818	6003	5862	6112
ENSG00000272750	1	222658867	222661512	-1	AL592148.3	11	-484	-424	925	62	489	-578	-354	369	-0.7	34	174	232	72	737	218	392	343	-0.05	-672	0.37	-252	308	0.28	936	0.97	1.06	885
ENSG00000186063	1	222668013	222713210	-1	AIDA	6248	6192	6276	6295	5882	5968	6033	6253	6327	6086	5392	5.6	5648	6024	6293	6036	6033	5.89	6575	6342	6471	5722	6019	6262	6375	6305	5556	6289
ENSG00000162819	1	222712553	222735196	1	BROX	5594	5361	5318	5425	5381	4856	5265	5213	5485	5596	4826	4924	5179	5144	5272	5097	5385	5088	5504	5509	5654	4895	5165	5581	5698	5729	5828	5708
ENSG00000228106	1	222815022	222837384	1	AL392172.1	-301	736	-333	277	589	199	184	-511	911	363	827	773	768	522	904	528	1102	1119	-2	-0.97	442	1068	1126	854	1003	1078	1335	461
ENSG00000154309	1	222872271	223005995	1	DISP1	2162	1592	3003	3068	3303	2549	1978	2429	1857	2668	2965	1687	2692	3257	1956	2462	2623	2556	1622	2302	2193	2193	1981	2319	1927	1833	2093	1854
ENSG00000162909	1	223701593	223776018	1	CAPN2	9.9	10.15	9859	9959	10244	10159	9646	9483	10345	9925	9543	9577	9704	10315	10028	10015	9664	9903	9401	9643	9653	9574	9931	9.97	9.66	9676	9206	9804
ENSG00000143514	1	223779899	223845972	-1	TP53BP2	5558	5428	4983	5261	5275	5852	5586	5674	5731	5713	5327	5415	5205	5.61	5.8	5652	5214	5289	5582	5145	5489	4914	5545	5442	5408	5375	4819	5327
ENSG00000272645	1	223951394	223992594	-1	GTF2IP20	1756	1293	1.85	2461	1544	1861	2106	1291	1092	1707	2766	1134	2235	1548	1087	1714	1059	991	1119	1309	1108	938	1179	738	526	1018	1851	1346
ENSG00000185495	1	223992743	224010612	1	AC138393.1	947	82	539	801	1505	335	0.14	1041	162	0.88	-169	29	869	527	-125	223	759	-137	0.46	0.46	-0.45	0.17	-0.11	-363	132	17	-113	533
ENSG00000143756	1	224114087	224162047	1	FBXO28	5463	5364	5466	5178	5379	5486	5035	5351	5751	5278	4712	4987	5269	5517	5487	5388	5511	5039	5591	5496	5.81	4872	5254	5619	5.76	5785	5526	5751
ENSG00000143753	1	224175756	224193441	1	DEGS1	7256	7169	7431	7082	7198	7066	6883	7125	7319	7.07	6994	7067	7436	7402	7228	6942	7458	7.37	7352	7337	7348	7169	7386	7245	7523	7467	7393	7331
ENSG00000143748	1	224227334	224330387	-1	NVL	4202	4624	3925	4327	4235	4823	4302	4373	4648	4503	4166	4579	4149	4322	4616	4451	4.48	4492	4514	4387	4667	4534	4649	4515	4413	4423	4087	4372
ENSG00000143771	1	224356850	224379459	1	CNIH4	5536	5273	5548	5676	5146	5274	5607	5431	5383	5284	5712	5278	5634	5332	5435	5421	5546	5383	5618	4971	5252	5207	5386	4945	5264	5393	6004	5433
ENSG00000162923	1	224385143	224437033	-1	WDR26	7094	6.72	7709	7061	7473	6.75	6846	6932	6599	6944	6807	6453	6983	7309	6526	6759	6723	6446	6946	7.01	6982	6339	6269	6749	6765	6788	6842	6.66
ENSG00000143786	1	224434660	224740549	1	CNIH3	5592	6638	6532	5816	6845	6747	6052	6081	6744	6605	6027	6406	7305	6635	6776	6976	6396	6607	4394	5017	4944	6615	6775	6146	5148	4434	5301	3.47
ENSG00000233384	1	224611404	224616220	-1	AC096537.1	1.12	1904	1971	1059	1481	1.93	1.54	994	2205	1486	1941	2397	2495	2185	2332	2.01	2192	1816	154	434	491	2518	2622	1289	1297	79	1665	-0.05
ENSG00000185842	1	224896262	225399292	1	DNAH14	1357	1555	1778	658	946	1804	976	1439	2018	2047	1023	1697	1034	1018	1954	1444	2052	2054	1833	1497	2188	1597	1955	2118	2313	1989	1828	2164
ENSG00000143815	1	225401502	225428925	-1	LBR	5669	5647	4402	5143	4.79	5607	5721	5838	5923	5145	4617	5.1	4676	4.25	5704	5594	5642	5463	5855	4997	6152	4889	5.77	5516	5843	5866	5675	6219
ENSG00000154380	1	225486835	225653142	-1	ENAH	7354	6911	6092	6321	6737	6883	7589	7522	6947	6699	5639	6777	5924	6422	7255	6625	6916	7.04	6963	7429	7261	6724	6.86	7545	7076	7321	6572	7641
ENSG00000143742	1	225777813	225790466	1	SRP9	6759	6353	6215	6772	6933	6813	6521	6602	7017	6284	6.48	6443	6766	6158	6864	6561	6.9	6.85	6.65	6117	6781	6592	6785	7166	7183	7249	7522	7347
ENSG00000143819	1	225810092	225845563	1	EPHX1	6029	4692	6.08	6663	6.16	4219	5818	5867	3988	5269	5995	4.53	5891	4628	4181	4656	4935	5015	4485	5.29	4899	5.37	4392	4728	4575	4805	6043	4398
ENSG00000196187	1	225845536	225882369	-1	TMEM63A	4586	4491	5307	4659	4968	4355	4688	4357	4146	4759	4984	4232	4955	5033	4054	4342	4401	4091	4.98	5239	4794	4134	4157	4033	4396	4252	4065	4269
ENSG00000143811	1	225919877	225924340	-1	PYCR2	4525	4503	4115	4405	4593	5063	4481	4488	4.62	4376	5042	4942	5052	4.61	4501	4793	4.81	4811	4296	4.53	4264	5046	4905	4.54	4549	4.8	4985	4657
ENSG00000143751	1	225982702	225999331	-1	SDE2	4204	4673	4131	3832	4108	4.57	4295	4458	4.66	4463	3336	4083	3475	4088	4545	4443	4508	4681	4588	4.52	4553	4.28	4347	4858	4664	4633	3784	4677
ENSG00000163041	1	226061851	226072001	1	H3F3A	4848	4615	4403	5271	5195	5277	4948	4981	5063	4.64	5399	5209	4.99	4705	4998	5273	4765	5149	4541	4506	5022	4888	4961	4905	4.29	4743	4.86	4977
ENSG00000182827	1	226144679	226186730	-1	ACBD3	6069	5813	6141	5819	6016	5577	5936	5979	5674	6014	5098	5218	5416	5814	5706	5644	5811	5576	5808	5992	5947	5502	5418	6007	6193	6136	5.94	6.22
ENSG00000183814	1	226231149	226309869	-1	LIN9	2.13	3952	1482	1.52	1856	3053	2.82	2433	3992	1804	998	3025	1871	1325	3975	3.33	3476	3401	3.51	2854	3485	2925	3825	3847	3751	3724	2774	3777
ENSG00000143799	1	226360691	226408079	-1	PARP1	7318	7941	7077	7316	7062	7.92	7.76	7467	7893	6903	7304	7615	7166	6779	7863	7.87	7445	7785	7557	6822	7435	7458	7916	7495	7.3	7447	7267	7548
ENSG00000143772	1	226631690	226739323	-1	ITPKB	4341	3.7	5954	4529	5234	3267	3959	3867	3294	3215	4471	2734	4072	2268	2808	3723	3104	3.04	685	1425	1983	2831	3189	3.14	3253	2557	2.57	2189
ENSG00000143801	1	226870184	226896105	1	PSEN2	3685	3936	5637	4.23	4066	3403	3642	3.18	2141	3362	3625	2659	4.22	2325	2991	2866	2943	3588	2639	4.08	2502	3974	3665	3723	3.5	3508	4003	3395
ENSG00000163050	1	226897536	226987545	1	COQ8A	3146	2848	4087	4127	3473	2785	3129	3.08	2499	2756	3745	2789	3793	2379	2681	2846	2428	2619	2769	2916	2656	2874	3022	2638	2.08	2.42	2807	2853
ENSG00000143776	1	226989865	227318474	-1	CDC42BPA	6356	6316	6852	6339	6497	6357	6045	6.53	6242	6777	6243	5975	6334	6506	5967	6326	6024	5771	6552	6.76	6892	5491	5991	6205	6328	6219	6022	6056
ENSG00000181450	1	227563543	227677443	1	ZNF678	1385	2213	1045	1326	1381	1968	1687	2159	2308	1812	929	1559	956	1258	1871	2093	1706	885	1818	1656	2046	993	1663	2199	1972	1858	1326	2.19
ENSG00000143740	1	227728539	227781231	1	SNAP47	4855	4692	4918	5028	5055	4818	4935	4731	4714	4865	5299	5069	4961	5043	4665	4866	4701	4884	4461	4754	4616	5075	4931	4566	4689	4.6	5008	4495
ENSG00000081692	1	227730425	227735411	-1	JMJD4	2604	2358	2869	2071	2299	2295	2.62	2507	2458	2665	2811	3138	2657	2686	2571	2244	2816	2904	2452	2384	2254	3068	2953	2461	2758	2695	2954	2378
ENSG00000143816	1	227918656	227947898	-1	WNT9A	1269	601	4453	2252	2165	199	-0.08	736	2114	2621	3157	2555	3.52	3346	1116	2243	2021	669	1844	3157	1962	1528	1998	115	2103	1369	2194	475
ENSG00000143761	1	228082660	228099212	1	ARF1	9048	9168	8789	8769	8.86	8903	9149	8769	9078	8913	9087	9.36	9.08	9061	9176	9011	9153	9258	9076	9034	8928	9345	9221	9086	9198	9208	9248	9183
ENSG00000143793	1	228100726	228105411	-1	C1orf35	3829	3909	3864	3524	3493	3784	3937	3558	4096	3274	4566	4335	4311	3859	4075	3782	4.09	4331	3523	3704	3406	4499	4307	3731	4144	3986	4.16	3862
ENSG00000162910	1	228106679	228109312	-1	MRPL55	4259	4071	4162	4086	4194	3944	4.25	3856	4042	4.03	4928	4.86	4756	4.36	4407	4062	4383	4728	3891	4189	3756	4851	4552	4107	4561	4649	4986	4551
ENSG00000143774	1	228139962	228148984	1	GUK1	7608	7001	7681	7379	7598	6686	7242	7283	7117	7224	8.33	7651	8056	8051	7213	7.12	7308	7599	7127	7537	7035	7997	7423	7	7544	7501	7864	7.3
ENSG00000198835	1	228149852	228159826	1	GJC2	445	-543	815	-374	41	-925	-151	738	-14	128	872	598	-0.02	-38	-397	-545	-73	1.56	464	-28	-502	584	49	-158	-166	291	1065	-0.22
ENSG00000181873	1	228165815	228182257	1	IBA57	2902	2.69	2474	3015	2.62	2746	2737	2926	2956	2.85	2851	2865	2739	2847	2.86	2839	2582	2867	2881	2886	2703	3067	2902	2988	2738	2668	2733	2805
ENSG00000154358	1	228208130	228378874	1	OBSCN	774	1467	1739	1991	2307	1348	2.68	1426	259	2677	2115	1636	1072	2098	1395	1621	0.67	452	1547	1.54	1163	1157	635	754	1111	1128	1872	1316
ENSG00000154370	1	228393673	228406840	-1	TRIM11	4014	4061	3715	3479	3755	4096	3961	3872	4128	4303	4273	4512	4129	4067	4143	3878	4266	4242	4052	4077	3868	4554	4451	4.13	4351	4383	4652	4424
ENSG00000181218	1	228456979	228457873	-1	HIST3H2A	1197	947	2364	1353	1564	215	1046	868	501	1897	2129	575	2077	1456	822	1242	571	1286	0.8	-0.14	947	1652	1455	0.93	748	1142	1746	866
ENSG00000168159	1	228487061	228495766	1	RNF187	6686	6267	6628	6962	6741	6529	6419	6792	6425	7256	7.56	6911	7226	7068	6371	6628	6439	6627	6495	6621	6393	6937	6606	6368	6224	6253	6706	6167
ENSG00000116574	1	228735077	228746669	1	RHOU	2691	1.77	2858	3606	2.89	3022	1804	2804	1543	1829	2914	1103	2083	1434	293	2629	1209	1473	2293	2223	3224	1304	1736	2437	1159	1544	2522	2181
ENSG00000168118	1	229271062	229305894	1	RAB4A	5002	4698	5024	5143	4916	5176	4833	5009	5.01	5014	5002	5017	5.22	5147	4926	4861	4839	5053	4687	4617	4791	5105	4766	4883	5061	5102	5192	5.06
ENSG00000154429	1	229321005	229343294	-1	CCSAP	2.66	3846	2995	2074	2805	3236	2769	2691	3777	2594	1953	3362	2765	2689	3538	3182	3464	3532	4147	3.58	3863	3085	3.29	4031	4069	3836	3342	3762
ENSG00000069248	1	229440260	229508341	-1	NUP133	6007	6223	5866	6214	5.92	6004	6062	6194	6155	5997	5729	5781	5726	5812	6097	6255	5923	5883	6025	5.82	6135	5729	5931	6084	5889	5973	5886	6069
ENSG00000135776	1	229516582	229558695	-1	ABCB10	4738	5195	4686	4382	4283	4357	4596	4754	5107	4271	3578	4229	4273	4.02	4784	4692	4802	4.68	5208	4883	5103	4424	4799	4988	5199	5029	4389	5091
ENSG00000135801	1	229593111	229626047	-1	TAF5L	4801	5	4407	4364	4501	4959	4863	4.61	5.03	4646	4266	4874	4555	4.49	4859	4764	4784	4804	4951	4723	4931	4762	5043	4846	5041	4878	4532	4935
ENSG00000135763	1	229626234	229660199	1	URB2	3874	5031	3618	2902	3722	4525	4137	4478	5119	4234	2965	4688	3.31	3792	5072	4353	4801	4916	4498	4279	4.69	4688	4923	4926	4795	4827	3777	4869
ENSG00000143641	1	230057990	230282124	1	GALNT2	8045	7.38	8098	7575	7779	7069	7878	7259	7077	7317	7433	7558	7556	7988	7535	7415	7629	7681	7727	8242	7702	7647	7363	7434	7599	7854	7846	7759
ENSG00000177614	1	230314482	230426371	-1	PGBD5	-66	-837	-4.29	-3.13	-1942	-1417	251	-1574	-191	-1475	-3751	1445	-4186	-4941	1972	-491	1223	2787	-582	736	-2.34	1928	713	2723	1341	2042	-2381	1564
ENSG00000135775	1	230642489	230693982	1	COG2	4.44	4602	4429	4416	4403	4669	4649	4422	4575	4644	4216	4682	4.28	4431	4696	4.56	4534	4524	4443	4354	4609	4593	4567	4483	4.41	4519	4399	4593
ENSG00000119280	1	230837119	230869589	-1	C1orf198	5244	3.65	7417	6405	4855	4629	4951	5214	4	5332	6216	4104	5778	6131	4129	4984	4463	4108	5421	5942	5429	3719	4228	3901	3942	3817	3646	4228
ENSG00000143643	1	230906243	230978875	-1	TTC13	3852	3822	4.14	3728	3673	4073	3665	3892	3836	4117	3692	3157	3796	3589	3616	3896	3744	3863	3939	4117	3764	3.58	3521	3407	3658	3812	3579	3.75
ENSG00000173409	1	230978981	231000595	1	ARV1	3651	3641	3838	3884	3.76	3182	3636	3425	3.45	3691	3452	3634	3935	3788	3.36	3528	3704	3798	3335	3782	3556	3701	3508	3523	3488	3695	3.88	3469
ENSG00000182118	1	231018958	231040246	-1	FAM89A	1221	11	856	578	1506	1156	948	948	696	505	-359	421	-0.1	-367	1254	768	1035	1293	-241	-1147	341	808	1543	1669	2077	2046	1616	1094
ENSG00000143633	1	231223763	231241187	-1	C1orf131	2966	3313	2614	2895	2825	3137	3213	3092	3284	3054	2683	3278	2814	2409	3576	3126	3.43	3446	3004	2984	3242	3391	3315	3364	3489	3599	3176	3644
ENSG00000116906	1	231241207	231277973	1	GNPAT	6058	5959	6115	6281	5953	6195	6084	5829	6071	6155	6199	6122	6205	6149	6201	6246	5904	6001	5981	5578	6001	5877	6075	5742	5796	5.89	5916	5.96
ENSG00000116903	1	231332753	231337852	-1	EXOC8	3642	3873	3872	3513	3573	3342	3611	3683	3661	3635	3009	3368	3.38	3714	3.79	3362	3975	3427	4093	4.06	4065	3366	3635	4068	4247	4107	3777	4035
ENSG00000010072	1	231337104	231355023	1	SPRTN	3.48	4046	3262	2825	3068	3382	3383	3385	3729	3189	2705	3534	2777	3252	3759	3642	3656	3471	3763	3747	3795	3341	3742	3831	3882	3973	3.38	3888
ENSG00000135766	1	231363751	231425044	-1	EGLN1	5481	5.22	5315	5413	5.22	5067	5.28	5376	5583	5311	5054	5089	5519	5386	5272	5097	5311	5218	6136	5231	5.41	5039	5.28	5345	5492	5585	5576	5598
ENSG00000233461	1	231522388	231528556	-1	AL445524.1	1486	2045	2625	1.47	1447	2118	1726	663	2025	1413	1793	2646	2677	2175	2311	1589	1957	2727	1899	1667	1646	2309	2573	1458	1831	2208	2607	2196
ENSG00000116918	1	231528653	231566524	1	TSNAX	4289	4424	4577	4.24	4496	4592	4217	4.22	4303	4321	4085	4355	4419	4667	4406	4373	4503	4564	4493	4438	4693	4405	4401	4735	4729	4767	4852	4741
ENSG00000162946	1	231626815	232041272	1	DISC1	432	31	2267	1949	1693	2193	791	956	1017	1179	1334	993	1741	2331	1354	2387	1088	51	1924	2088	1565	72	981	1288	607	684	-483	479
ENSG00000116991	1	232397965	232561558	-1	SIPA1L2	2492	-1234	3336	3194	4355	916	2017	2627	1975	-0.31	3455	414	1901	-297	1.3	3471	2779	895	2491	3291	2832	1372	127	1701	1397	844	1045	-444
ENSG00000212916	1	232804892	232808407	1	MAP10	1117	849	426	921	895	878	1109	986	1193	0.58	424	123	503	1.07	1065	1312	826	575	391	1226	1235	277	169	897	874	991	687	881
ENSG00000135778	1	232950605	232983882	1	NTPCR	4.89	4.2	5421	5167	5	4684	4541	4561	4207	4275	5.59	4387	5278	5139	4.44	4757	4085	3779	4551	4426	4363	4713	4484	4122	4161	4128	4359	4106
ENSG00000135749	1	232983435	233295713	-1	PCNX2	4731	4051	4.84	5155	4857	4188	4435	4769	3764	4989	4419	3585	4.46	4324	3.76	4173	3722	3416	3644	4197	4149	3793	3521	3991	3982	3645	4004	3604
ENSG00000135750	1	233614004	233672512	1	KCNK1	699	-495	-5925	-272	1829	674	1283	634	1297	817	164	-3	-1082	35	1057	-0.61	-389	751	1577	-3437	-856	1113	1.23	1.12	937	937	-829	1725
ENSG00000183780	1	233904933	234324516	1	SLC35F3	2338	4969	-5957	25	1684	-79	3237	819	1097	-4189	-3048	2977	-3024	-5697	-228	795	-1251	-632	-741	-448	-5979	2031	-4172	3682	0.36	1163	3495	-953
ENSG00000168275	1	234373456	234384049	1	COA6	3195	3544	2793	3194	3493	3554	3181	3189	3527	2748	3.06	3873	3221	2723	3724	3102	3.73	3782	3262	2629	3277	3781	3721	3942	4185	4397	5248	4334
ENSG00000059588	1	234391313	234479103	-1	TARBP1	4604	5025	4788	4632	4917	4784	4338	4735	4843	4862	4325	4405	4845	4895	4466	4748	4471	4857	3966	4.82	4871	4413	4584	4664	4118	4445	4267	4.41
ENSG00000168264	1	234604269	234609525	-1	IRF2BP2	5749	5446	5104	5728	5751	6254	5711	5793	5806	6043	5568	5656	5503	5486	5636	5519	5906	6079	5647	5318	5458	5691	5774	6039	5807	6089	5.86	5854
ENSG00000173726	1	235109336	235128936	-1	TOMM20	7634	7575	7435	7613	7702	7706	7.44	7687	7647	7765	7213	7347	7.45	7571	7553	7438	7577	7743	7664	7337	7532	7417	7553	7744	7.5	7615	7619	7784
ENSG00000054267	1	235131634	235328219	-1	ARID4B	5146	5233	5.25	5175	5423	4916	5196	5322	4.99	5172	4504	4401	4455	5219	4945	5279	4785	4581	5167	5145	5247	4356	4293	5299	4805	4873	4.53	4993
ENSG00000152904	1	235327350	235344532	1	GGPS1	3456	3287	3816	4.01	3775	3502	3262	3.58	3.42	3559	3878	3721	3936	4069	3302	3643	3544	3495	3428	3337	3239	3372	3223	3221	3.62	3669	4029	3429
ENSG00000285053	1	235328570	235448952	1	TBCE	325	577	-149	5	422	0.86	639	-317	795	272	-448	325	-429	78	969	632	729	597	452	623	847	435	578	854	643	386	-507	503
ENSG00000284770	1	235367360	235452443	1	TBCE	2.41	2656	2024	2133	2193	2405	2127	2403	2418	2575	1394	2106	2125	2.04	2438	2185	2582	2178	2.62	2368	2805	1831	2518	3042	3102	3134	1892	3283
ENSG00000162885	1	235449923	235504481	-1	B3GALNT2	3216	3926	3417	2776	2883	2927	3.21	3354	3277	3349	2031	2908	2264	3217	3156	3084	3.04	3022	3482	3.54	3575	2464	3071	3479	3421	3424	2134	3555
ENSG00000143669	1	235661041	235883640	-1	LYST	4.58	4459	6832	4955	5813	3787	4394	4735	3.92	4747	4.42	3405	4535	4602	3849	4583	3655	3.23	4258	4562	4579	2712	2828	3881	4041	3886	3.54	4018
ENSG00000116962	1	235975830	236065162	-1	NID1	8582	8.77	7768	9045	7897	7.62	8889	9036	8222	7958	8006	7587	7541	7346	8074	8668	8222	7446	7786	7809	8158	7473	7519	8.52	8776	8323	7971	8.55
ENSG00000077585	1	236142505	236221865	1	GPR137B	3777	2.96	4118	4012	4444	3283	2868	3736	2929	3525	3979	3174	3883	4492	2625	3245	2963	3253	3747	3908	3431	3.35	2978	3.39	3177	3065	3315	3101
ENSG00000086619	1	236215555	236281985	-1	ERO1B	1.34	1547	2359	1.61	2071	304	1318	1736	886	2653	433	1211	1637	1617	1211	1742	1884	726	1677	1289	2198	163	863	1383	1609	2039	2501	1.91
ENSG00000116977	1	236518000	236552981	1	LGALS8	5061	5209	5165	5149	5323	4882	5131	4958	4784	5313	4943	4685	5.11	5396	4684	5107	4817	4.71	5388	4985	5153	4457	4558	4678	4767	4898	4932	4836
ENSG00000119285	1	236549005	236604504	-1	HEATR1	6308	6.77	6305	6007	6335	6418	6375	6492	6754	6463	5418	6101	5.76	6017	6623	6516	6293	6141	6482	6.18	6.57	6095	6318	6646	6567	6549	5.69	6653
ENSG00000116984	1	236795281	236903981	1	MTR	5874	6328	5864	5.99	5.69	5758	5884	6186	6115	5695	5208	5482	5429	5492	5907	5949	5785	5.59	6314	6105	6215	5375	5637	6032	5754	5812	5213	5969
ENSG00000155816	1	240014348	240475189	1	FMN2	5115	5229	5539	4345	4641	5054	4911	5324	5687	5511	4359	5727	5.7	6276	5526	5338	6151	4799	6529	6735	6507	5769	6.09	6112	6559	6175	6.1	6014
ENSG00000180875	1	240489573	240612149	-1	GREM2	5833	6727	5169	6566	6209	5902	5959	7134	6308	5515	6501	6651	6.93	5.12	7333	5987	6448	7174	6295	7457	6402	7024	6397	6882	7032	6.86	7041	6594
ENSG00000091483	1	241497603	241519761	-1	FH	6605	6676	6441	6521	6358	6579	6525	6509	6785	6335	6595	6827	6632	6469	6825	6.68	6712	6976	6.7	6257	6752	6949	6905	6602	6861	6852	7178	6998
ENSG00000054277	1	241590102	241677376	-1	OPN3	922	885	1445	2155	1239	1.58	1077	1413	1599	603	1304	935	1007	2527	1545	1966	1195	1.86	1.01	794	1074	909	1329	1119	1402	1702	696	2098
ENSG00000203668	1	241628853	241640254	-1	CHML	4.3	4871	4091	4359	4324	4683	4613	4192	5443	4032	3815	3905	3002	3882	4696	5165	4447	4477	4603	4292	4925	3684	4314	4829	4547	4631	4369	5027
ENSG00000174371	1	241847967	241895148	1	EXO1	2543	5189	1694	2.2	2712	4805	4068	1.88	5495	2299	2078	4.95	3343	2351	5112	4842	4728	5349	4839	3953	4816	4934	5437	5092	5.13	5034	4192	5087
ENSG00000143702	1	243124428	243255348	-1	CEP170	7421	8216	7295	6749	7568	8097	7214	7.59	8379	8191	6623	7493	6534	7626	8201	7892	7703	7682	7275	7321	7375	7.21	7859	8165	7905	7.33	6297	7.32
ENSG00000054282	1	243256034	243500092	1	SDCCAG8	4941	5149	5087	5432	5.33	5842	4856	5106	5448	5.68	5.38	5735	5493	6178	5752	5412	5592	5336	4.62	4845	5043	5349	5816	5049	5126	4682	4561	4641
ENSG00000117020	1	243488233	243851079	-1	AKT3	5974	5758	6117	6.19	5921	5714	5806	6313	6378	6247	5641	6055	6099	5836	6002	5859	6227	5935	6573	6456	6614	5692	6.21	6148	6165	6107	5763	6.18
ENSG00000179456	1	244048939	244057476	1	ZBTB18	3015	2995	2767	2397	3218	3133	3.39	3092	3697	3495	2662	3293	3116	3695	3.06	2985	3653	2914	4227	4108	4552	2949	3372	2894	3222	3124	2777	3.52
ENSG00000035687	1	244408494	244452134	-1	ADSS	5705	6324	5733	5573	5945	5941	5563	5.88	6183	5921	5285	5.62	5471	5565	6385	6039	6143	6.19	6.09	6148	6151	5997	6038	6427	6303	6233	5914	6223
ENSG00000121644	1	244652935	244709033	1	DESI2	5904	5987	5486	5754	6083	5915	5805	6218	6462	6069	5128	5695	5436	5191	5993	5983	5928	5974	6161	5784	6128	5563	5877	6.3	6226	6241	6012	6.24
ENSG00000203667	1	244835322	244845057	1	COX20	218	674	695	-0.29	375	506	444	-279	639	448	464	377	141	-157	637	324	393	-247	791	0.41	992	428	517	-249	-126	-5	-58	104
ENSG00000153187	1	244840638	244864560	-1	HNRNPU	9016	9342	8284	8775	8774	9207	9214	8919	9.47	8818	8671	9104	8.59	8269	9414	9185	9132	9261	9.12	8575	9157	9064	9318	9305	9178	9211	9.01	9435
ENSG00000203666	1	244969705	245127164	1	EFCAB2	1662	2118	2451	2138	1941	1792	2293	1743	2127	2325	1977	2313	2733	2315	1967	2925	2522	2343	2783	2069	2848	2035	2526	1338	2196	1976	1.32	2033
ENSG00000162849	1	245154985	245709431	1	KIF26B	1041	-11	-137	948	1879	524	804	3013	1179	5052	1194	2395	-421	1815	0.49	2307	2669	3006	1982	3578	3805	1591	313	2814	2055	1029	317	839
ENSG00000185420	1	245749342	246507312	-1	SMYD3	4112	3868	4993	4248	4554	4272	4058	4142	4096	5581	4367	4287	5752	6123	4273	4225	4794	4112	4709	5822	4644	4379	4.51	3856	5073	4655	4914	4116
ENSG00000162851	1	246540560	246566324	-1	TFB2M	4236	4442	4.1	3.89	4033	4421	4258	4115	4416	4369	3637	4345	3977	4.16	4623	4272	4458	4562	4361	4137	4422	4576	4684	4484	4539	4534	4242	4.56
ENSG00000162852	1	246566444	246668584	1	CNST	5555	5961	5341	4928	5198	5576	5469	5812	5983	6155	4806	5703	5031	5993	5842	5842	5827	5235	6229	6204	6075	5501	5977	5817	5811	5683	5226	5.61
ENSG00000143653	1	246724047	246768137	1	SCCPDH	5629	5.39	5.92	5707	5568	5313	5389	5564	5524	5469	5906	5248	5845	5439	5415	5645	5391	5638	5723	5506	5584	5223	5609	5.07	5243	5341	5.79	5222
ENSG00000153207	1	246839098	246931967	-1	AHCTF1	5932	6691	5713	5347	5.69	6021	5923	6152	6508	6009	5029	6073	5297	5575	6.34	6106	6.18	6.08	6426	6262	6475	5832	6201	6492	6386	6458	5732	6.59
ENSG00000277462	1	247036784	247078755	-1	ZNF670	942	1517	701	361	785	906	982	898	1568	958	-132	1039	147	631	1651	981	1106	1428	1606	1264	1616	1.14	1168	1357	1307	1755	942	1734
ENSG00000188295	1	247099962	247104372	-1	ZNF669	1945	2133	1979	1778	1909	2101	2.06	2.12	2267	1922	1557	1783	1247	1741	2223	2156	2169	1937	2153	2003	2388	1526	1824	2124	1937	1981	1.34	1827
ENSG00000196418	1	247121975	247172016	-1	ZNF124	981	1964	1107	104	0.78	1774	1618	1.28	1903	1156	-0.7	1.91	-0.19	547	2195	1654	1.66	1809	1827	1175	1.56	1213	1972	2046	1.94	1.91	1041	1996
ENSG00000227671	1	247189851	247210856	-1	AL390728.4	2927	3515	3222	3072	3375	3.29	3.12	3781	3528	3159	2123	2465	2309	2722	3422	3296	3324	2275	3898	3565	3.9	2513	2999	3748	3572	3752	2226	3846
ENSG00000162714	1	247297412	247331846	-1	ZNF496	5.13	4853	3923	5386	5127	5.21	5389	5509	5116	5527	5133	4941	4692	4719	5039	5324	4813	4953	4.76	4492	4887	4817	5046	4909	4708	4696	4683	4862
ENSG00000175137	1	248810446	248826633	-1	SH3BP5L	6.27	6696	5791	5533	5.95	6.21	6065	6212	6878	6426	6296	7709	6246	6559	6926	6061	6919	6578	6719	7154	6.6	7108	7401	6703	6677	6176	5658	6409
ENSG00000171161	1	248838210	248849517	1	ZNF672	4.56	4.67	3707	3728	3754	3926	4334	4338	5102	4389	4478	5615	4677	4439	5029	4061	5013	5001	4793	4792	4778	5184	5.66	4786	4924	4549	4487	4933
ENSG00000171163	1	248850006	248859144	-1	ZNF692	3403	4119	3417	3577	3945	4.4	3912	3649	3813	3881	4106	4467	3.86	3549	3891	3719	3948	3677	3705	3755	3589	4306	4264	3827	3742	3633	3.83	4.07
ENSG00000185220	1	248906196	248919946	1	PGBD2	1.85	2126	1497	1706	1984	2102	2099	1633	2187	2133	1803	2342	1919	2.09	2386	2094	2222	1977	2103	1.86	2333	2187	2032	2096	1796	1.71	1659	1889
ENSG00000035115	2	217730	266398	-1	SH3YL1	3891	2876	4025	4321	3995	3.96	3611	3984	3143	4127	4059	3181	3839	4186	3.27	3817	3159	3272	3589	3788	3521	3.25	2994	3208	3275	3274	3384	3139
ENSG00000143727	2	264140	278283	1	ACP1	6246	6012	5955	6363	6246	6473	6193	6305	6166	6319	6261	6342	6135	6039	6304	6202	6179	6.34	6189	6008	6117	6332	6.33	6174	6246	6258	6476	6268
ENSG00000151353	2	667335	677439	-1	TMEM18	4.38	4389	4039	4683	3941	4804	4709	4893	4.57	4473	4848	5037	4524	4.4	4697	4271	4534	4468	4794	4418	4.57	4836	4938	4262	4668	4434	4621	4559
ENSG00000130508	2	1631887	1744852	-1	PXDN	8862	8508	8.42	8391	8575	8686	8744	9022	8431	9126	7918	8662	7105	8327	8849	8682	8527	9004	9024	9429	9038	8.63	8528	9313	8911	8832	8.46	8.87
ENSG00000032389	2	3188925	3377882	-1	EIPR1	4.55	4855	4792	4.42	4584	4856	4741	4134	4813	4647	4772	5224	4921	4911	4904	4828	4.82	5.02	4763	4734	4653	5242	5019	4687	4727	4696	5059	4626
ENSG00000171853	2	3379675	3485094	1	TRAPPC12	5237	5256	5153	5145	5268	5182	5291	5235	5263	5187	5542	5613	5546	5318	5.49	5182	5466	5665	4.98	5362	4942	5829	5632	5496	5716	5676	5706	5462
ENSG00000182551	2	3497361	3519736	-1	ADI1	6098	6.31	6783	6.86	6977	6.4	6473	5717	6305	6259	7264	6666	7.41	7051	6.39	6591	6395	6341	6.49	6.79	6.75	6616	6342	6352	6273	6316	6751	6117
ENSG00000242282	2	3531813	3536873	-1	AC108488.1	15	568	-932	836	-14	0.37	0.43	197	0.43	304	998	701	689	379	787	0.48	147	239	103	253	487	463	618	247	272	-35	459	298
ENSG00000171865	2	3544793	3558616	-1	RNASEH1	4959	5448	4726	4179	4734	4978	4859	4923	5386	4991	4414	5457	4439	4715	5425	4932	4975	5179	5037	5103	5183	5252	5243	5196	5232	5108	4867	5211
ENSG00000234171	2	3558492	3561745	1	RNASEH1-AS1	2473	2731	2.62	1956	2294	3242	2929	1913	2259	2709	2635	3134	2417	2493	3099	2577	3465	3138	3.16	2333	2803	3342	3629	2.36	2.56	2743	2579	2.75
ENSG00000171863	2	3575205	3580920	1	RPS7	9284	9384	8.94	9594	9295	9641	9457	9.65	9.43	9646	9776	9.7	9343	9327	9532	9.51	9418	9585	9326	8898	9411	9689	9674	9.26	9214	9334	9608	9358
ENSG00000176887	2	5692667	5701385	1	SOX11	2322	3686	-3.06	2067	3545	5043	3981	4006	4852	3875	4122	4445	138	2475	5132	4725	3599	4739	271	-996	-1717	3182	4.4	4.66	1.5	-1785	0.54	8
ENSG00000134326	2	6840570	6866635	-1	CMPK2	731	2144	-3145	228	306	1241	359	153	1274	35	-343	-1046	-1274	-3782	1167	465	15	667	145	-4747	-2227	0.44	1347	1594	-612	-1041	-3759	122
ENSG00000228203	2	6912277	6918709	-1	RNF144A-AS1	1384	1798	-603	302	1.07	233	1824	214	1483	-932	-291	-664	-674	-4525	0.68	972	463	1941	-2598	-4363	-3967	1363	754	944	999	87	-948	5
ENSG00000151692	2	6917392	7068286	1	RNF144A	5592	5096	3795	5633	5547	4867	5646	5384	5.22	4407	5098	3869	3716	0.57	5059	5449	4397	5659	2775	909	1.67	4518	4791	5586	4267	3769	3082	3821
ENSG00000115738	2	8678845	8684453	1	ID2	6286	6166	3979	5944	5578	5118	6563	6.33	6002	6222	5.26	7108	4392	4401	6758	5793	7059	6355	5766	6.91	6149	6826	6483	6833	6626	6692	4979	6418
ENSG00000134313	2	8721081	8837630	-1	KIDINS220	7036	6901	7422	7159	7047	6478	6988	7303	6574	7141	6302	6155	6367	6754	6569	6834	5881	6044	6917	7171	6848	6058	6167	6732	6313	6329	5757	6461
ENSG00000143797	2	8852690	9003813	-1	MBOAT2	5.73	5724	5.69	5647	6323	5535	5522	5821	5935	6089	5409	5847	5528	5657	5722	5502	5539	5781	6202	6063	5964	5739	6055	6198	5.63	5819	5576	6204
ENSG00000151693	2	9206765	9405683	1	ASAP2	4491	5093	5223	4928	5412	4408	4779	4962	5.11	5202	3528	4178	4.16	5414	4.38	4805	4848	4348	5846	6237	5554	4373	4481	5022	5151	4906	3887	4845
ENSG00000119185	2	9403475	9423547	-1	ITGB1BP1	6762	6691	6578	6.52	6671	6984	6505	6578	6883	6331	6912	7148	6879	6408	6411	6674	7012	6903	7007	6287	6813	6932	6938	6535	7062	6865	6862	6487
ENSG00000119203	2	9423568	9473101	1	CPSF3	5576	6.23	5379	5815	5672	6311	5956	5717	6181	5788	5757	6179	5.86	5.72	6.18	6275	6028	6209	6023	5657	5.99	6037	6132	6041	5819	5959	6077	6025
ENSG00000134330	2	9473658	9496543	1	IAH1	5494	5106	5355	5922	5424	5476	5502	5323	5033	5147	6101	5701	6117	5647	5236	5358	5328	5111	5329	5303	5399	5299	5416	4783	5166	5235	5694	5105
ENSG00000151694	2	9488486	9556732	-1	ADAM17	5082	4694	5483	5429	5291	4681	5079	5267	4812	5601	4188	4084	4751	4782	4687	4971	4844	4365	5065	4728	5124	4245	4612	4594	4568	4663	3905	4673
ENSG00000134308	2	9583972	9631014	-1	YWHAQ	9187	9642	9.52	9428	9648	9146	9256	8923	9846	8897	9157	9.37	9719	8914	9.51	9319	9789	9406	9595	9412	9581	9282	9594	9635	9449	9.42	9388	9398
ENSG00000115750	2	9843354	9934416	1	TAF1B	4836	5243	4604	4479	4414	4278	4666	4846	4858	4106	3956	4668	4346	4203	5193	4631	4782	4489	4.62	4764	4713	4345	4653	4547	4898	4815	4428	5089
ENSG00000269973	2	9936360	9939590	1	AC010969.2	1792	1987	1547	2001	1432	1649	1739	2018	1735	997	2.17	2664	2372	1956	2521	1.75	2156	2132	1283	1549	1397	2127	2008	1708	2249	2249	2495	2189
ENSG00000172059	2	10042849	10054836	1	KLF11	2235	2279	3057	3276	2282	921	2018	2769	2385	2808	2392	2101	2552	2047	2175	1804	2255	1851	3211	3081	3035	1.7	2584	2219	2028	1801	769	2222
ENSG00000205795	2	10056780	10080944	-1	CYS1	473	-293	1801	909	1304	-1.05	-668	489	221	865	2635	369	2079	2585	-422	564	505	-1318	1725	2266	1069	577	255	-881	-174	-866	-29	-1626
ENSG00000171848	2	10120698	10131419	1	RRM2	4462	7134	2963	3973	4711	6526	5835	3153	7225	3149	4405	6492	5929	4087	6666	6558	6504	7027	6983	5506	6615	6679	7558	6952	7.21	7439	7092	7447
ENSG00000115756	2	10302889	10427617	1	HPCAL1	4989	5504	6409	5381	6945	5209	4776	4812	5904	4.29	5682	5448	6276	5186	5121	5.61	5533	5293	4868	5777	4632	6015	5141	5244	5876	5774	6613	4745
ENSG00000115758	2	10439968	10448504	-1	ODC1	7337	8124	7339	6621	7365	8413	7403	7276	8141	7262	6.88	7597	6866	6837	8007	7475	7757	8207	7752	7323	7535	8092	8098	7824	7632	7835	7444	7654
ENSG00000115761	2	10570766	10689987	-1	NOL10	5341	5635	5101	5073	5199	5681	5437	5293	5672	5342	5045	5738	5.22	5173	5786	5.4	5607	5708	5531	5141	5473	5708	5.8	5524	5625	5.63	5444	5656
ENSG00000143882	2	10721100	10785110	1	ATP6V1C2	-405	-533	-521	-589	-696	256	-415	-302	-53	574	-563	213	-526	-468	341	-129	-114	84	326	-673	131	-188	-1	0.01	-316	-32	-286	112
ENSG00000143870	2	10783391	10837977	-1	PDIA6	8555	8651	9091	8675	8658	8833	8.81	8674	8.58	9.67	8758	8474	8553	8567	8839	9025	8759	8632	8871	8833	8931	8619	8473	8712	8386	8523	7654	8646
ENSG00000162976	2	11155198	11178874	1	PQLC3	4212	3409	5.14	5126	4286	3852	3668	4157	3624	4434	4794	3642	5154	4915	3.51	3909	3736	3286	4328	4561	4.34	3.54	3698	3439	4008	3793	4195	3274
ENSG00000134318	2	11179761	11348330	-1	ROCK2	6699	6675	6718	6316	6.34	6246	6.48	6783	6573	6332	5994	6	6	6192	6.32	6546	6199	5704	6967	6913	7013	5688	5965	6611	6451	6397	6074	6.49
ENSG00000169016	2	11444375	11466177	-1	E2F6	3039	3405	2856	2734	3204	3.56	3074	3247	3506	3451	2722	3403	2981	3034	3419	3277	3538	3596	3199	3207	3451	3549	3441	3434	3568	3431	3281	3652
ENSG00000134324	2	11677595	11827409	1	LPIN1	7449	5.95	7702	7415	6895	6.45	6719	6947	6248	6341	7173	5072	7358	6851	6109	6633	5.7	5185	5863	5911	6.04	5395	5585	5321	5746	5471	6451	5301
ENSG00000071575	2	12716889	12742734	1	TRIB2	3538	3863	4627	3738	5914	4913	3816	4705	4.52	4928	3921	4049	2901	4848	4188	5374	4768	4217	3802	4.41	4082	4482	3.94	4356	2377	2545	2.13	3361
ENSG00000162981	2	14632686	14650814	1	FAM84A	1623	2117	4549	886	1377	1052	2086	-62	1701	426	1758	2074	3063	1434	709	4227	91	-343	2019	882	2066	418	1617	517	2687	1.29	2.06	2151
ENSG00000151779	2	15166909	15561330	-1	NBAS	6544	6185	6687	6.7	6.59	6334	6452	6657	6128	7088	6464	6106	6324	6797	5972	6495	6003	6.03	6369	6557	6361	6081	5936	6134	5886	5933	6183	5934
ENSG00000079785	2	15591178	15631111	1	DDX1	7.33	7601	7337	7.25	7241	7534	7642	7578	7388	7491	7.23	7537	7294	7493	7516	7429	7529	7643	7692	7431	7543	7504	7628	7349	7399	7425	7351	7475
ENSG00000163029	2	17663812	17800242	-1	SMC6	5337	5885	5166	5676	5317	5563	5.35	5739	5975	5739	5376	5428	5264	5219	5408	5807	5532	5144	5867	5174	5997	5102	5.66	5605	5464	5568	5.09	5834
ENSG00000178295	2	17753858	17788941	1	GEN1	4013	5056	3262	3841	3595	4249	4193	3867	4965	3554	3274	4143	3709	2874	4986	4564	4.64	4392	5018	4.36	5.03	3.96	4677	5148	5308	5081	4461	5.21
ENSG00000170745	2	17877847	18361616	1	KCNS3	1374	2288	3329	2762	588	1423	2032	2536	1409	2492	776	1835	2883	745	2279	865	1223	2703	3094	2586	1.3	2063	2984	1788	1901	701	721	2.6
ENSG00000240857	2	18554723	18560680	-1	RDH14	3637	3308	3253	3421	3.31	3541	3174	3441	3666	3506	3545	3.23	3573	3873	3616	3479	3488	3677	3511	3217	3249	3732	3669	3.2	3722	3714	3.81	3677
ENSG00000143867	2	19351485	19358653	-1	OSR1	5432	2615	6362	6323	2996	1279	3606	4555	2.78	4482	6229	1948	6763	5.54	3945	4029	3696	3483	4673	4694	3708	4843	2.91	2725	4146	2.99	4071	2893
ENSG00000183891	2	19896643	19901986	-1	TTC32	1132	1545	1218	1512	1382	649	1376	1163	1145	862	1382	825	1268	797	1626	1202	1122	1261	1674	0.69	1016	922	1143	1418	1079	938	1926	1402
ENSG00000118965	2	19910260	19990131	-1	WDR35	4237	4586	4228	4418	4326	4266	4391	4676	4.3	4.49	3733	3645	4033	3.7	4379	4414	4002	4141	4056	3575	4207	3603	3914	4363	3842	3994	3.52	4337
ENSG00000132031	2	19992111	20012694	-1	MATN3	1.16	1.53	1248	1466	1253	361	2174	973	1.06	1233	375	-11	0.89	1.1	1852	0.37	531	2399	677	615	1205	1563	1831	2232	1692	922	1523	1.46
ENSG00000068697	2	20032650	20052028	-1	LAPTM4A	8295	7495	8.56	8546	8123	7269	7879	8467	7517	8387	8391	7425	8211	7924	7716	7586	7645	7777	8016	7985	8007	7542	7506	7702	7844	7704	8251	7684
ENSG00000115884	2	20200797	20225433	-1	SDC1	7377	8071	8041	7362	8326	7418	7.69	7025	8501	7081	8009	8278	7624	6.26	8763	8.02	7859	8007	7664	7873	7.78	7832	8585	7926	7257	6748	6186	6252
ENSG00000055917	2	20248691	20352234	-1	PUM2	6564	6655	6347	6431	6421	6325	6508	6852	6735	6609	6035	5961	6053	6158	6384	6635	6246	6145	6641	6486	6.68	5871	6203	6637	6447	6479	6346	6598
ENSG00000143878	2	20447074	20449445	1	RHOB	4658	4376	4798	4488	5364	3738	5499	4476	4411	4269	5359	5075	4851	4719	5441	4646	4842	5797	5713	5864	5.75	5203	5151	5555	6451	6545	5.8	5803
ENSG00000118960	2	20560448	20651089	-1	HS1BP3	5023	4694	5758	5495	5509	4615	5026	4758	4254	5228	5572	4.7	5.81	5423	4233	4548	4384	4582	4121	4332	4162	4427	4596	4327	4052	4051	4605	4062
ENSG00000118961	2	20684014	20823130	-1	LDAH	4.7	4751	4408	4871	4922	4.57	4709	4.65	4766	4861	4706	4699	4595	4581	4433	4.62	4609	4371	4725	4582	4737	4274	4403	4809	4365	4047	4705	4553
ENSG00000119771	2	23385217	23708611	1	KLHL29	3089	2652	3311	2626	3318	3294	1923	3183	3277	3256	2331	3284	2792	3565	3.19	3.02	3396	3.41	3385	3726	2853	3.67	3673	3619	3635	3842	3172	3787
ENSG00000119778	2	23748664	23927114	-1	ATAD2B	3284	3122	2899	2782	3026	2656	3047	3.47	3083	3178	2443	2594	2333	2817	2709	3038	2665	2486	3.09	3213	3377	2299	2516	3215	2936	2929	2658	3021
ENSG00000173960	2	23927285	24004909	1	UBXN2A	4757	4865	5037	4618	4334	4615	4909	4876	4.8	4307	4399	4519	4489	4527	4754	4603	4684	4434	4928	4746	4787	4364	4689	4814	4966	4945	4752	5036
ENSG00000163026	2	24029340	24049575	-1	WDCP	3755	4114	3973	3405	3793	4.21	3612	4	4.23	3737	3563	4.14	3532	4193	4251	4121	4019	4.24	4047	4131	4106	3969	4122	4216	4012	4037	3.63	4013
ENSG00000119782	2	24049701	24063681	1	FKBP1B	325	198	1433	849	1478	504	251	-898	108	634	1238	895	1841	1035	156	666	459	758	472	1435	197	1097	473	661	1223	0.9	1279	623
ENSG00000115128	2	24067584	24076443	-1	SF3B6	6044	6115	5968	6345	6.22	6532	6223	6147	6111	6249	6627	6551	6345	6282	6225	6378	6222	6348	6132	5883	6225	6429	6246	6019	6078	6186	6637	6213
ENSG00000219626	2	24076526	24169640	1	FAM228B	1.46	1451	1348	1769	1789	1226	1279	1427	957	1476	1463	784	1538	1456	578	1334	517	323	1008	1605	1279	62	-3	741	454	0.39	953	696
ENSG00000115129	2	24077433	24085861	-1	TP53I3	5303	5261	5678	6025	5828	5199	5718	5445	4908	5679	6235	5854	6137	6017	5617	5536	5362	5318	4819	5253	4.9	5601	5402	5.27	5407	5471	5527	5153
ENSG00000198399	2	24202864	24360714	-1	ITSN2	4711	4925	5.37	4685	4723	4298	4657	4547	4465	4648	3994	3953	4.46	4716	4.44	4483	4331	3845	4981	5.04	4853	3838	4099	4523	4581	4621	4253	4749
ENSG00000084676	2	24491914	24770702	1	NCOA1	4964	4.14	5034	5515	4494	3452	4852	5.35	4143	4683	5032	3829	4661	4668	3.92	4441	4011	3798	4507	4775	4674	3566	3716	4013	4007	3965	3909	4117
ENSG00000184924	2	24789734	24793382	-1	PTRHD1	2.64	2382	2858	3408	2915	2886	2761	2.71	2722	3.02	3536	3243	3515	3.33	2569	2965	2.8	2976	2.45	2691	2622	3101	2883	2464	2.69	2624	3211	2.5
ENSG00000138092	2	24793136	24822376	1	CENPO	4094	5558	3434	3921	3722	5287	5017	3847	5571	3749	4.17	5326	4262	3658	5606	5.07	5211	5549	5222	4879	5278	5294	5664	5288	5366	5256	4889	5.28
ENSG00000138031	2	24819169	24919839	-1	ADCY3	5556	5.84	5083	5303	5117	4926	5534	5.84	5359	5057	4614	5131	5225	4623	5286	5.32	5.29	5302	5431	5786	5431	5344	5502	5537	5452	5449	4908	5.53
ENSG00000271936	2	24825610	24826717	1	AC012073.1	-541	1429	-998	-531	-538	765	945	-953	1129	-0.23	-215	1.35	156	-0.34	1507	877	1267	1212	946	384	1.42	1253	1757	1041	1155	899	904	1032
ENSG00000115137	2	24943636	24972094	-1	DNAJC27	2577	2275	2218	2333	2332	1975	2253	2692	1914	2095	1938	1229	2184	2.03	1716	2033	1984	1701	2378	2516	2351	1283	1593	2323	2154	1995	1748	2012
ENSG00000084710	2	25042130	25159137	1	EFR3B	1234	3088	3906	1543	2274	1998	2286	1996	4089	736	2676	4.34	3908	2706	3811	2975	3774	3365	2702	3935	3335	2862	3861	3.35	2279	1554	616	1934
ENSG00000119772	2	25227855	25342590	-1	DNMT3A	3337	2871	3402	3833	3.63	3595	3857	3584	2729	3427	3732	2643	3296	3137	2.89	3617	2528	3242	2589	2533	2719	2467	2676	2995	2335	2395	2911	2716
ENSG00000138101	2	25377198	25673647	-1	DTNB	1506	1928	1698	1621	1406	1757	1892	1653	1628	1.5	1805	1359	1925	1512	1564	1732	1.08	1.52	2089	1794	1597	1.54	1909	1473	1618	1116	1344	1427
ENSG00000143970	2	25733753	25878516	-1	ASXL2	5831	5861	5882	5.59	5851	5426	5861	5.65	5781	5705	4879	4818	5104	5385	5397	5714	5194	5173	5739	5694	5.75	4.78	5083	5804	5399	5296	5169	5385
ENSG00000084731	2	25926596	25982749	-1	KIF3C	5242	5229	5802	5542	5933	6173	5512	5448	5755	5577	5568	5762	5583	6097	5456	5732	5519	5633	5434	5809	5252	5426	5491	5776	5096	4937	4.93	4.89
ENSG00000084733	2	26034107	26137454	1	RAB10	7.4	7044	7574	7237	7476	6885	6889	7418	7268	7.23	7129	6702	7281	7196	7.01	7.08	7343	6995	7212	7381	7233	6.75	7001	7273	7369	7386	7165	7228
ENSG00000157833	2	26173091	26189663	1	GAREM2	2915	2815	2048	1872	2749	2382	2944	2633	2366	2.69	1939	2617	2411	3423	2098	1855	2.3	2729	2962	3081	2.35	1877	2731	2515	2252	1989	1687	1968
ENSG00000084754	2	26190635	26244726	-1	HADHA	8343	8252	8517	8734	8.52	8402	8408	8396	8.07	8285	8541	8294	8626	8561	8152	8336	8.11	8072	8254	8.23	8151	8181	8103	7944	8031	8039	8191	8016
ENSG00000138029	2	26243170	26290468	1	HADHB	7294	6783	7595	7808	7508	7057	7102	7.22	6684	7149	7416	6.8	7428	7401	6787	7093	6802	6834	6986	7053	7.03	6.91	6.74	6781	6767	6874	7048	6772
ENSG00000138018	2	26308547	26395891	1	SELENOI	5214	5.64	4901	4214	5101	5171	4766	5063	5.65	5388	4415	5333	4729	4981	5.48	5217	5579	5479	5711	5599	5597	5189	5268	5871	5.54	5544	5063	5693
ENSG00000213699	2	26764284	26781231	1	SLC35F6	5.68	5478	5458	5382	5428	5465	5718	5.17	5127	6003	5184	5.28	5.34	5369	5443	5323	5323	5893	5195	5151	5074	5741	5556	5667	5346	5374	5699	5474
ENSG00000115163	2	26764289	26801067	1	CENPA	2186	4677	1463	1451	2753	4.17	4176	1363	4497	1269	2.2	4096	3635	2032	4375	4.19	4329	4083	4.27	3108	4331	4066	4595	4372	4611	4534	4565	4627
ENSG00000084764	2	26970612	27027196	1	MAPRE3	3718	3264	4236	4589	4324	3371	3457	3089	2917	3373	4.16	3147	4.6	3788	2963	3093	3583	3572	3.32	3799	3397	3.81	2995	3411	3476	3639	4008	3183
ENSG00000119777	2	27032910	27041695	1	TMEM214	7053	6966	6828	7016	6954	6608	7139	6701	6738	7067	7041	7049	6874	7117	6971	6881	7127	7.26	6984	7232	7111	7.36	7084	7097	7.09	7106	7315	7079
ENSG00000084693	2	27042364	27070622	1	AGBL5	4697	4515	4.48	5268	4999	5035	5087	4439	4.54	5052	5113	4723	5101	5116	4641	4955	4.59	4634	4544	4287	4548	4708	4364	4144	3859	4042	4401	4331
ENSG00000228474	2	27070472	27071773	-1	OST4	6958	6532	7349	7195	7062	6765	6969	7096	6573	6913	7638	7164	7.31	7433	6758	6856	6992	7013	6644	7006	6635	7346	6799	6641	6878	6865	7299	6619
ENSG00000138080	2	27078567	27086408	1	EMILIN1	8291	7733	7421	7625	8.26	6637	8275	7.77	7434	7567	8.36	7983	8225	7979	7713	7.73	7987	8084	7458	8022	7615	8253	7713	7772	8263	8282	8.44	8067
ENSG00000138028	2	27098889	27119115	-1	CGREF1	87	-611	1149	905	-2231	-904	-147	-452	-1703	0.74	794	-3248	826	768	345	-2441	-993	192	1539	-185	-217	1144	217	-1199	425	0.28	0.18	1622
ENSG00000138073	2	27130756	27134675	-1	PREB	5757	5813	5409	5391	5.54	5617	5884	5427	5721	5683	5722	5988	5715	5447	5915	5556	5846	6041	5591	5532	5515	6062	5978	5683	5661	5693	5.93	5.79
ENSG00000138074	2	27199587	27212958	-1	SLC5A6	4.52	5555	4364	4382	4.75	5276	5196	4457	5303	4.84	4438	5237	4473	4205	5.46	5146	5219	5637	5025	4474	4786	5367	5585	5506	5003	5133	4669	5336
ENSG00000138085	2	27212027	27217178	1	ATRAID	6397	5979	6482	7.18	6376	5956	6446	6.55	5762	6429	7153	6308	6794	6667	5985	6251	6176	6227	6179	6081	6095	6291	5.91	5679	5648	5846	6528	5792
ENSG00000084774	2	27217390	27243943	1	CAD	6487	7199	6212	6308	6598	7017	6946	6.78	7125	6624	6306	6706	6184	5976	7.04	6961	6766	6.93	6531	6328	6663	6894	7.15	7038	6765	6.79	6406	6.9
ENSG00000115204	2	27309492	27325680	-1	MPV17	6004	5534	6165	6634	6283	5708	6115	5673	5313	5996	6629	5836	6537	6779	5674	5746	5838	5607	5.39	5768	5595	5782	5583	5262	5388	5523	5888	5.44
ENSG00000115207	2	27325849	27357034	-1	GTF3C2	5.34	5667	5.16	5682	5611	5815	5668	5341	5515	5.38	5436	5695	5389	5373	5608	5579	5625	5742	5194	5317	5369	5655	5604	5.59	5545	5467	5328	5359
ENSG00000234072	2	27356246	27367622	1	AC074117.1	718	1151	671	395	1297	1457	1464	836	1.28	912	1.08	1586	1093	0.49	1509	1014	1.19	1815	921	689	699	1582	1109	1505	1642	1303	1167	1589
ENSG00000115211	2	27364352	27370486	-1	EIF2B4	5304	5434	5216	4832	5.44	5515	5535	5.39	5229	5267	5683	5661	5449	5276	5506	5378	5435	5676	5224	5222	5.15	5648	5467	5393	5303	5331	5618	5.23
ENSG00000115234	2	27370496	27377533	1	SNX17	7401	7128	7258	7.46	7324	7259	7464	7169	7109	7256	7672	7596	7705	7548	7.29	7289	7313	7346	7272	7286	7124	7605	7338	7017	7191	7139	7515	6992
ENSG00000163795	2	27377231	27380790	-1	ZNF513	3.22	3208	3.25	3004	3636	3044	3618	3084	3.09	3206	3741	3462	3433	3351	3338	3282	3265	3332	2847	3182	3103	3521	3.25	3375	3301	3215	3513	3043
ENSG00000115241	2	27381194	27409687	-1	PPM1G	6817	7561	6374	6.78	6904	7808	7147	6816	7621	6948	7159	7808	7109	6848	7691	7369	7471	7792	7339	6893	7.05	7805	7849	7467	7619	7565	7484	7.62
ENSG00000115216	2	27427790	27442259	1	NRBP1	7252	7.1	7244	7457	7847	7645	7502	7.4	7411	7396	7.79	7657	7625	7.44	7531	7.7	7411	7705	7.41	7567	7391	7581	7245	7354	7448	7308	7516	7147
ENSG00000138002	2	27444371	27489789	-1	IFT172	4621	4302	4648	5082	4.84	4775	4.72	4509	4324	4726	4947	4279	4543	4.76	4474	4848	4297	4358	4415	4404	4527	4229	4312	4351	3952	3963	4.16	4164
ENSG00000115226	2	27491883	27495245	-1	FNDC4	4282	2481	5015	5152	4878	4882	3.47	4016	3664	3899	5738	4109	5548	6009	3929	4768	3998	4282	4.13	4261	3683	4.33	3768	3545	4633	3.81	4392	2951
ENSG00000221843	2	27537386	27582721	1	C2orf16	1579	866	1191	1083	1181	1561	1463	1746	1037	1449	1239	853	1032	1482	1073	1084	1092	1202	1422	1.52	1405	859	1198	1.34	1.29	1223	1182	1
ENSG00000243943	2	27582969	27623215	1	ZNF512	4578	3961	4226	4863	4431	4779	4387	4525	4201	4537	4771	4118	4496	4411	4.29	4411	4015	4071	3898	3626	4161	4082	4259	4238	3942	4.1	4485	4069
ENSG00000198522	2	27628247	27651508	1	GPN1	5112	5272	5105	5252	5252	5748	5325	5058	5466	5212	5552	5562	5378	5558	5673	5688	5447	5672	5504	4821	5133	5459	5.71	5.16	5978	5762	5933	5397
ENSG00000119760	2	27650812	27663840	-1	SUPT7L	5141	5049	5227	5481	5.39	5349	5253	5195	4974	5376	5469	5181	5358	5273	5	5.21	5111	4993	5053	5081	5198	5.04	5023	5209	5153	5211	5238	5171
ENSG00000163798	2	27663471	27694976	1	SLC4A1AP	5225	5444	5231	5154	5077	5358	5395	4968	5.3	5132	5106	5447	5174	5487	5472	5289	5398	5496	5381	5167	5.3	5.39	5435	5244	5314	5339	5408	5357
ENSG00000243147	2	27771717	27988087	1	MRPL33	5212	5312	5475	5478	5189	5691	5368	5012	5317	5.17	5721	5802	5661	5736	5512	5384	5479	5661	5477	5271	5611	5847	5644	5095	5325	5462	6023	5.52
ENSG00000171174	2	27781364	27891098	-1	RBKS	489	146	1325	1028	-1	-148	749	248	-992	308	669	-162	0.96	881	0.27	-274	562	-221	292	1161	283	759	122	-118	566	0.84	1134	804
ENSG00000158019	2	27889941	28338901	1	BABAM2	4251	3774	4852	4987	4613	4112	4.27	3965	3587	4303	4999	4.05	4843	4851	3983	4103	4026	4019	3963	4128	4108	4329	3869	3375	3467	3.69	4447	3779
ENSG00000075426	2	28392448	28417312	1	FOSL2	7362	6208	7436	7328	6878	5722	7362	7183	6384	6493	7182	6225	6828	6712	6466	6378	6694	6584	6951	6834	6708	6351	6488	6249	6.17	6504	6458	6935
ENSG00000213639	2	28751640	28802940	1	PPP1CB	6575	6384	6226	6697	6891	6402	6338	6462	6.74	6418	6.29	6.03	6463	6036	6416	6337	6503	6522	6412	6219	6655	6022	6371	6797	6713	6818	6979	6878
ENSG00000171103	2	28849821	28870301	-1	TRMT61B	3135	3134	3065	2975	2773	2721	3088	2.72	3269	3214	2188	2986	2832	2598	3544	3419	3296	3057	3367	3207	3385	3207	3153	3031	3316	3.17	2805	3529
ENSG00000163811	2	28894643	28948222	1	WDR43	5.85	6346	5567	5116	5646	6315	5721	6018	6458	6223	5067	6177	5282	5762	6453	5869	6277	6261	6154	5789	6132	6118	6429	6277	6.44	6513	5752	6661
ENSG00000115295	2	29097705	29189643	1	CLIP4	4737	4032	5539	4499	5332	4603	4.17	4499	4474	5168	3821	4166	4752	5.46	3781	4344	4629	3741	4959	5319	5261	4062	4166	4155	4603	4619	4997	4356
ENSG00000119801	2	30146941	30160533	1	YPEL5	5981	4915	7077	6823	6546	5507	5382	6266	5167	6242	6676	5446	6557	6849	5.2	5776	5589	5163	6.05	6335	5.92	5276	5116	5458	5555	5543	5812	5455
ENSG00000213626	2	30231369	30323730	1	LBH	5693	3068	6585	5948	5138	5573	3747	5682	4846	6777	6595	6963	4899	6169	3865	5.91	4591	4717	6.73	7.52	6954	5.52	3474	4.71	2664	2821	2864	2632
ENSG00000172954	2	30447226	30644225	1	LCLAT1	4386	3827	4391	3818	3.83	4.1	3894	3991	4344	4517	4035	4397	3856	4201	3908	4228	4162	3614	4734	4675	4638	3713	3692	4094	3991	3888	3888	4069
ENSG00000158089	2	30910467	31155202	-1	GALNT14	-529	-4293	-453	663	96	1989	0.62	-1248	0.44	-1198	1563	-492	-1431	-2277	821	1466	2054	-661	2.34	-259	-0.64	-0.3	2015	-1195	1568	83	-11	1399
ENSG00000013016	2	31234337	31269447	1	EHD3	5514	5312	6135	6863	6573	5781	5853	5587	6102	6287	7012	6142	6021	7.09	5671	7.01	6198	5298	6061	6645	6249	6066	5374	5908	5977	5146	5836	4.67
ENSG00000158125	2	31334321	31414715	-1	XDH	-1.18	1257	1105	-903	607	1908	-711	-1046	1723	-171	112	1697	-348	1548	1477	1223	1548	57	2401	2629	1633	148	1815	972	1778	701	1049	419
ENSG00000162959	2	31865060	32011230	-1	MEMO1	-14	-241	-72	-1183	-344	-65	-288	-95	391	-855	-422	-177	-118	-461	-193	-856	238	-11	-325	101	-15	-396	-42	79	743	965	547	969
ENSG00000162961	2	31867809	32039812	-1	DPY30	4494	4562	4659	4666	4839	5141	4546	4348	4859	4653	4.87	4937	4977	4943	4.77	4845	4936	4996	4716	4486	4678	4994	4925	4736	4802	4897	5284	4849
ENSG00000021574	2	32063547	32157637	1	SPAST	3632	3589	3736	3721	3932	3516	3521	3763	3819	3737	3254	2966	3234	3513	3.55	3775	3522	3528	3752	3.82	3871	2953	3127	3908	3746	3801	3699	3755
ENSG00000152683	2	32165841	32224379	1	SLC30A6	5126	5215	5044	4987	4972	4982	4962	5188	5185	5136	4576	4.83	4839	4941	5212	5038	5.43	5.28	5206	5211	5476	4943	5034	5322	5416	5423	5123	5385
ENSG00000119820	2	32277910	32316594	1	YIPF4	5463	5132	5.34	5482	5386	5149	5205	5433	5.24	5555	5308	4804	5325	5342	5083	5189	5161	5287	5246	5217	5229	5068	5087	5325	5201	5378	5646	5405
ENSG00000115760	2	32357028	32618899	1	BIRC6	7226	7408	7386	6754	7161	6648	7005	7324	6943	7163	6114	6.51	6381	6992	6665	7024	6486	6288	7235	7444	7368	6149	6204	7051	6695	6651	6176	6729
ENSG00000018699	2	32628032	32821051	1	TTC27	4914	5268	4589	4902	4856	5206	5047	4981	5208	4988	4636	5142	4693	4651	5394	4705	4775	5182	5063	4827	4.67	5193	4.94	5041	5074	4907	4808	5114
ENSG00000049323	2	32946972	33399509	1	LTBP1	10.98	9563	10254	11084	10484	10166	10031	10669	10123	9697	10106	8474	9621	9778	9.99	10535	9187	9875	7.34	9477	8855	9471	8909	9564	9986	10165	10338	9524
ENSG00000152689	2	33436324	33564750	1	RASGRP3	3422	3.82	4588	2.59	2847	3183	2965	3908	3657	479	3395	2265	3328	2.4	3158	4592	1956	1075	2797	2487	1259	3289	3.13	2553	3131	2537	3499	2772
ENSG00000119812	2	33583658	33599382	-1	FAM98A	7244	7385	7353	7072	7214	6972	6969	7301	7.05	6656	6458	6566	6888	7007	7133	7007	7027	7181	7038	7125	7117	7101	7015	7381	7607	7.47	7455	7334
ENSG00000260025	2	36354749	36355114	-1	CRIM1-DT	-41	446	0.76	-127	-0.46	918	145	-72	985	1199	1034	1871	461	1531	642	0.76	1154	-0.24	1679	1.97	1251	1301	1309	619	656	558	1136	1046
ENSG00000150938	2	36355926	36551135	1	CRIM1	7774	8682	8585	6842	6864	8151	7644	7749	8.38	8427	6444	8096	6949	8458	8545	8229	8987	7691	9698	9997	9473	8142	8.63	8804	8953	8832	7828	9461
ENSG00000171055	2	36531805	36646087	-1	FEZ2	6.31	6219	6289	6179	5363	6777	6.11	6311	6.76	6301	6362	6776	6382	6733	6587	6349	6788	6292	7043	7051	6916	6544	6798	6.59	6.85	6753	6639	6925
ENSG00000205221	2	36696690	36814792	1	VIT	1823	354	4719	2332	-378	-3309	1.75	2679	0.75	2211	2095	784	4.55	2349	205	2.63	1334	2467	3013	4012	3718	2439	2084	1801	448	1388	1563	2687
ENSG00000279519	2	36839922	36842539	-1	AC007382.1	1236	972	464	697	806	1006	712	1185	687	0.41	-304	-15	-485	-162	964	965	599	841	1085	727	1.33	-0.01	455	1166	817	1014	-692	1093
ENSG00000115808	2	36843640	36966472	-1	STRN	5588	5.82	5533	5.05	5346	5317	5413	5676	5501	5303	4402	5037	4738	4736	5403	5269	5198	5079	5491	5585	5744	4769	5.12	5574	5525	5.6	5008	5659
ENSG00000008869	2	36968383	37084342	-1	HEATR5B	5043	5263	5219	5077	5.16	4979	5027	5269	4.97	5227	4.58	4466	4608	5216	4804	5241	4627	4744	5099	5374	5125	4.41	4566	5047	4565	4596	4114	4.66
ENSG00000152133	2	37084451	37099244	1	GPATCH11	4385	5344	3.97	4079	4264	4858	4176	4489	4801	4402	3814	4862	3775	4395	5136	4716	4767	5577	4621	4877	4815	5182	5094	5507	5082	4991	3755	5028
ENSG00000055332	2	37099210	37157065	-1	EIF2AK2	6199	6291	6.49	6191	6368	5922	6073	6272	6.07	6254	5528	5353	5.74	5975	5862	6065	5717	5834	6238	6.04	6168	5448	5636	6305	5932	6061	5959	6179
ENSG00000218739	2	37196488	37216193	1	CEBPZOS	4764	4588	5242	5133	5144	5.19	4601	4445	4801	4859	5.01	4.66	5115	5224	4808	4723	5162	5.07	4782	4526	4837	5307	4896	4903	5172	5025	5398	5076
ENSG00000115816	2	37201612	37231713	-1	CEBPZ	5.3	5856	5121	5.17	5244	5552	5334	5666	5663	5423	4487	5402	4755	5107	5867	5704	5579	5587	5686	5172	5754	5525	5827	5835	5835	5684	4708	5.84
ENSG00000003509	2	37231631	37253403	1	NDUFAF7	3401	3508	3689	3661	3825	3876	3695	3508	3512	3778	3593	3597	3841	3.85	3554	3658	3653	3529	3591	3.58	3602	3615	3653	3462	3665	3762	3827	3795
ENSG00000115825	2	37250502	37324808	-1	PRKD3	6403	6651	6506	6.74	6628	6175	6447	7059	6702	6.35	5961	5966	5953	6034	6.65	6637	5981	6186	6395	6341	6.62	5783	6055	6693	6309	6248	5659	6348
ENSG00000115828	2	37342827	37373322	1	QPCT	4867	4126	6396	6121	5669	3583	4928	5037	3.91	3659	4509	3871	5.03	4771	4309	4532	3054	4718	3865	4999	4216	4264	4.04	4428	4197	3952	3592	3612
ENSG00000163171	2	37641882	37738468	-1	CDC42EP3	6865	7253	8111	8111	7853	7728	6795	7444	7439	7.82	7923	6563	7583	7848	6644	7794	6794	6583	7463	7.22	7.65	7091	6939	7066	6983	6.64	6.29	6592
ENSG00000115841	2	37923187	38067142	1	RMDN2	2336	2158	2625	2336	1894	1012	1554	1993	1305	1939	1541	1296	1689	1.76	1578	1309	1894	2044	1716	2335	2087	1459	1623	2191	2144	2209	1951	2061
ENSG00000138061	2	38066973	38109902	-1	CYP1B1	3948	3868	3541	4076	6062	-3362	3.7	2767	-755	2851	1635	-692	2924	131	1529	715	1466	1675	486	172	-457	323	-593	2446	1222	3271	4692	3416
ENSG00000119787	2	38294880	38377285	-1	ATL2	4755	5227	4278	4394	4372	4452	4738	4876	4994	4556	3718	4168	4245	3994	4915	4776	4821	4735	4976	4.53	4976	4385	4764	5136	5283	5193	4788	5361
ENSG00000213553	2	38481851	38482804	1	RPLP0P6	4637	3836	4369	4845	4003	4624	4132	4956	4018	4612	5.08	4635	5.04	4764	4249	4419	4177	4339	4389	4256	4416	4436	4289	3751	4425	4452	4885	4398
ENSG00000143889	2	38561978	38603586	-1	HNRNPLL	5425	5471	5.36	5313	5431	5442	5413	5389	5584	5434	5106	5188	5263	5302	5558	5608	5388	5423	5553	5428	5642	5186	5.39	5523	5417	5.44	5537	5543
ENSG00000143891	2	38665910	38741237	1	GALM	3643	4017	4476	4112	4158	3795	3979	3366	3597	3721	4.16	3629	4473	4047	3589	3848	3542	3333	3584	4198	4.23	4025	3394	3342	3171	3298	3789	3114
ENSG00000115875	2	38743599	38751494	-1	SRSF7	6775	7345	6237	6.55	6574	7394	7018	6982	7434	6682	6833	7511	6647	6315	7566	7174	7165	7329	7121	6635	7249	7408	7559	7282	7203	7234	6958	7351
ENSG00000152147	2	38751534	38785000	1	GEMIN6	3673	4391	3521	3569	3335	4187	4053	3816	4144	3.62	3957	4.66	3942	3811	4595	3992	4506	4717	4018	3537	4004	4619	4651	4102	4438	4478	4589	4.38
ENSG00000163214	2	38797729	38875934	-1	DHX57	5368	5.58	5459	5399	5383	5501	5357	5348	5476	5411	5152	5502	5329	5348	5712	5549	5417	5236	5394	5273	5435	5206	5357	5601	5447	5501	5301	5484
ENSG00000188010	2	38875962	38929072	1	MORN2	3592	3333	3741	3794	3559	3655	3559	3571	3634	3.82	4022	4002	4058	3872	3884	3846	3944	3948	3748	3269	3732	3959	3811	3505	3424	3627	4063	3577
ENSG00000115904	2	38981396	39124345	-1	1	6362	5397	5864	5864	5639	5166	5765	5905	5249	5581	5269	4772	5225	5312	5193	5474	4998	4935	5517	5551	5435	4597	4714	5461	5.2	5202	5038	5282
ENSG00000011566	2	39249266	39437312	-1	MAP4K3	4.95	4813	4747	4678	5.13	4651	4.94	4836	4769	4751	3688	3877	3.84	4.53	4.85	4972	4444	4135	4772	4834	4912	4152	4406	5.01	5.07	5.02	4.62	5085
ENSG00000231312	2	39436637	39665343	1	MAP4K3-DT	1477	1141	2025	1684	2.31	1556	1739	1324	1567	1474	1603	783	1359	1886	1721	1645	1269	1055	986	679	616	1235	1553	1439	1662	1622	2273	1191
ENSG00000138050	2	39736060	39779267	-1	THUMPD2	2723	2.79	2.5	2499	2994	3215	2638	2703	3268	3128	2533	3431	2811	3096	3194	2737	3128	3052	3008	2868	2801	3024	3342	3213	3.56	3318	3138	3396
ENSG00000183023	2	40097270	40611053	-1	SLC8A1	3192	3655	4385	2033	3901	3488	3513	3511	4494	5256	3678	4191	2626	5.35	4377	3758	4795	4611	6041	5547	5025	3765	5036	4245	5518	5567	4632	5619
ENSG00000162878	2	42048020	42058528	1	PKDCC	3321	2195	1444	2825	1374	2073	4121	3555	2406	2754	2494	1599	3126	2929	2541	1933	3196	2266	1914	2914	2778	2739	3329	2134	835	1662	2586	3296
ENSG00000143924	2	42169350	42332548	1	EML4	6647	6752	6548	6.32	6549	6203	7078	6359	6519	6033	6041	5829	6063	6061	6238	6867	5938	6028	6121	5983	6315	5791	6063	6435	6.14	6175	6298	6385
ENSG00000115944	2	42333546	42425088	-1	COX7A2L	6508	6107	6576	6925	6576	6632	6419	6668	6275	7061	6724	6552	6633	6729	6411	6395	6449	6543	6381	6.37	6.29	6585	6448	6249	6353	6388	6848	6416
ENSG00000057935	2	42494569	42756947	1	MTA3	4915	4277	5.02	5424	5.07	4917	4803	4942	4404	5039	5.32	4623	5139	5278	4293	4869	4438	4443	4649	4539	4663	4497	4395	4504	4226	4266	4576	4356
ENSG00000152518	2	43222402	43226609	-1	ZFP36L2	7363	6134	7317	7626	7098	6.33	7459	7379	6369	6218	7.38	5598	7.41	6226	6.17	6475	6227	5639	6003	6034	6395	5827	6084	5798	6709	6706	7085	6798
ENSG00000115970	2	43230836	43596046	-1	THADA	5365	5384	5334	5503	5406	5527	5392	5439	5299	5.44	5.32	5403	5316	5261	5469	5438	5332	5366	5185	5179	5375	5386	5336	5517	5257	5287	5404	5319
ENSG00000152527	2	43637273	43767987	1	PLEKHH2	1.13	3005	2583	2524	482	-242	3177	3515	1301	2204	1651	-455	1369	805	1236	1738	1526	994	312	-558	945	-142	1069	1597	867	678	323	2131
ENSG00000138036	2	43774039	43810010	1	DYNC2LI1	3389	3137	4.07	3417	3675	3218	3308	3467	2881	3764	3854	2966	3547	3748	3295	3425	3417	3549	3068	3106	3225	3247	2985	3.48	3349	3252	3437	3269
ENSG00000138095	2	43886508	43996005	-1	LRPPRC	7196	7132	7187	7095	7406	7185	6773	7298	7103	7501	6.54	6638	6787	6738	7219	6965	6999	6886	7074	6841	7331	6.71	7146	7156	7014	7158	6904	7164
ENSG00000138032	2	44167969	44244384	1	PPM1B	2858	2685	2808	2896	2878	2958	2652	2743	2913	2774	2533	2.59	2959	2.75	2943	2829	2.99	2899	3.16	2973	3281	2.83	3.14	3076	3341	3118	3527	3283
ENSG00000138078	2	44316281	44361862	-1	PREPL	5706	5499	6676	5635	5.96	5413	5351	5892	5356	5982	5283	4732	5.2	6122	5393	5531	5.42	5372	5633	5819	5834	4988	4896	5597	5.42	5543	5387	5469
ENSG00000143919	2	44361950	44772592	1	CAMKMT	1779	1379	2226	2341	2217	2.02	1396	1396	1496	1564	1941	1538	2439	2529	1683	1749	1753	1789	1165	1668	1395	2095	1473	1606	1821	2.04	2325	1599
ENSG00000068784	2	45388680	45612165	-1	SRBD1	4298	4867	3993	4.09	4322	4606	4606	4399	4757	4426	3784	4125	3798	4095	4817	4792	4569	4213	4578	4414	4749	4342	4541	4593	4534	4439	4112	4612
ENSG00000171132	2	45651345	46187990	1	PRKCE	4819	4968	5124	5.25	4667	3846	4627	5.29	4647	4811	4527	4.26	4543	3989	4327	4527	4103	3923	3904	4288	4342	3.92	4013	4593	4409	4184	4047	4046
ENSG00000116016	2	46293667	46386703	1	EPAS1	6535	5165	8258	5973	6.54	5.26	6783	6417	5847	7485	5674	6949	6487	7008	6689	5782	7422	6689	6349	7907	7263	5762	6255	5916	7556	7777	7639	7473
ENSG00000250565	2	46490750	46542557	-1	ATP6V1E2	1523	1133	1846	1699	1416	1.67	1589	1484	1825	2062	1347	1.83	1545	1213	1391	1736	1887	1989	1822	1832	1.65	1471	1.74	1.66	1.11	0.93	1651	1257
ENSG00000119729	2	46541806	46583121	1	RHOQ	5824	4602	6792	6191	5.83	5058	5345	5619	4934	6098	5744	4827	6258	6213	4992	5165	5547	5152	5537	5.91	5.56	4934	4912	5255	5325	5258	5601	5306
ENSG00000151665	2	46580937	46617119	-1	PIGF	3167	3229	3127	2.93	3102	3219	3027	3039	3319	2822	3036	3326	3069	3231	3342	2817	3339	3344	3243	3184	3473	3303	3.12	3408	3731	3628	3478	3653
ENSG00000119878	2	46616416	46625742	1	CRIPT	3512	3412	3651	3702	3.37	3702	3535	3238	3704	3313	3614	3654	3405	3535	3651	3484	3748	3813	3477	3109	3623	3725	3613	3.75	3853	3785	4187	3923
ENSG00000171150	2	46698952	46780245	1	SOCS5	6601	6125	6735	6322	6243	5525	6272	6737	6248	6144	5751	5237	5735	5934	6164	6294	6453	6029	6454	6777	6712	5917	5.72	6462	6.48	6577	6238	6232
ENSG00000239332	2	46816697	46859007	1	LINC01119	2569	2693	4158	3388	1667	3235	2233	2554	3445	2425	3616	3919	4.61	6264	3817	3252	4175	4032	4607	4528	4046	4.4	3944	3444	3248	3268	3619	3225
ENSG00000180398	2	46901870	46941855	-1	MCFD2	8911	9179	8.89	8366	8776	8482	8.41	8636	8913	9075	7656	8239	8307	9252	8589	8428	8736	8925	8868	9339	8914	8934	8695	9092	8825	8929	8485	8858
ENSG00000068724	2	46916157	47076137	1	TTC7A	5871	5415	5994	5886	4789	4546	5824	5616	5119	4912	5863	5463	5774	5385	5392	5088	5561	5304	5414	6.01	5329	5724	5559	5134	5452	5599	5515	5744
ENSG00000143933	2	47160082	47176601	-1	CALM2	8904	9335	9447	8856	9014	9396	8776	8973	9553	9069	8968	9417	9474	9506	9603	9358	9677	9172	9.84	9661	9671	9287	9623	9341	9824	9663	9761	9623
ENSG00000236824	2	47335315	47335514	1	BCYRN1	237	1045	771	-1472	65	1.25	441	-963	388	0.25	-93	998	-1076	296	821	-23	1065	1795	411	-356	1299	2343	1538	937	661	1127	1498	878
ENSG00000095002	2	47402969	47663146	1	MSH2	5011	6028	4656	4.98	4868	5502	5279	5207	6167	5197	5094	5213	5029	4327	5828	5827	5531	5691	5817	5.21	6.08	5242	5901	5613	5476	5968	4997	5811
ENSG00000116062	2	47695530	47810101	1	MSH6	6396	6684	5704	6165	6202	6709	6543	6507	7172	6375	6039	6339	5869	6115	6882	6917	6421	6724	6688	6061	6658	6489	6.92	6739	6.52	6443	6049	6776
ENSG00000138081	2	47789316	47905793	-1	FBXO11	5355	5441	5402	5386	5358	5.24	5286	5.7	5551	5413	4.67	4.51	4694	5174	5249	5622	5006	4.81	5391	5405	5.49	4534	4915	5274	5084	5038	4205	5062
ENSG00000170802	2	48314637	48379294	1	FOXN2	4011	4293	3834	3328	3845	3846	3664	3938	4386	3821	2929	3.67	3365	3071	4033	3906	3873	3493	4291	3918	4388	3454	3894	4379	4514	4446	3713	4332
ENSG00000162869	2	48440598	48515391	1	PPP1R21	4717	4723	5.27	5373	4773	4765	4676	4719	4327	4694	5033	4702	5099	5177	4553	4761	4424	4214	4.63	4726	4842	4229	4251	4368	4619	4463	4513	4249
ENSG00000243244	2	48529383	48598513	1	STON1	3246	2294	4239	4528	4177	3082	3337	3217	2.76	2.95	3.74	2552	3.96	3591	2409	3438	2848	1823	2867	2964	2811	2253	2144	2736	2.71	2757	3181	2.72
ENSG00000143942	2	53767792	53775196	1	CHAC2	672	2687	1316	-114	936	2112	1344	-232	2877	249	-524	2174	1118	0.53	2799	1775	2694	2629	2164	1.47	2149	2424	2816	2304	2927	2911	1896	2782
ENSG00000068912	2	53787044	53818819	1	ERLEC1	6.48	6.21	6921	6504	6406	5872	6185	6359	5.97	6569	6127	5948	6434	6648	6025	6157	6.43	6457	6433	6729	6447	6384	5941	6412	6378	6406	6583	6384
ENSG00000119737	2	53852913	53859989	-1	GPR75	114	1.02	-533	-778	-126	-111	174	-268	611	-269	-1632	-263	-1321	-521	702	317	161	-991	685	429	611	-411	89	774	671	131	-1347	213
ENSG00000068878	2	53864067	53970840	-1	PSME4	6911	7398	6964	6842	7165	7.06	6928	7008	7319	7027	6.69	7093	6857	6919	7202	7318	6868	6857	7213	7173	7179	6872	7159	7319	7089	7011	6.92	7087
ENSG00000170634	2	53970838	54305300	1	ACYP2	1667	1342	3037	2117	1886	1553	1587	1.26	1866	1849	2478	2.27	2.64	3075	1691	1714	1928	2138	1808	2.62	2226	2.6	1726	1675	2216	2139	2605	1859
ENSG00000115306	2	54456285	54671445	1	SPTBN1	8893	8794	9618	9043	9193	8653	8734	8924	8892	8881	8488	8311	8.45	9265	8566	8965	8.31	8467	9021	9225	9021	8304	8216	8751	8231	8327	7935	8368
ENSG00000214595	2	54723499	54972025	1	EML6	1808	2359	3602	2227	3098	1608	2251	2.14	3658	449	2097	2232	2952	1119	2485	3953	2249	2411	1924	2585	2482	1462	2037	1825	1362	1246	0.92	873
ENSG00000115310	2	54972187	55112621	-1	RTN4	9.43	9389	9907	9141	9502	9087	9.11	9267	9597	9681	8908	9146	9603	9641	9713	9222	9689	9373	9692	9757	9543	9188	9704	9632	9872	9802	9717	9.8
ENSG00000162994	2	55174791	55232563	-1	CLHC1	1162	983	979	1039	1332	914	976	1059	0.46	1855	1549	279	758	626	764	1141	718	1359	711	933	1138	235	0.42	1535	758	1239	1134	1084
ENSG00000143947	2	55231903	55235853	1	RPS27A	9409	9261	9243	9759	9494	9704	9478	9802	9561	9738	9905	9939	9663	9618	9697	9619	9615	9.81	9476	9115	9554	9803	9752	9.36	9622	9698	10034	9.73
ENSG00000085760	2	55236595	55269347	-1	MTIF2	5291	5466	5002	5487	5178	5218	5478	5353	5.37	5521	4938	5169	5208	5002	5434	5258	5384	5448	5473	5064	5444	5288	5466	5325	5245	5455	5429	5588
ENSG00000115355	2	55287842	55419895	-1	CCDC88A	6019	6548	6148	6.04	6383	6.47	6085	6033	6615	5887	5633	5787	5961	6355	6.35	6555	6162	5663	6787	6511	6869	5528	5.85	6425	6547	6559	6357	6585
ENSG00000163001	2	55519604	55545879	1	CFAP36	4.98	4622	5406	5358	5325	5226	4931	5116	4814	5384	5693	5062	5496	5475	4882	5266	5022	5426	4875	4972	4869	5205	4816	4886	4762	4848	5.39	4724
ENSG00000275052	2	55547292	55618880	-1	PPP4R3B	6193	6.08	5993	6103	5.96	5761	5946	6182	6.13	6.04	5472	5472	5633	5458	6105	5868	5994	5985	6058	5901	6199	5512	5659	6371	6215	6326	6048	6.4
ENSG00000138035	2	55634265	55693910	-1	PNPT1	4827	5432	4274	4244	4381	5.02	4538	4904	5385	4989	4084	5082	4385	4252	5728	5004	5312	5227	5443	4944	5.36	5062	5403	5337	5547	5593	5046	5819
ENSG00000115380	2	55865967	55924139	-1	EFEMP1	4733	-1843	957	3662	1689	-402	1955	4.81	2021	4858	4843	3255	-1667	6487	2845	2523	3597	2518	5364	6265	6692	2391	1909	2656	7042	7058	7619	5647
ENSG00000028116	2	57907629	58159920	1	VRK2	4381	4838	4201	4.1	4812	4163	4289	4188	4667	4171	3616	4237	4148	4042	4408	4432	4388	4371	4423	4712	4533	4314	4377	4807	4427	4469	3899	4.4
ENSG00000115392	2	58159243	58241372	-1	FANCL	3162	3.48	2873	3.34	3154	3471	3126	3188	3691	2913	2921	3168	3044	2486	3291	3394	3381	3573	3312	3135	3506	3292	3571	3577	3338	3357	3098	3518
ENSG00000233426	2	58251440	58252525	1	EIF3FP3	551	717	539	2.03	1225	1571	877	1406	819	1293	1438	1607	1831	1009	1.21	1126	967	1397	725	824	1254	981	1059	1.22	1168	1404	1999	902
ENSG00000119866	2	60450520	60555154	-1	BCL11A	-77	-798	-2841	-125	-799	444	-117	-324	543	1527	0.71	1195	-401	721	-889	1013	603	-177	455	651	-881	166	-51	938	-1823	-2333	-4706	-2138
ENSG00000115421	2	60756230	60802085	1	PAPOLG	3678	3703	3674	3561	3613	3619	3542	3916	3731	3828	3.03	3018	3.11	3543	3638	3742	3613	3414	3715	3.68	3755	3015	3189	3869	3621	3675	3223	3719
ENSG00000162924	2	60881521	60931610	1	REL	1035	1563	863	282	938	195	439	1132	0.83	661	-635	751	-44	665	659	606	333	529	1561	1627	1347	-612	-235	1319	962	1093	95	1232
ENSG00000162927	2	60940222	61018259	-1	PUS10	2209	2419	2175	2.37	2283	2384	2157	2191	2267	2568	2019	1651	1764	1838	1847	2499	2095	1975	2384	2169	2297	1865	1852	2347	2132	2225	2014	2249
ENSG00000162928	2	61017225	61051990	1	PEX13	4186	4302	4.24	4059	4.21	4259	4.25	4.13	4239	4283	3643	4.21	4005	4184	4348	4.09	4402	4406	4311	4462	4499	4174	4165	4465	4614	4548	4277	4531
ENSG00000162929	2	61065871	61138034	1	KIAA1841	3.72	4461	3612	3679	3.46	4099	3973	4064	4586	4025	3811	4368	3745	3227	4454	4.26	4212	4206	4482	4388	4383	3966	4129	4468	4528	4211	3743	4163
ENSG00000212978	2	61141592	61144969	-1	AC016747.1	3949	3853	4244	4142	3666	3917	4248	3677	3569	3567	4195	3695	4245	3612	3957	3657	3.75	3802	3742	3594	3688	3653	3893	3481	3473	3709	3759	3594
ENSG00000173209	2	61177418	61191203	1	AHSA2P	4833	4571	4.53	5723	5303	5096	5109	5154	4199	4895	5554	4203	5.28	4604	4.2	4481	4539	4102	4343	4422	4678	4396	4563	4371	4.34	4535	4777	4747
ENSG00000115464	2	61187463	61470769	-1	USP34	7.09	7162	7282	6782	7211	6243	6736	7242	6.9	7146	5629	5744	6.06	6552	6526	6895	6266	5965	6976	7078	7.17	5.6	5837	6895	6371	6368	5536	6463
ENSG00000082898	2	61477849	61538626	-1	XPO1	7942	8412	7829	7794	7.91	7895	7828	8095	8388	7831	7294	7334	7433	7.18	8166	8179	7959	7761	8.36	7868	8386	7414	7.87	8354	8187	8175	7871	8305
ENSG00000170264	2	61824854	61854143	-1	FAM161A	1782	1.71	1081	1962	1.85	2331	1894	1934	2879	2031	0.95	0.88	1207	827	2514	2429	1955	2671	1801	1352	2351	1496	2221	2556	2199	2.04	897	2131
ENSG00000115484	2	61868089	61888804	-1	CCT4	7688	8163	7352	7597	7718	8338	7964	7656	8151	7787	7732	8214	7646	7.56	8198	8025	8029	8367	7913	7508	7849	8185	8313	8002	7959	8057	7.96	8169
ENSG00000173163	2	61888724	62147247	1	COMMD1	4434	4357	4834	4862	4631	4973	4672	4195	4319	4442	5158	5029	5187	5.06	4643	4492	4527	4627	4.49	4.46	4489	4934	4.69	4202	4424	4426	4928	4288
ENSG00000170340	2	62196113	62224731	1	B3GNT2	4028	4722	4057	2718	3796	3805	3704	3739	4816	3814	2478	4162	3207	3867	4332	3372	4929	4781	4037	4062	3.87	3911	4636	4731	5.17	5079	4141	4867
ENSG00000186889	2	62500221	62511894	-1	TMEM17	1241	702	1568	1125	1.35	1177	715	1164	974	1741	1399	946	1368	1569	1011	0.9	1619	1668	1497	909	1253	635	1249	1277	841	1329	1.36	1029
ENSG00000115504	2	62673851	63046487	1	EHBP1	7052	6153	7212	7174	6415	6352	6602	7098	6538	7053	6577	5.85	6436	7045	6299	6626	6074	5778	6569	6423	6582	5728	6038	6234	6193	6306	6147	6085
ENSG00000143951	2	63121383	63827843	-1	WDPCP	1737	2177	2288	1863	2114	1.86	2162	1804	2024	2185	1672	2143	1568	1591	2089	1926	2212	2041	2126	2137	2151	1782	1894	2195	2143	2272	1575	1987
ENSG00000014641	2	63588609	63607197	1	MDH1	7352	7335	7722	7544	7522	7476	7308	7138	7319	7366	7532	7486	7616	7.38	7369	7453	7324	7534	7.35	7187	7381	7376	7291	7133	7065	7254	7538	7197
ENSG00000169764	2	63840940	63891562	1	UGP2	7333	7331	7431	7598	7401	7272	7256	7293	7478	7614	7269	7244	7.52	7533	7131	7502	7267	7243	7439	7446	7466	7039	7439	7372	7414	7605	7532	7617
ENSG00000143952	2	63892146	64019072	-1	VPS54	5202	5095	5.1	5068	4922	4746	5.01	5089	5056	4948	4755	4789	5027	4888	5074	4.95	4893	4732	5225	4947	5108	4507	4946	4937	5048	4984	4.8	5.13
ENSG00000197329	2	64092652	64144454	-1	PELI1	2141	2.19	988	1525	2213	2543	2184	1856	3047	2639	1024	2006	945	2021	2.36	2139	1914	3107	1925	953	2064	1839	2448	2471	2.34	2354	1308	2514
ENSG00000119862	2	64453969	64461381	1	LGALSL	1158	225	-96	681	666	1176	1422	855	482	1017	873	-1395	512	223	82	906	-302	958	-781	-3814	-2.84	156	0.85	-1481	-1495	-216	-575	857
ENSG00000119844	2	64524305	64593005	1	AFTPH	4659	4618	4619	4504	4714	4372	4532	4627	4508	4654	4099	3864	4364	4422	4.31	4.51	4.36	4127	4586	4.52	4548	3947	4206	4279	4218	4.36	4425	4539
ENSG00000179833	2	64631621	64751005	-1	SERTAD2	6545	6416	6897	6196	6197	5913	6424	6717	6628	6218	6036	6294	6157	6078	6394	5986	6405	6101	6775	6752	6307	6185	6425	6.38	6033	6169	5669	6457
ENSG00000115902	2	64988477	65023865	1	SLC1A4	2766	3738	1588	1132	4.66	4294	2466	3463	4086	5073	2673	3308	3582	3452	3172	3239	2729	3494	4485	4565	4431	2.7	4423	2393	4019	3.08	3036	2911
ENSG00000011523	2	65056366	65087004	1	CEP68	4494	3958	4682	5.09	4605	4178	4273	4.85	3898	4129	5011	3961	4499	4362	3713	4446	3598	3415	4265	4233	4.33	3562	3648	3786	3463	3.72	3.77	3759
ENSG00000138069	2	65070696	65130331	-1	RAB1A	7711	7369	7646	7635	7616	7.4	7531	7.49	7403	7571	7283	7315	7523	7416	7618	7.26	7662	7613	7441	7484	7533	7503	7519	7748	7885	7892	7839	7904
ENSG00000172974	2	65205108	65205988	1	AC007318.1	1148	1026	1095	866	689	1439	0.82	0.73	1063	1102	1138	1592	936	1473	1311	928	1463	1627	1554	1337	1491	1381	1.5	1183	1.59	1501	1588	1.51
ENSG00000138071	2	65227753	65271253	1	ACTR2	8869	8743	8885	8282	8953	8937	8576	8.59	8956	8686	7879	8.31	8225	8463	8663	8647	8757	8608	9021	8.81	9098	8369	8498	8994	9171	9156	8663	9.11
ENSG00000198369	2	65310851	65432637	-1	SPRED2	5857	5481	6044	5883	6105	5967	5657	5963	5.75	5665	5604	4972	5708	5905	5243	5824	5145	5.53	5168	5259	5131	5119	5138	5367	5162	5151	5116	4973
ENSG00000143995	2	66433452	66573869	1	MEIS1	4.39	3777	5165	5077	4579	4318	4315	4773	4224	4403	4516	3735	4975	5002	4039	4721	4153	4.06	3887	4094	4047	3725	3768	4058	4389	3889	4	4007
ENSG00000143971	2	67397319	67412089	1	ETAA1	3736	3737	3082	3699	3482	3469	3468	3709	3792	3514	3504	3317	3563	3045	3743	3794	3.54	3432	3.78	3352	4105	3298	3761	3934	3.99	4.04	3715	4.32
ENSG00000197223	2	68041130	68110948	-1	C1D	3756	4078	4023	3662	3922	3746	3671	3888	4215	3788	3493	3991	3672	4137	4025	3897	4118	4134	4098	4026	4024	4049	4196	4068	4272	4219	4.07	4199
ENSG00000243667	2	68122936	68157560	-1	WDR92	2021	2.35	1707	2202	2124	3066	2178	1895	2579	2036	2352	2774	2557	2672	2648	2366	2657	2559	2483	1991	2493	2826	2777	2625	2882	2712	3017	2727
ENSG00000115946	2	68157844	68176238	1	PNO1	4017	4914	4054	3154	3886	5037	4159	4167	5097	4558	3402	5245	3898	4307	5476	4437	5341	5.48	4774	4358	4731	5167	5545	5155	5432	5478	4761	5508
ENSG00000221823	2	68178857	68256237	-1	PPP3R1	4.68	4803	4548	4705	4665	5.12	4.63	4673	5.13	4884	4814	5129	4965	4835	5052	4752	5164	5215	4806	4837	4857	5091	5232	5295	5219	5267	5277	5322
ENSG00000119865	2	68284171	68320051	-1	CNRIP1	5645	5903	4.98	5859	4894	5371	5912	5648	6011	5434	6011	6.25	5944	5323	6186	5726	5885	5856	5871	5225	5823	5475	6274	5376	5909	6.01	5871	6116
ENSG00000204923	2	68459419	68467258	-1	FBXO48	1111	1984	918	971	548	1511	1076	1551	1623	683	671	1.59	1159	839	1752	1164	1547	748	1748	1375	1695	1332	1.43	1934	1839	2061	1892	1826
ENSG00000169621	2	68467561	68655862	1	APLF	996	1489	1829	1652	1.23	1667	1296	1664	1613	1502	1283	1608	1407	1623	1997	1701	1332	681	2147	1658	1744	1405	1162	1657	1833	1749	1515	1602
ENSG00000169604	2	69013178	69249327	1	ANTXR1	8508	8.8	7505	8203	7472	7178	8575	8886	7466	7905	7098	8224	7112	7271	8259	7688	7945	7822	8.04	8338	8505	8022	7.57	8931	8482	8493	7.72	8631
ENSG00000198380	2	69319769	69387254	-1	GFPT1	6617	6974	7224	6356	6735	6394	6624	6999	6445	7392	6006	6244	6233	6764	6583	6717	6838	6662	6907	7.46	7095	6899	6271	7.32	7269	7157	6976	7045
ENSG00000169599	2	69395750	69437628	-1	NFU1	4801	5081	5127	5112	4832	5091	4932	4.63	4911	4809	4943	5274	5482	5223	5214	5088	5082	5105	4.95	4945	4919	5296	5193	4889	5225	5109	5439	4827
ENSG00000115977	2	69457997	69674349	-1	AAK1	5985	6288	6182	5548	5813	5923	6062	6.11	6052	6391	5686	6198	5875	6026	6075	5909	6145	5827	6383	6421	6304	5843	5878	6238	6.13	6082	6075	5999
ENSG00000196975	2	69644425	69827100	1	ANXA4	6573	5717	7951	7494	6941	5828	6208	6319	5693	6431	7.59	6156	7457	6982	5623	6041	6008	5576	6287	6713	6303	6009	5765	5511	6054	5961	6202	5728
ENSG00000087338	2	69829642	69881396	1	GMCL1	3653	3822	3392	3491	3551	3502	3583	3521	4105	3.41	3192	3153	3545	3106	3521	3631	3536	3502	3804	3617	3895	3249	3383	3901	3801	3615	3374	3614
ENSG00000124380	2	69893560	69905575	1	SNRNP27	4255	4534	4431	3994	4151	4493	4.42	4194	4517	4205	4277	4619	4243	4529	4.61	4409	3836	4595	4441	4317	4.41	4634	4698	4597	4912	4916	4835	4.8
ENSG00000059728	2	69897688	69942945	1	MXD1	1868	2332	2621	1929	2722	2706	1903	2177	2325	3056	1353	2089	1967	2336	1996	1753	2405	1943	2401	2974	2636	2056	1846	2481	2445	2216	1.73	1782
ENSG00000179818	2	69962263	70103220	-1	PCBP1-AS1	2294	2129	2151	2866	2237	2378	2307	2794	2139	2.72	2843	1851	2411	2545	2059	2255	2151	1464	2227	1918	2194	1984	2118	1931	1647	1805	1923	2022
ENSG00000169564	2	70087454	70089203	1	PCBP1	6289	6482	5973	5729	5982	5625	6506	5.96	6421	5916	6.1	6416	6155	6029	6554	6184	6443	6546	6.14	6155	6.04	6574	6671	6285	6428	6452	6175	6502
ENSG00000115998	2	70149880	70248615	-1	C2orf42	3248	3173	3078	3255	3151	3468	3243	3402	3014	3118	2998	3049	3.16	3364	3064	3096	3143	3209	3124	3324	3.3	3206	3054	3282	3069	3145	3277	3077
ENSG00000116001	2	70209444	70248660	-1	TIA1	5761	5575	5271	6138	6048	5875	5848	6141	5626	5854	5.82	5162	5186	5155	5575	5955	5348	5.31	5339	5182	5581	5018	5173	5818	5218	5299	5257	5518
ENSG00000116005	2	70257386	70281191	1	PCYOX1	7675	6835	8663	8088	7698	6502	7	7696	6533	7.27	7481	6194	7612	7472	6554	6966	6621	6.48	7316	7746	7.31	6444	6243	6827	6671	6671	6.76	6536
ENSG00000143977	2	70281362	70293771	-1	SNRPG	5271	6.03	5023	5212	5304	6257	5775	5374	6.17	5381	5611	6356	5818	5364	6259	6007	6071	6305	5872	5269	5889	6357	6326	5.85	5923	6035	6314	6027
ENSG00000035141	2	70295975	70302090	-1	FAM136A	5.27	5454	5044	5343	5198	5.86	5468	5094	5.66	5125	5422	5845	5317	4991	5447	5.41	5485	5.71	5677	5.47	5157	5592	5796	5366	5714	5878	5753	5784
ENSG00000163235	2	70447280	70554193	-1	TGFA	0.25	1404	-1.6	-339	1406	2126	-2361	802	2819	1.81	-1807	5669	2857	3027	3329	-1333	2758	564	6013	6743	3699	4666	1565	4132	1221	1699	-2086	2043
ENSG00000075340	2	70607618	70768225	-1	ADD2	4901	6151	2785	2.08	3396	2698	4655	4.11	4995	2272	1689	3641	2553	-0.24	4.81	3629	3299	4057	3791	2894	3462	4083	3521	1675	-5043	-4.53	-5784	-1086
ENSG00000144043	2	70985938	70994945	-1	TEX261	6887	7101	7043	6977	6742	6927	6.98	6816	6996	6931	7064	7021	7.01	7291	6944	6816	6986	6.89	7245	7141	7124	7061	7173	6779	6847	6.7	6773	6772
ENSG00000124357	2	71064344	71079805	1	NAGK	6107	5983	6339	6567	6186	6432	6412	6309	5996	6367	6898	6526	6542	6642	6414	6233	6361	6369	6.31	6455	6081	6379	6454	6061	6234	6015	6068	5904
ENSG00000124370	2	71109684	71130239	-1	MCEE	2801	2463	3	3297	2647	2507	2811	2.97	2359	2522	2924	2646	2776	2786	2.61	2643	2503	3101	2086	2721	2699	3004	2379	2441	2484	2593	2778	2705
ENSG00000124383	2	71130314	71150101	1	MPHOSPH10	5172	5.54	4891	5092	4989	5406	5274	5472	5456	5419	5004	5538	4937	4976	5724	5438	5574	5556	5317	5.08	5411	5552	5633	5638	5543	5563	5072	5696
ENSG00000075292	2	71276561	71435069	1	ZNF638	6.52	6534	6518	6911	6832	6527	6505	6764	6525	6833	6632	6386	6458	6507	6521	6793	6309	6329	6.66	6518	6744	6262	6375	6669	6248	6378	6351	6432
ENSG00000003137	2	72129238	72148038	-1	CYP26B1	1449	1632	4466	1634	3735	185	459	2978	1967	488	3194	1142	3229	-278	2527	3218	1682	1617	-79	1386	345	1.01	1022	703	16	1489	411	2264
ENSG00000144036	2	72175984	72826041	-1	EXOC6B	5747	5702	6732	6026	5893	5421	5637	5855	5416	5.9	5695	5352	5946	6128	5267	5688	4422	4851	5768	6118	5784	5083	4813	5276	5515	5233	5285	5.13
ENSG00000116096	2	72887360	72892158	1	SPR	3276	3381	4223	3439	3.74	3262	3.23	2739	2915	3005	3425	3722	4176	3787	3042	2789	3457	3.28	3615	3664	3474	3658	3498	3.23	3588	3524	4054	3283
ENSG00000144040	2	72942036	73075619	-1	SFXN5	4092	4212	3894	4179	4555	3752	4284	4119	3861	3844	4287	4638	4172	3986	4.01	4.41	4.06	4052	3.89	4272	4337	4361	3.89	4304	4347	4089	4041	3798
ENSG00000135631	2	73073382	73156721	-1	RAB11FIP5	6976	6809	7362	6751	6899	6806	6741	6957	6932	6856	7047	7377	7111	7569	7037	6768	7138	6484	7313	7636	7158	6916	7205	6696	7099	6797	6485	6616
ENSG00000135632	2	73214222	73227237	1	SMYD5	5.14	5465	4896	5388	4859	5601	5348	5289	5364	5212	5427	5571	5281	5.17	5645	5289	5416	5365	5273	4996	5131	5566	5664	5115	5145	5142	5172	5216
ENSG00000135617	2	73228006	73233238	-1	PRADC1	3.69	4272	4255	3497	3607	4177	3915	3671	4383	3024	4306	4945	4429	4206	4715	4139	4589	4419	4485	4789	4399	5125	4657	4187	4.7	4433	4371	4193
ENSG00000135624	2	73233420	73253021	1	CCT7	8153	8751	8.13	8001	8344	9.05	8.57	8134	8666	8252	8283	8947	8294	8315	8782	8707	8605	8878	8573	8.21	8498	8873	8873	8571	8488	8586	8623	8647
ENSG00000163013	2	73254682	73284431	-1	FBXO41	964	0.71	1236	1226	1884	1456	757	1.33	48	1264	1223	528	1357	1615	708	758	401	416	-725	711	695	1031	1092	1302	439	1113	582	1889
ENSG00000116127	2	73385758	73610793	1	ALMS1	4803	5126	4.53	4.77	4635	5081	4.91	5341	5151	4989	4275	4794	4.27	4216	4841	5215	4.46	4594	5148	4847	5236	4216	4668	5.1	4495	4471	4257	4867
ENSG00000144034	2	73729104	73737400	-1	TPRKB	3402	4211	2968	3339	3322	4259	3895	3.43	4456	3362	3338	4266	3544	3012	4684	4051	4465	4649	4062	3494	3937	4489	4603	4446	4.8	4748	4809	4.85
ENSG00000144048	2	73762184	73780157	-1	DUSP11	4273	4166	4461	4.39	4213	4316	4.35	4317	4177	4188	4274	4394	4294	4228	4.16	4139	4312	4117	4212	4.39	4416	4423	4.17	4295	4508	4551	4407	4386
ENSG00000124356	2	73828916	73873659	1	STAMBP	4964	4913	4599	5301	5106	5377	5205	4.9	4681	4375	5038	4.62	5117	5126	4345	4968	4873	4596	4288	3984	4564	4906	4497	4.62	4416	4.56	5081	4557
ENSG00000114956	2	73926826	73958961	1	DGUOK	5.13	4896	4576	5262	4975	5579	5338	4966	5036	4856	5705	5446	5269	5003	4988	5126	5109	5133	4593	4343	4608	5426	4953	4773	4581	4897	5499	4969
ENSG00000187605	2	73986404	74108176	1	TET3	3769	3676	3314	3699	3937	3718	4057	4022	3749	2731	2828	2594	3055	1759	3.02	3427	2954	2331	2.75	2012	3.31	2408	2614	3262	2.9	3181	2837	3.29
ENSG00000163170	2	74135398	74147994	-1	BOLA3	3933	4559	4331	3661	4038	4646	4268	3.55	4432	3.66	4049	4848	4605	4366	4805	4279	4825	4884	4.5	4.3	4245	5232	4.98	4341	4.7	4908	5084	4716
ENSG00000225439	2	74148009	74150061	1	BOLA3-AS1	2013	1953	2064	2262	2062	2.27	2362	2178	1.95	2131	2285	1925	1.96	1857	1961	2454	1968	1684	1588	1191	1744	2254	1709	1701	1543	1848	2087	1534
ENSG00000114978	2	74152528	74178898	-1	MOB1A	6.88	6686	6744	6892	6768	6644	6703	7058	6933	6814	6664	6571	6725	6425	6672	6669	6781	6.5	6817	6.61	6842	6381	6.64	7.04	7168	7116	6911	7117
ENSG00000065911	2	74198562	74217565	1	MTHFD2	5891	5653	5.11	4759	4696	6479	5773	6328	5767	6528	4971	5045	4.56	4484	5932	5875	5771	5907	6049	5755	6005	5819	5.92	5987	6205	6128	6784	6235
ENSG00000204843	2	74361154	74392087	-1	DCTN1	8167	8061	8376	8198	8327	8136	8167	7975	8072	7943	8182	8212	8115	8551	8.1	8107	7971	7.86	8066	8453	8161	8103	8038	8044	7846	7847	7739	7818
ENSG00000005448	2	74421678	74425755	1	WDR54	4442	4653	4094	4895	4758	5075	5044	4093	4.66	4.23	5.38	4928	5267	4594	5012	4985	4569	4966	4.74	4212	4344	5002	4846	4323	3971	4256	5067	4181
ENSG00000114993	2	74425836	74442422	-1	RTKN	3866	3895	4	4429	4484	3781	4306	3.96	3512	3599	4642	3915	4415	3882	3909	4203	3777	3893	3415	3506	3328	4.22	3803	3944	3431	3476	4018	3471
ENSG00000239779	2	74458329	74460891	1	WBP1	2135	1807	2078	2864	2759	1589	2193	2226	1152	1946	2694	1499	2479	2064	1509	2087	1515	1605	1237	2.02	1486	1906	1273	1506	1.11	1471	1572	1.13
ENSG00000115275	2	74461057	74465410	-1	MOGS	6051	5831	5847	6015	6147	5823	6208	5853	5505	6.03	6246	5772	6097	6045	5.72	5728	5986	6242	5.61	5929	5578	6276	5953	5812	6109	6171	6319	5993
ENSG00000204822	2	74471958	74473322	-1	MRPL53	0.28	0.35	448	252	354	215	575	249	13	158	343	287	626	274	363	234	826	625	64	431	-181	522	704	402	0.49	523	795	473
ENSG00000135637	2	74471986	74483408	-1	CCDC142	2545	2669	2725	2456	2716	2143	3043	2723	2218	2586	2501	2383	2429	2484	2639	2.35	2716	2704	2.41	2759	2459	2508	2734	2564	2971	2718	2491	2709
ENSG00000115282	2	74483073	74494886	1	TTC31	4596	4874	4207	4844	4688	4713	4752	4571	4647	4688	4618	4637	4.49	4339	4812	4717	4683	4842	4741	4769	4649	4831	4981	4694	4558	4496	4479	4.55
ENSG00000257702	2	74502595	74504678	1	LBX2-AS1	1.43	1421	1486	2.01	2203	1182	1195	0.61	396	1.96	2049	2021	1802	1997	1451	1016	1318	2808	0.92	1084	472	2.08	2413	1762	-0.01	1129	1651	808
ENSG00000115289	2	74505043	74508580	-1	PCGF1	3.65	3529	3413	3975	3787	3925	3.9	3924	3634	3938	4007	4015	4168	3758	3753	3606	3965	3891	3.4	3425	3441	3.97	4008	3.64	3828	3.75	3945	3673
ENSG00000115297	2	74513463	74517147	1	TLX2	1124	1565	-2425	1213	2162	-1128	1112	1761	1871	-2573	-756	323	552	-3512	1308	2831	754	2396	-3275	-615	-2488	2.94	3542	1528	-1055	-897	-49	-1317
ENSG00000115307	2	74526645	74529939	-1	AUP1	6.14	6548	6136	6318	6.3	6545	6499	6313	6375	6455	6586	7004	6751	6318	6626	6264	6.79	6952	6362	6326	6234	6945	6935	6.53	6703	6703	6824	6646
ENSG00000115317	2	74529377	74533348	1	HTRA2	4425	4.39	4698	4541	4415	4131	4508	4358	4419	4114	4709	4834	4679	4.27	4716	4.42	4876	4735	4315	4289	4163	4777	5039	4237	4627	4559	4632	4383
ENSG00000115318	2	74532414	74555690	-1	LOXL3	2911	907	5288	3573	3474	2087	3187	4334	3168	6033	4457	3269	2894	5357	4639	3625	3739	5.95	6397	6815	4365	4492	4457	4497	5215	4442	5066	4872
ENSG00000115325	2	74549026	74557554	1	DOK1	4369	3404	4758	4479	4393	3.72	4198	4108	3919	4784	5193	4551	4737	5287	4463	4302	4772	5402	4388	4.97	3988	4834	5199	4455	5072	4898	5.53	4866
ENSG00000135622	2	74654228	74683853	1	SEMA4F	4092	3457	5603	4533	4771	4275	3959	3741	3881	4065	4885	3.94	5073	5019	3746	4273	3955	3772	4377	4503	4956	4059	4037	3563	3668	3384	3859	3229
ENSG00000272711	2	74832655	74833987	-1	AC019069.1	592	1004	315	329	1056	1707	811	1.42	1627	609	387	2.31	531	523	1488	1025	1.77	1946	1413	1341	1336	1887	2072	1555	2062	1706	1058	1129
ENSG00000159399	2	74833981	74893359	1	HK2	5973	5556	5427	4.62	6436	5629	5583	5368	5637	6035	4325	5132	4674	5.83	5534	5354	5.14	5742	7337	6107	6243	5296	5263	5381	6.21	5883	5194	5061
ENSG00000204792	2	74918148	74938418	1	LINC01291	1303	2192	1.3	1962	567	386	-4552	899	1292	1897	0.53	-3287	1.07	1287	1198	947	1.53	-5006	2277	1855	654	827	874	-5.74	-5432	1255	1064	1036
ENSG00000115350	2	74958492	74970128	1	POLE4	4428	4571	5092	4677	4.56	4563	4328	3785	4.52	4297	5223	5148	5234	5095	4543	4575	4858	4523	4839	4637	4715	5139	4915	4055	4386	4527	5415	4381
ENSG00000115363	2	75469302	75569722	-1	EVA1A	3996	4924	4508	3882	4466	5161	4228	4488	5942	5615	4921	6179	4642	5886	5694	5.1	5935	5104	6.03	6086	5673	6035	6.17	5.46	5974	5631	5349	5286
ENSG00000115364	2	75646783	75690851	1	MRPL19	5426	5642	5299	4997	5412	5204	5434	5121	5724	5482	4959	5585	5345	5165	5432	5311	5321	5.49	5541	5248	5.58	5525	5609	5571	5425	5571	5787	5573
ENSG00000005436	2	75652000	75710989	-1	GCFC2	3473	3463	3211	3147	2935	3478	2817	3358	3808	3192	2901	3.15	2.96	3257	3373	3209	3472	3446	3384	3293	3432	2785	3338	3351	3908	3246	3521	3764
ENSG00000270696	2	75660462	75662208	1	AC005034.3	2224	2218	2.59	2332	2.53	3076	2072	2.68	2555	2198	2255	2384	2296	2.35	2521	2602	2.82	2811	2256	2359	2374	2293	2206	2.7	2855	2522	2528	2783
ENSG00000163541	2	84423523	84460045	-1	SUCLG1	6.19	6149	6061	6215	6043	6296	6236	6182	6.27	6108	6459	6649	6489	6254	6361	6212	6384	6381	6377	6259	6247	6599	6533	6173	6303	6291	6676	6298
ENSG00000186854	2	84821650	84907008	-1	TRABD2A	4892	4103	2307	2476	1.19	2071	4107	3.36	3289	2745	1.12	4096	3372	2224	2185	2346	3795	4348	3397	3212	3679	3857	3654	4085	5048	5.01	5437	4847
ENSG00000034510	2	84905625	84906675	1	TMSB10	10859	10777	10274	11071	10764	11291	11101	10643	10897	10.72	11.57	11514	11275	10982	10859	10966	10918	11102	10663	10398	10492	11224	11019	10.7	10609	10671	11308	10678
ENSG00000213399	2	84915868	84916660	1	AC022210.1	-485	267	-918	1.05	-11	1932	159	1256	938	157	-147	307	471	515	1013	1665	1016	-2792	1532	-453	1487	659	453	-3.38	469	-2133	-247	-273
ENSG00000176407	2	84971093	85059472	1	KCMF1	5745	6179	5538	5365	5536	5926	5974	5826	6212	6077	5528	6304	5698	5807	6321	5918	6298	6178	6255	6336	6237	6058	6.25	6196	6288	6175	6177	6201
ENSG00000152284	2	85133410	85310388	1	TCF7L1	4161	3545	3151	4426	3893	4145	4587	4431	3485	4116	4777	3987	3792	3492	3404	4.13	3195	2569	2345	2018	2299	3.77	3107	3388	2586	1805	3157	2321
ENSG00000152291	2	85318020	85328425	-1	TGOLN2	8.64	8576	8871	8649	8572	8388	8337	8591	8443	8414	8225	8193	8484	8724	8305	8224	8431	8142	8708	8938	8754	8.06	8188	8396	8597	8441	8199	8.48
ENSG00000042445	2	85342088	85354620	-1	RETSAT	5983	5876	6789	6697	6.14	6029	5993	5.77	5442	5882	6396	5699	6795	6309	5332	5.86	5666	5.21	5646	6112	5996	5865	5544	5452	5285	5365	5464	4944
ENSG00000115459	2	85354394	85391752	1	ELMOD3	3839	4127	3863	4322	4011	4089	4208	4236	3749	3914	4.28	4021	4051	4069	4018	3983	3912	3855	3889	4041	3806	3975	3.79	3911	3696	3757	3833	3849
ENSG00000042493	2	85394748	85418432	-1	CAPG	7562	7298	7741	8.56	8323	7511	7159	7108	7256	6746	8807	7.24	8783	7958	6724	7469	6876	6502	7158	7828	6117	7607	7169	6722	6.26	5872	7365	6036
ENSG00000168906	2	85539165	85545280	1	MAT2A	8147	8626	8731	8.11	8754	8096	8223	8353	8303	8179	8037	7513	8047	7766	8203	8397	7949	7719	8091	7931	8032	7642	7944	8.09	7863	7931	7364	8132
ENSG00000115486	2	85544723	85561547	-1	GGCX	5828	5575	6403	6019	5746	5663	5.92	5828	5454	5836	5871	5508	5804	5889	5549	5595	5649	5621	5728	6201	5872	5789	5559	5646	5546	5573	5773	5505
ENSG00000168899	2	85584408	85593412	1	VAMP5	5241	4416	6.14	5897	5147	4785	5.03	4786	4.22	4456	6394	4929	6696	6307	4618	4849	4869	4077	5162	5445	4886	5055	4578	3884	4191	4229	5358	4193
ENSG00000168894	2	85595725	85597613	1	RNF181	5438	5245	5999	5739	5605	5823	5578	5.47	5405	5694	6.39	6066	6258	6205	5612	5621	5681	5633	5683	5.56	5436	5971	5706	5176	5362	5347	6101	5194
ENSG00000168890	2	85598548	85603196	-1	TMEM150A	3.34	2813	4315	4034	4058	3087	3135	3474	2481	3711	4279	3467	4.2	4379	3069	3272	3335	3236	2839	3482	2.65	3622	2463	2944	2947	2789	3159	2367
ENSG00000168883	2	85602856	85649282	1	USP39	5832	6.07	5541	5672	5683	6201	5985	5895	6135	6.01	5824	6115	5719	5741	5995	6225	5961	6051	5938	5646	5877	5.97	6096	5905	5795	5.78	5877	5956
ENSG00000168887	2	85606654	85612066	-1	C2orf68	3854	3529	3733	4333	4021	3857	4021	3625	3709	3875	4163	3503	3845	3611	3295	3843	3587	3.5	3428	3458	3582	3584	3.48	3315	2932	3046	3692	3145
ENSG00000168874	2	85751344	85788066	1	ATOH8	4943	5852	2393	2.79	4159	3486	5665	4635	4898	3456	2589	7187	2998	3049	6522	3977	6299	6324	4942	6385	4988	6735	6628	6357	6242	6654	5021	7.12
ENSG00000115525	2	85837120	85905199	-1	ST3GAL5	4119	4299	4904	4753	5032	3339	3804	4154	3591	3854	4.77	3358	4591	4551	2815	4707	3.68	4448	2829	3715	4018	3832	2205	3791	2652	2.69	3369	2351
ENSG00000068654	2	86020216	86106155	-1	POLR1A	6373	6776	6292	6016	6372	6744	6467	6574	6831	6556	5888	6439	6036	6287	6574	6485	6446	6522	6412	6379	6239	6.52	6624	6824	6408	6451	6041	6582
ENSG00000132300	2	86106182	86142157	1	PTCD3	5871	5956	5662	5968	5888	6034	5928	5944	5857	5966	5711	5818	5773	5629	5837	5996	5748	5819	5879	5656	5941	5841	5922	5914	5764	5893	5767	6049
ENSG00000132305	2	86143932	86195770	-1	IMMT	6787	7.15	6632	6.75	6953	7457	6919	6779	7142	6933	6696	7074	6742	6761	7226	7163	6918	7161	6873	6717	6858	7136	7145	7.03	7057	6967	7113	7
ENSG00000132313	2	86199355	86213794	1	MRPL35	5184	5704	5116	5307	5272	5867	5359	5226	5835	5278	5321	5.69	5504	5259	5819	5574	5598	5894	5456	5417	5521	5762	5817	5753	5795	5717	5699	5759
ENSG00000115548	2	86440647	86492716	1	KDM3A	5202	4972	5252	5498	5351	5.1	5117	5573	5024	5759	4938	4.96	4855	5222	4.88	5286	4769	4853	5903	5384	5203	4566	4.66	5074	4634	4566	4419	4906
ENSG00000115561	2	86503431	86563479	-1	CHMP3	6128	5769	6696	6794	6392	5938	6024	6304	5823	6316	6268	5615	6.47	6673	5798	5986	5775	5737	6042	6208	6193	5752	5861	5786	5905	5868	5945	5826
ENSG00000239305	2	86603393	86623866	-1	RNF103	3381	2769	3686	3759	3597	2881	2834	3558	3015	3554	3243	2757	3401	3349	2569	3023	3084	3266	3294	3502	3121	2841	2861	3269	3338	3454	3513	3362
ENSG00000153561	2	86720173	86778041	1	RMND5A	3996	3801	3477	3885	4185	3886	3.94	4411	3913	4436	3387	3832	3.24	3324	3595	3966	3698	3826	3.83	3871	4038	3452	3.61	4005	3628	3889	3714	4088
ENSG00000204745	2	87125198	87196629	1	AC083899.1	401	1513	483	-221	1.03	1221	0.78	216	1392	421	105	1419	379	0.61	1.02	817	1187	1466	0.87	1231	858	1436	1199	972	1398	1419	1127	1145
ENSG00000222041	2	87454781	87636740	1	CYTOR	3714	4287	5557	3633	3465	4945	3619	3724	4389	4.71	4223	5502	4726	5.07	4609	4052	4462	4483	5072	5271	5086	4852	4978	4209	4765	4837	4741	4692
ENSG00000172086	2	88027205	88055729	-1	KRCC1	4805	4414	4903	5012	4639	4878	4618	5001	4535	4953	4838	4731	4972	5079	4772	4734	4.71	4544	4933	4866	4917	4674	4499	4608	4725	4739	4745	4.77
ENSG00000144115	2	88170295	88186636	1	THNSL2	2.35	2618	-1551	1802	2443	-1406	-588	-653	-2003	3565	-4964	2899	912	3997	1501	-249	2218	247	3.07	2237	2.63	-5829	-366	-5736	-1923	1152	-812	367
ENSG00000172071	2	88556741	88627576	-1	EIF2AK3	4142	3876	4429	3857	3597	3181	3737	4244	3425	4029	3159	3315	3474	3761	3697	3606	3691	3669	4057	4409	4135	3322	3379	4021	3981	3844	3583	3864
ENSG00000153574	2	88691644	88750935	1	RPIA	3884	3958	3823	3631	3534	4624	3751	4107	4221	3774	3699	4.4	3788	3766	4.27	4003	3991	4024	3927	3612	3797	4.34	4338	3865	4.03	4153	3.71	4423
ENSG00000283196	2	89542842	89585652	-1	LSP1P5	3829	2867	3582	4041	4	4038	3755	4123	3929	4071	4395	4726	4491	5123	3999	3108	3544	3774	2.79	2822	2889	3901	2736	4098	3536	3153	3142	2961
ENSG00000143429	2	91617160	91659972	-1	LSP1P4	2637	922	-103	2217	1314	2262	1783	2211	2397	2385	2.81	3585	2941	4005	2408	1732	0.19	1928	2969	2394	2045	2923	529	1328	2451	1.92	2419	1591
ENSG00000144029	2	95087207	95149434	-1	MRPS5	5489	5709	5401	5595	5471	6134	5657	5625	5717	5619	5952	6104	5799	5516	5909	5639	5774	5.92	5598	5422	5.53	6116	6067	5625	5855	5932	6109	5983
ENSG00000144026	2	95147330	95165413	-1	ZNF514	3781	3.31	3735	3846	3744	3686	3976	3932	3384	3736	3665	2984	3511	3492	3107	3757	3275	3091	3664	3669	3513	2.92	3.21	3333	3386	3124	3436	3474
ENSG00000275111	2	95165432	95184317	1	ZNF2	2459	2385	2.61	2473	2.41	2725	2437	2545	2568	2801	2563	2689	2599	2753	2723	2546	2629	2359	2766	2666	2659	2577	2405	2578	2288	2357	2206	2292
ENSG00000115041	2	95297304	95386083	1	KCNIP3	5065	4251	3635	5111	4904	4488	4309	3758	3317	2298	4909	3913	4836	3025	3475	4694	3022	2.14	4126	4.25	3441	4401	3699	3302	3232	3665	4815	3518
ENSG00000115042	2	95402721	95416616	1	FAHD2A	4249	4116	4407	4763	4523	4.93	4522	4.16	4311	4522	4947	4724	4846	4686	4442	4554	4231	4.28	4539	4327	4352	4707	4454	4091	3742	4044	4305	4073
ENSG00000272913	2	95525109	95526702	-1	AC009237.14	754	0.6	328	998	434	1078	443	0.9	0.77	841	588	846	751	1276	1219	652	1194	1185	976	1198	823	1132	1.34	844	926	0.8	667	554
ENSG00000229689	2	95525345	95532405	1	AC009237.3	1122	967	1637	774	1135	1594	1054	1386	1347	1224	799	1562	452	1281	1078	899	735	0.76	1807	2209	1751	1064	1373	1425	825	252	-132	705
ENSG00000232931	2	95807118	95816215	-1	LINC00342	2645	2871	2772	3396	2971	3797	3007	3162	2.96	3137	3752	2881	3403	2933	2667	3226	2925	2.48	3188	3123	3094	2.68	2.83	2.72	2.86	2624	2508	3068
ENSG00000174501	2	95836919	95991831	-1	ANKRD36C	2.12	3208	2.58	1469	1995	1.79	2471	2.74	2376	2351	1388	1658	1216	1561	1143	2282	765	853	2379	2879	2886	205	777	1642	1126	1119	611	1535
ENSG00000186281	2	96021946	96039451	-1	GPAT2	2232	3253	-1659	1431	-0.7	1793	579	1715	1775	-1.8	-0.13	512	-647	2064	2283	-1451	3406	3112	-3.35	-2922	0.98	3106	4646	1.55	3464	2344	354	3.23
ENSG00000158050	2	96143166	96145440	-1	DUSP2	345	3.18	-2836	-4237	-477	-216	1102	-407	1198	712	-2333	3.35	-2121	-1131	1345	142	1.34	2966	-551	2325	1611	3.71	2348	3436	2967	3.7	-51	3011
ENSG00000084090	2	96184859	96208825	-1	STARD7	7208	7332	7292	6959	7108	7491	7105	7242	7347	7218	6937	7.5	7063	7214	7227	7247	7286	7483	7209	7173	7265	7423	7498	7511	7644	7485	7.47	7464
ENSG00000204685	2	96208416	96242621	1	STARD7-AS1	1401	1136	1.48	1487	1244	1543	1016	1331	1481	1529	1459	1805	1417	1758	1.48	1038	1529	1432	1336	1264	1427	1.62	1441	1247	1.53	1443	1197	983
ENSG00000135956	2	96248516	96265994	-1	TMEM127	6.57	6342	6783	6705	6612	6317	6351	6368	6266	6.79	6.8	6662	6737	6916	6231	6235	6608	6398	6493	6859	6416	6.48	6327	6417	6583	6437	6564	6268
ENSG00000144021	2	96266132	96273349	1	CIAO1	6084	6249	6165	6219	6156	6243	6.14	6261	6161	6178	6211	6374	6159	6323	6158	6126	6206	6325	6.02	6169	6159	6338	6231	6169	6247	6246	6232	6244
ENSG00000144028	2	96274336	96305515	-1	SNRNP200	8197	8557	7883	8224	8258	8352	8561	8349	8384	8.13	7941	8154	7751	7684	8332	8508	8108	8072	8164	8111	8354	7.99	8089	8.42	7978	8016	7731	8132
ENSG00000198885	2	96325331	96330517	1	ITPRIPL1	1719	2336	971	1285	1166	2148	1793	1638	2725	473	938	2103	1424	354	1816	2652	1868	519	1255	806	1424	1673	2001	1711	237	698	622	1674
ENSG00000121152	2	96335787	96373845	1	NCAPH	3353	6115	2679	2924	3878	5642	5398	2489	5991	2.4	3046	5713	4542	3416	6004	5.67	5618	5712	5683	4595	5689	5573	6103	5777	5.76	5615	5128	5776
ENSG00000196843	2	96536743	96552638	1	ARID5A	4058	2552	5068	4445	4.06	2898	3.65	4191	3001	3.21	5492	3828	4738	3199	2735	3751	2933	3072	3013	3238	2397	2.93	3126	3.08	3432	2939	3601	2144
ENSG00000114982	2	96593170	96642787	-1	KANSL3	5839	5555	5.18	5872	5682	5929	5688	5944	5546	5856	5605	5474	5641	5759	5326	5.68	5443	5654	5529	5618	5631	5494	5499	5666	5.36	5387	5346	5553
ENSG00000114988	2	96705929	96740064	-1	LMAN2L	4888	4.63	4955	4831	4.76	4773	4957	4791	4586	4918	4879	4784	4812	4.96	4568	4627	4926	4671	4949	4807	4864	4976	4613	4531	4494	4.58	5023	4647
ENSG00000158158	2	96760902	96811891	1	CNNM4	3355	3.55	3428	3131	3126	3428	3.48	3369	3205	3399	3.04	2844	3043	3066	3105	3342	3114	3429	3076	3208	3177	3179	3124	3514	3204	3261	2915	3259
ENSG00000168763	2	96816245	96833911	1	CNNM3	2971	3332	2926	3395	3125	2.74	2664	2956	2968	3017	2947	2402	3.16	2668	2709	3061	2705	2984	3187	3144	2907	2762	2991	2911	2157	2508	2355	2549
ENSG00000213337	2	96836611	96858095	-1	ANKRD39	1651	2151	1708	1409	1793	1928	1552	1218	2279	1647	2248	2552	2195	1902	2065	1837	2234	2656	2016	1897	1784	2.68	2272	2147	2335	2146	2459	2214
ENSG00000168758	2	96859716	96870757	-1	SEMA4C	4.87	4488	3985	4592	4627	4429	5247	4973	4438	4703	5098	4.45	4316	4291	4.55	4.84	4387	4725	4164	4064	3902	4329	4363	4503	4277	4298	4336	4.34
ENSG00000144199	2	97083583	97094882	-1	FAHD2B	1033	-126	-456	1006	23	1888	729	1165	937	1529	2061	1146	587	1226	468	1271	111	594	-297	-1307	498	22	257	-776	-365	141	357	592
ENSG00000135976	2	97113496	97250199	1	ANKRD36	2.3	3345	2.58	2313	2534	2504	3196	3108	2534	2592	1577	1608	1968	1.73	2083	2519	1744	1782	2896	2913	3085	932	1909	2211	1487	1.83	905	2238
ENSG00000196912	2	97492663	97589965	-1	ANKRD36B	1379	2426	1722	1019	1352	1338	1934	1492	1603	1427	1.06	1115	599	781	1043	1366	643	325	1723	1649	1752	861	1137	1116	962	929	791	1135
ENSG00000135940	2	97646040	97648383	1	COX5B	6093	5488	6269	6034	6113	5424	5923	5893	5796	6013	6894	6279	6714	6356	5846	5873	6061	6333	5.48	5762	5468	6571	6055	5.6	6121	6262	6985	6143
ENSG00000115073	2	97655963	97664107	-1	ACTR1B	5684	5854	5637	6079	6093	5825	5.72	5647	5763	5791	6486	5967	6355	6345	5.9	6044	5707	5747	5888	5829	5812	6095	5694	5.72	5688	5577	5.98	5481
ENSG00000075568	2	97756333	97995891	-1	TMEM131	6864	6899	7358	7043	7056	6466	6498	6766	6752	6907	6488	6393	6907	6853	6587	6.78	6788	6397	6615	6869	6797	6492	6409	6811	6637	6644	6356	6662
ENSG00000040933	2	98444854	98594390	1	INPP4A	4663	4428	5156	4697	4819	4616	4503	4967	4718	4844	4521	4512	4562	4941	4.49	4832	4541	4222	4848	5311	4902	4336	4358	4677	4575	4467	4374	4452
ENSG00000183513	2	98599310	98608515	-1	COA5	3939	3336	3.92	4609	4158	3.81	3813	3936	3533	3857	4411	3683	4274	4246	3713	3944	3711	3585	3481	3577	3536	3726	3488	3384	3351	3445	3.97	3477
ENSG00000115446	2	98608579	98618515	1	UNC50	4608	4308	4611	4.68	4558	4306	4663	4623	4271	4659	4575	4465	4.67	4643	4513	4328	4612	4603	4496	4234	4411	4504	4401	4396	4608	4563	4802	4482
ENSG00000144182	2	99154955	99163157	1	LIPT1	175	303	607	0.74	847	509	303	509	0.71	998	0.53	0.63	551	521	351	382	581	287	217	221	449	259	608	0.32	552	1118	713	682
ENSG00000158411	2	99161427	99181058	-1	MITD1	3573	3606	3915	4023	3805	4026	3709	3525	3622	3804	3722	3819	3936	3461	3913	3686	3766	3829	3679	3293	3725	3665	3766	3658	3994	4035	4198	4077
ENSG00000185414	2	99181079	99197626	1	MRPL30	4587	4624	4398	4854	4783	5032	4543	4613	4826	4809	4628	4.58	4755	4521	4724	4.75	4613	4826	4637	4417	4617	4819	4839	4918	4871	4849	5006	4886
ENSG00000115514	2	99318982	99340702	-1	TXNDC9	4.79	5126	4858	4501	4.86	5225	4893	4739	5184	4835	4563	5155	4838	5044	5238	4991	5354	5094	5262	5143	5307	5.23	5298	5305	5657	5576	5617	5581
ENSG00000158417	2	99337353	99401326	1	EIF5B	7431	7826	7659	7321	7654	8.22	7496	7403	8005	7575	7633	8.14	7488	7677	8047	7906	7923	7.86	7752	7.43	7704	8085	8054	7851	8013	8034	8041	8105
ENSG00000135945	2	99400475	99490035	-1	REV1	4798	4717	4532	4739	4702	4838	4704	5023	4.95	4958	4317	4684	4602	4737	4774	4959	4643	4524	4863	4823	4917	4.49	4755	4733	4598	4555	4068	4626
ENSG00000115526	2	100391860	100417656	-1	CHST10	3565	3144	3336	3626	3524	3999	2946	3613	3846	3569	3678	3587	3.63	3.28	3399	3525	3239	3843	3044	3245	3528	3514	3876	3384	3.36	3169	2924	3.24
ENSG00000115539	2	100562690	100576735	1	PDCL3	3985	4743	4184	3845	4234	5287	4319	3743	4.7	4465	4139	5.03	4436	4246	4917	4675	4722	5044	4552	4274	4371	4964	4841	4655	4542	4656	4468	4592
ENSG00000170485	2	100820152	100996829	1	NPAS2	4839	4238	5.14	4.41	4823	5329	4137	4909	4996	5048	4361	4116	4074	3924	4415	5689	4319	4738	3943	4336	3682	5304	4042	4866	4565	4239	5568	3186
ENSG00000071082	2	101001715	101024032	1	RPL31	8933	8.58	8778	9482	9.05	9114	8965	9.46	8776	9278	9527	9111	9153	9068	8863	8938	8784	8952	8734	8454	8803	9077	8973	8719	8848	8944	9433	8861
ENSG00000204634	2	101007617	101252866	-1	TBC1D8	4613	4.78	5688	4891	3106	1669	4926	4307	2552	966	4648	961	4368	434	3644	3678	2917	1974	3092	3371	3459	2994	2122	2.82	3293	3291	4404	3541
ENSG00000158435	2	101252802	101270316	1	CNOT11	5266	5176	4971	5.26	5305	5383	5261	5096	5448	5238	5197	5019	5339	5256	5449	5283	5417	5418	5295	5223	5346	5259	5447	5468	5518	5467	5662	5556
ENSG00000163162	2	101271219	101308701	-1	RNF149	5515	5688	5065	5439	5668	5995	5.1	5408	5.68	5511	5137	5415	5597	5136	5278	5.26	5.65	5831	5088	4953	5123	5403	5668	5636	5878	6036	5828	5806
ENSG00000196460	2	101397361	101474703	-1	RFX8	3547	4523	4366	4.73	5.16	5278	4274	4167	5531	4838	4523	5.18	5701	5378	5.03	5418	5472	4726	4891	4614	5084	5187	5.5	4892	4011	4566	4961	3997
ENSG00000071054	2	101696850	101894689	1	MAP4K4	9107	9445	9392	9204	9288	9403	9076	9349	9.53	9576	8.97	9335	8997	9275	9.49	9418	9494	9258	9157	9024	9384	9023	9328	9278	9112	8956	8489	8909
ENSG00000115594	2	102064544	102179874	1	IL1R1	9153	7.4	8064	9001	7908	6796	8304	8505	6957	6245	7924	7644	7584	5799	7247	7689	6754	6958	6755	7139	7126	7049	6976	8054	8.2	8422	8408	7924
ENSG00000115598	2	102186973	102240002	1	IL1RL2	-136	872	-413	333	-102	-914	272	856	-633	-1.5	15	786	131	-1543	-281	-842	-0.37	-354	-375	0.27	-97	114	386	369	855	1631	1105	1449
ENSG00000115604	2	102311529	102398775	1	IL18R1	1528	-529	-4514	242	-1837	-891	1324	1648	1019	-2186	274	-88	-1.12	-3149	1234	107	881	227	-3582	-3951	-2077	-278	1133	253	1.41	2297	1643	1343
ENSG00000135953	2	102715840	102736888	-1	MFSD9	2472	2433	2389	2329	2326	2302	2346	2058	2281	2251	1885	2556	2138	1973	2331	2159	2561	2595	2049	2446	2216	2238	2622	2458	2624	2712	2436	2.53
ENSG00000170417	2	102736905	103019900	1	TMEM182	0.68	466	498	135	-0.27	312	151	114	-145	739	-593	421	-706	-908	196	-105	574	1041	-1307	-205	-177	-71	267	373	505	761	257	865
ENSG00000135972	2	105037983	105099960	1	MRPS9	4099	4.29	4021	4188	4115	4.62	4255	3886	4266	4064	4165	4272	4307	3.84	4606	4203	4361	4418	4401	3727	4334	4361	4503	4081	4382	4375	4565	4516
ENSG00000135966	2	105264391	105330034	-1	TGFBRAP1	4.88	4907	5527	4883	4978	4702	4829	4.79	5079	4916	4744	4668	4979	5.3	4833	4855	4988	4875	4849	5041	4984	4608	4.99	4715	4793	4675	4496	4852
ENSG00000272994	2	105334027	105337475	-1	AC012360.3	655	1477	-364	166	0.65	1201	1051	616	1198	877	-69	689	219	-1204	1609	1159	1051	276	961	-252	1024	557	1149	746	0.35	965	639	1635
ENSG00000135974	2	105337359	105349211	1	C2orf49	4284	4023	4459	4436	4358	4166	4216	4437	3958	4388	4297	4.18	4207	4422	4055	4017	4.11	3808	4142	4.08	4188	3956	3.99	4186	4125	4235	4138	4297
ENSG00000115641	2	105357712	105438513	-1	FHL2	6822	6986	6599	6308	6865	7426	6796	6.85	7557	7.42	6644	7594	7278	7876	7184	7118	7948	7378	7642	7.75	7671	7585	7768	7382	7219	7018	7238	7167
ENSG00000071051	2	105744897	105894274	1	NCK2	4855	4534	4308	4452	4573	4702	4874	4934	4.87	4641	5.08	4977	4761	4.29	4972	5104	4679	4798	4201	4321	4092	4715	4994	4353	4702	4558	4311	4786
ENSG00000115652	2	106093303	106194339	-1	UXS1	5075	5396	6379	5.29	5548	5725	5245	5305	5383	5451	5392	5397	5.56	5967	5518	5685	5627	5667	5782	5.77	5535	5821	5653	5642	5608	5756	5828	5699
ENSG00000135968	2	108448561	108509415	1	GCC2	5141	4892	5501	5104	5429	4.87	4822	5175	4644	5248	4553	4224	4609	5209	4556	4924	4608	4184	5157	5362	5189	4.28	4.24	5267	4.92	5.03	4492	5108
ENSG00000169756	2	108534355	108687246	1	LIMS1	5736	5495	5799	5.58	5.53	5855	5528	5973	5842	6381	5195	5781	5422	5996	5821	5484	5802	5971	5778	5851	5664	5534	5698	6278	5948	6037	5696	6324
ENSG00000153201	2	108719481	108785811	1	RANBP2	7192	7597	7418	6888	7356	6.96	7036	7275	7.36	7403	6433	7016	6674	7049	7383	7287	7135	6917	7478	7635	7691	6739	6962	7534	7277	7296	6.83	7406
ENSG00000163006	2	108786757	108885477	1	CCDC138	1368	2842	0.35	948	962	2396	1678	1851	3073	604	277	2487	718	-133	2889	2183	2356	2937	2052	1698	2.75	2374	2.89	2933	3048	2836	1892	2992
ENSG00000172985	2	109129348	109504632	1	SH3RF3	3.91	4194	4428	3969	3787	2965	3945	4039	3.09	3115	4155	2679	4047	3.04	3867	3807	3726	2951	2939	3018	2.6	3766	3586	3997	4334	4325	4673	4013
ENSG00000186522	2	109542982	109614206	-1	SEPT10	7133	6878	6665	7208	7104	7047	6.86	7291	7006	6819	5972	6469	6655	6919	6722	7067	6895	6618	7.2	6922	7183	6581	6718	7268	7174	7119	6524	6956
ENSG00000198142	2	109614334	109618990	1	SOWAHC	3817	3635	2622	3385	3641	3817	3525	3907	3972	3375	2929	3363	2986	2953	3506	3154	4051	4303	3898	3.63	3919	4325	3898	5026	5076	4856	3952	4401
ENSG00000144063	2	110083870	110116566	-1	MALL	1242	2938	0.83	-221	2256	2214	428	-241	4.06	307	-727	1805	1597	1923	1809	2043	4413	2897	1938	3789	4595	3948	2263	3322	3171	2034	-492	2213
ENSG00000144061	2	110122311	110205066	-1	NPHP1	2425	1912	2483	2943	2294	2514	2322	2605	2.34	2851	2691	2326	2754	2439	2748	2613	2507	2208	2167	2052	2.35	2374	2075	2299	1939	2203	2367	2.25
ENSG00000175701	2	110211529	110245420	-1	MTLN	3.83	3745	3189	2297	3038	2804	3363	3.2	3575	3117	4.09	4603	4077	3851	4198	3166	4129	3936	2846	3597	3141	4578	4181	3.17	3953	4188	4196	3947
ENSG00000169679	2	110637698	110678114	-1	BUB1	4.77	7056	3471	3699	5273	6317	6355	3354	6703	3436	4216	6102	5.5	4345	6832	6656	6529	6.23	6851	5738	7001	5.97	6581	6.53	6738	6642	6397	6821
ENSG00000172965	2	111036776	111523376	-1	MIR4435-2HG	5095	4873	5649	5.22	4509	5126	4915	4364	4914	5435	5069	5227	5278	5625	4972	4584	4768	4.45	5481	5562	5164	4927	5367	4253	4323	4722	5056	4923
ENSG00000153094	2	111119378	111168447	1	BCL2L11	1583	661	246	2548	2207	879	1.77	2027	964	1632	1658	834	894	-333	0.6	1522	606	1518	241	153	27	-26	595	1032	-405	117	-0.07	0.58
ENSG00000153107	2	111611639	111884690	-1	ANAPC1	5273	5.88	5178	4919	5073	5187	5292	5481	5662	5073	4357	5093	4585	4677	5393	5405	5203	5178	5.55	5352	5.71	4879	5124	5.55	5322	5399	4914	5409
ENSG00000153214	2	112055223	112119318	1	TMEM87B	5573	5497	5878	5583	5651	4727	5.18	5765	5254	5519	4.84	5208	5543	5492	5.32	5.35	5542	5155	5488	5959	5636	5286	4973	5687	5747	5648	5692	5625
ENSG00000144152	2	112138385	112188216	1	FBLN7	2842	2704	3443	4.46	3308	-208	2.5	3469	1391	2525	2871	2.66	4436	2938	2196	2325	2387	1445	2.96	3569	2666	2575	2696	2328	2337	685	1137	1216
ENSG00000144161	2	112211525	112255136	-1	ZC3H8	2.28	2481	2794	2455	2.44	2471	2097	2695	2345	2617	2251	2519	2273	2319	2539	2335	2405	2363	2539	2667	2325	2372	2.55	2587	2885	2765	2014	2919
ENSG00000188177	2	112275594	112340063	1	ZC3H6	2507	1988	2826	2987	2735	2596	2142	2893	2.11	2757	2503	1654	2624	3045	1576	2641	1792	1567	2.85	2699	2559	1324	1207	1783	1546	1682	2136	1874
ENSG00000169629	2	112370092	112434488	-1	RGPD8	1443	1703	1609	658	677	-478	909	944	1276	87	-132	0.76	-697	1151	1416	166	422	924	1548	1407	0.98	-904	323	1143	1.58	1308	-1.72	1264
ENSG00000114999	2	112482154	112541739	1	TTL	6389	7254	6.86	6584	6774	6.99	6515	6543	7133	6586	6475	7091	6803	6.92	6.98	6923	6.83	6868	7089	7129	6856	6789	7058	7021	6993	6825	6437	6784
ENSG00000125630	2	112541915	112577150	1	POLR1B	4533	4917	4347	4052	4403	5227	4.53	4829	5152	4946	3884	4.55	4206	4408	4974	4812	4738	5064	4549	4378	4834	4667	4961	4837	4835	4739	4.33	5024
ENSG00000125611	2	112584240	112589275	1	CHCHD5	3602	3449	3259	3424	3468	2892	3755	3303	3084	3.3	4051	3.83	3.9	3352	3784	3271	3656	3609	3174	3309	3329	4.1	3546	3121	3095	3129	3909	3.26
ENSG00000237753	2	112641832	112645690	-1	AC079922.2	648	993	1144	1075	1746	1105	395	687	1.25	904	1.58	0.78	1919	2073	449	1067	1129	1032	1044	979	1265	1206	1241	522	1087	875	1144	251
ENSG00000144136	2	112645857	112663827	1	SLC20A1	7017	8.15	7545	7	8671	8215	7245	6.75	8418	8.01	6963	8291	7884	9024	7818	7961	8855	8382	7878	8629	8588	8.62	8065	8339	8793	8457	8429	7767
ENSG00000169607	2	112736607	112764677	-1	CKAP2L	3989	6622	2893	3703	4754	5985	5675	2846	6358	3361	3494	5566	4904	3.72	6263	6052	5839	5703	6386	5289	6328	5457	6066	6343	6377	6168	5513	6018
ENSG00000136689	2	113107214	113134016	1	IL1RN	4172	3.74	-488	2931	3123	1389	3961	2372	865	-12	2008	2124	355	-2157	2204	1709	-677	2321	-2022	-3104	-747	1414	-317	2654	-2.42	-631	299	661
ENSG00000125637	2	113157325	113209396	1	PSD4	3909	4106	1382	3425	3908	3021	4267	2958	3162	2637	3374	4164	3225	3026	3412	2762	2702	3166	2.47	2895	3414	3144	3608	3362	3063	3345	2584	3497
ENSG00000189223	2	113211522	113276581	1	PAX8-AS1	4.48	-196	14	4.02	4943	5428	3135	3564	4216	4631	4136	5394	4.94	5751	-364	615	2871	2591	6246	3.96	4766	4126	-1923	3118	4542	-449	4004	2874
ENSG00000125618	2	113215997	113278950	-1	PAX8	1377	-2214	-836	1144	1759	2327	107	663	1101	1847	1065	2639	2067	2778	-1698	-1801	0.03	221	3224	1001	1742	1535	-2159	536	1.55	-1385	1555	209
ENSG00000136682	2	113437691	113496189	1	CBWD2	3385	3353	3802	3479	3497	4164	3491	3301	3793	3604	3.44	3.86	3661	3811	3761	3.51	3512	3404	3482	3.17	3935	3352	3894	3278	3301	3456	3121	3521
ENSG00000146556	2	113588550	113599043	1	WASH2P	1656	1004	788	2192	1174	934	2045	1411	1144	1.03	2063	1102	2166	1021	1254	1128	794	0.59	909	818	0.71	1309	1506	872	909	712	1824	0.61
ENSG00000236397	2	113599036	113601261	-1	DDX11L2	-1009	2419	328	-4046	871	782	-1616	-2379	-1.23	336	-1305	1126	-1.07	294	-1192	-1918	583	1378	-2844	614	-971	-0.44	901	636	-918	78	-822	113
ENSG00000279267	2	113605867	113607908	-1	AL078621.3	-667	-129	557	42	123	2	-1596	-0.31	-553	35	-936	-74	227	986	-646	-897	353	-115	-955	-344	389	-655	-232	-1025	46	287	-543	-172
ENSG00000240356	2	113610502	113627090	-1	RPL23AP7	2341	3082	3506	2578	2785	3478	2578	2502	2757	2827	3109	3.71	3152	3642	3078	2.76	3251	2908	2515	2982	2734	2988	3217	2.32	2907	3025	2.68	2694
ENSG00000144134	2	113627229	113643396	1	RABL2A	1503	909	1675	2466	1991	1524	2011	2126	1272	1747	2524	1333	2073	1392	1636	1555	1.69	1327	765	1252	737	1397	1198	788	1063	1197	1799	991
ENSG00000115084	2	113705011	113756823	-1	SLC35F5	5613	5337	6865	5582	5733	4745	5231	5438	5053	5671	5354	4.74	5546	5784	4986	5005	5311	5011	6075	6215	5.97	4928	4904	5307	5599	5611	5385	5535
ENSG00000115091	2	113889960	113962596	1	ACTR3	8719	8672	8841	8287	8619	8874	8468	8255	8819	8518	8129	8.58	8595	8.57	8545	8521	8704	8574	8959	9008	9016	8441	8605	8713	8.94	8846	8.34	8813
ENSG00000088205	2	117814650	117832379	1	DDX18	6364	6799	5678	6003	6096	6582	6571	6518	6829	6572	5606	6468	5749	5872	6846	6.45	6488	6626	6647	5966	6538	6404	6675	6767	6738	6814	6315	7014
ENSG00000236255	2	117833937	117841658	1	AC009404.1	679	83	544	745	-191	-261	218	853	-159	84	7	0.95	436	98	517	-239	-322	-725	407	224	305	-0.2	0.46	448	199	528	-288	772
ENSG00000125633	2	117915478	118014133	-1	CCDC93	5767	5603	6325	5956	5569	5757	5618	6211	5704	5755	5632	5515	5726	6102	5479	5678	5944	5223	5851	6144	5769	5151	5465	5525	5986	5507	4957	5.66
ENSG00000125629	2	118088452	118110997	1	INSIG2	3786	3567	4213	4072	4238	3935	3277	3947	3846	3811	4012	3393	3918	4067	3555	3875	3684	3511	4929	3999	4001	3301	3462	3824	3732	3864	3705	3834
ENSG00000163064	2	118842171	118847678	-1	EN1	3216	3486	3143	2764	2241	3137	3.37	2981	3601	3157	3202	3779	4198	4517	3213	2426	4.36	1927	2554	2756	3205	3958	4632	3423	3444	3805	3111	4273
ENSG00000115107	2	119223831	119265652	1	STEAP3	7.13	6.41	7958	7255	7372	6836	6788	6883	7475	6963	7756	7484	7738	7231	7579	6777	7182	7.18	6477	6.67	6618	6948	7075	6529	6257	6896	6404	6591
ENSG00000186132	2	119302225	119366828	-1	C2orf76	2.48	2453	2622	2764	2548	2579	2311	2521	2626	2431	2793	2573	2744	2465	2601	2385	2622	2622	2492	2277	2292	2589	2488	2142	2.4	2282	2828	1933
ENSG00000155368	2	119366921	119372560	1	DBI	7.48	6707	7465	7815	7284	6889	7374	7416	6852	6942	7954	6997	8053	7227	6.86	7294	6767	6914	6876	6623	6936	6865	6901	6483	6839	6707	7576	6561
ENSG00000144120	2	119679167	119686507	1	TMEM177	2611	2848	2.3	2196	2653	3071	2929	2611	3159	2735	2691	3207	2657	2971	3166	2694	3137	3221	2783	2.35	2784	3286	3301	2942	3139	3078	2976	3149
ENSG00000088179	2	119759631	119983818	1	PTPN4	3411	3454	3536	3165	3525	3376	3.07	3297	3449	3436	3038	3228	3.2	3454	3388	3349	3306	3.06	3513	4134	3863	3077	3126	3539	3565	3378	3404	3328
ENSG00000115109	2	120013005	120179119	1	EPB41L5	4279	4171	4416	3845	4451	3772	3806	4387	4094	4375	3.57	3511	3306	3741	4142	4339	3951	3393	3948	3684	3504	3228	3422	4093	5036	4606	4672	4276
ENSG00000226479	2	120221278	120223408	-1	TMEM185B	4429	4525	4772	4382	4336	4358	4343	4429	4.59	4.51	4347	4298	4388	4618	4418	4319	4617	4443	4704	4833	4744	4608	4588	4552	4483	4474	4314	4465
ENSG00000144118	2	120240064	120294713	1	RALB	6459	6709	7123	7003	6708	6286	6646	6.28	6704	6607	6893	6768	6892	6912	6762	6.62	6738	6615	6938	6904	6853	6.66	6667	6434	6826	6742	6662	6573
ENSG00000074047	2	120735623	120992653	1	GLI2	4857	4844	2875	3957	4493	4433	5393	4988	4978	5122	4274	5045	3156	4478	4977	5009	4318	5552	4315	4534	4626	5.06	4659	5303	4.62	4636	4158	4763
ENSG00000074054	2	121337776	121649587	-1	CLASP1	5998	6129	5936	6056	6072	5898	6016	6.02	5942	6079	5613	5533	5487	5854	5781	6068	5579	5629	6009	6007	6003	5282	5589	6095	5842	5887	5528	5832
ENSG00000236859	2	121649650	121728481	1	NIFK-AS1	1145	957	1.05	1749	1141	1267	1379	968	1198	1096	1425	1636	1356	1279	1044	1457	1155	1.22	1369	1023	1349	1237	1269	1105	938	0.99	1231	991
ENSG00000155438	2	121726945	121736923	-1	NIFK	4896	5.3	4544	4666	4736	5248	4887	5276	5385	5236	4501	5321	4684	4758	5628	4977	5525	5482	5331	4824	5222	5417	5697	5418	5665	5783	5453	5771
ENSG00000211460	2	121737103	121767853	1	TSN	6398	6583	6156	6424	6375	6586	6389	6.49	6626	6.54	6163	6383	6382	6047	6659	6522	6602	6511	6629	6349	6656	6.35	6648	6643	6599	6656	6.64	6705
ENSG00000136732	2	126655933	126696670	1	GYPC	5583	4667	5632	6329	5564	4271	5178	5107	4323	5369	6434	4553	6186	4989	4102	4573	4.68	4985	4189	4111	3775	4573	4372	4126	4627	4549	5.86	4672
ENSG00000136717	2	127048027	127107355	-1	BIN1	5473	4569	6053	5914	5176	3904	5721	5238	4912	5466	6249	3.94	6049	5225	3983	4851	4641	5282	4239	5076	4378	5174	4639	4395	4.19	4925	5447	4867
ENSG00000163161	2	127257290	127294176	-1	ERCC3	5971	5996	5703	6058	5837	6054	6121	5969	5835	6017	6088	6025	5822	5874	5.93	5995	5936	6151	5804	5815	5792	5909	5.94	5931	5783	5858	5734	5839
ENSG00000169967	2	127298730	127388465	-1	MAP3K2	5232	5.35	4977	4.84	5097	4565	5036	5395	5336	5586	4489	5053	4708	4928	4984	4961	5152	5157	5683	5651	5787	4708	4.92	5447	5257	5321	4776	5526
ENSG00000163166	2	127436207	127526886	-1	IWS1	5858	5989	5859	5775	5742	6304	5929	5967	6087	6115	5917	6326	5807	6044	6202	6059	6216	6242	6212	6029	6044	6215	6268	6162	6151	6135	6106	6245
ENSG00000072163	2	127638381	127681786	-1	LIMS2	1	-2064	2.41	-217	2446	-64	-0.37	-685	0.45	2742	3089	1628	2911	3793	-64	-225	2181	1345	2801	2419	1955	384	245	-705	671	682	983	961
ENSG00000136709	2	127701022	127811187	-1	WDR33	5737	5906	5554	5674	5.67	6029	5.89	5758	5951	5713	5818	5929	5691	5799	5915	5889	5815	5959	5809	5573	5771	5813	5964	5813	5751	5729	5795	5822
ENSG00000144231	2	127843551	127858157	-1	POLR2D	5057	5461	4574	4.98	4963	5572	5322	5083	5652	4986	4891	5508	5057	4.84	5536	5396	5506	5.8	5444	5065	5422	5582	5683	5588	5563	5536	5448	5584
ENSG00000144233	2	127861630	127885922	-1	AMMECR1L	5153	5137	5124	4907	5.08	5268	5204	5321	5113	5306	4.73	5128	4755	5122	5149	4.99	5284	5277	5251	5555	5193	4983	5059	5382	5316	5.21	4893	5285
ENSG00000136715	2	127941217	128028120	-1	SAP130	4965	5447	4933	5091	5053	5313	5.25	5056	5421	5054	4881	5259	4973	4979	5339	5276	5267	5.29	5.21	5274	5385	5104	5254	5507	5438	5286	5159	5201
ENSG00000136731	2	128091200	128195677	1	UGGT1	7.71	7.9	7953	7532	7626	7551	7.6	7.77	7778	8392	7172	7444	7324	7488	7729	7.81	7674	7504	7.94	8116	8101	7341	7501	7926	7586	7625	7568	7764
ENSG00000136720	2	128236716	128318577	-1	HS6ST1	5439	4588	5094	4735	4024	4217	5.36	4625	4271	4149	5607	5032	4.35	3445	4648	4999	4251	4097	4828	4966	5024	4496	4387	4.78	5214	5208	5733	5379
ENSG00000152076	2	130139287	130145134	-1	CCDC74B	2.61	1925	1424	2277	1865	1.88	2752	2839	2472	2535	3471	3164	2495	1926	2786	2069	2462	2737	2725	2349	2144	3505	2711	1922	2253	2003	1737	2536
ENSG00000136699	2	130151392	130182750	-1	SMPD4	6456	7022	5835	6132	6178	6575	6787	6383	6939	6355	6.29	6757	6263	6103	6871	6672	6702	6918	6543	6371	6564	6909	7052	6781	6667	6666	6.4	6776
ENSG00000152082	2	130181737	130190729	1	MZT2B	4982	4226	4791	4163	4345	3564	4659	4474	4696	4434	6002	5292	5545	5085	4784	4493	4705	5128	4115	4604	3948	5341	5.07	4014	5141	5104	6.01	5043
ENSG00000136710	2	130338241	130342349	-1	CCDC115	4381	3803	4965	5153	4828	4205	4309	4.36	3851	4357	5067	4.3	4837	5042	4.14	4315	4175	4324	3929	4177	3959	4614	4162	3964	3.86	3757	4228	3721
ENSG00000136718	2	130342225	130347810	1	IMP4	5623	6058	5276	5171	5357	5808	5633	5.71	6149	5.65	5657	6355	5584	5407	6312	5647	6173	6379	5.79	5668	5799	6.58	6427	6092	6274	6292	6.16	6.34
ENSG00000072135	2	130356007	130375409	1	PTPN18	4775	4944	4574	5437	4625	4.76	5039	4346	4.6	4468	5152	5086	5433	4871	4821	4.6	4684	4.97	4922	4799	4985	5112	4924	4513	4575	4609	4735	4661
ENSG00000136002	2	130836916	131047263	1	ARHGEF4	987	128	586	572	-25	-46	0	1543	271	2299	2527	839	601	2151	0.35	-0.19	1232	-27	2309	2682	1442	1188	1.08	0.43	268	-314	16	499
ENSG00000152102	2	131047876	131093460	-1	FAM168B	7477	7549	7222	7324	7383	7426	7461	7695	7602	7384	7174	7306	7.06	7.14	7462	7352	7369	7426	7.31	7382	7.39	7261	7391	7561	7352	7306	7041	7389
ENSG00000115762	2	131104847	131353709	1	PLEKHB2	6.91	7197	7912	6511	7129	7165	6876	6714	7142	7114	6541	6959	7269	7484	6.99	6.95	7364	7072	7.65	7659	7483	6904	7002	7153	7145	7044	6755	7051
ENSG00000173272	2	131464900	131492743	-1	MZT2A	4868	3951	4358	3954	3874	3667	3549	4458	4.13	4308	5822	4603	4993	4216	4.09	4158	4225	4659	3.63	4352	3338	5139	4.67	3414	4.76	4632	5357	4627
ENSG00000152117	2	131492813	131521573	1	AC073869.1	3505	4132	3247	3.69	3.74	4051	4051	3506	3923	3703	3.55	3972	3646	3405	4058	4151	3918	3.99	3619	3284	3823	3442	4.13	4003	3253	3719	3242	3886
ENSG00000163040	2	131527675	131533666	1	CCDC74A	3.1	3039	2985	3269	3116	2.85	3471	2861	3119	3276	2856	3685	3903	3636	3413	3298	3287	3194	3.32	2567	3.05	3456	3451	3235	2745	2579	3142	2.58
ENSG00000197927	2	131722375	131767404	1	C2orf27A	704	912	361	1546	997	296	531	1036	724	1205	1357	1055	532	987	978	1.09	774	1318	957	673	1267	556	589	1139	821	1064	755	1354
ENSG00000213222	2	131723253	131724279	-1	AC093724.1	327	384	311	131	548	-333	0.56	0.03	699	721	-145	616	51	67	638	676	357	852	0.59	308	868	336	178	933	343	181	0.19	844
ENSG00000183840	2	132416574	132646559	1	GPR39	-957	132	792	-1556	664	-0.46	-568	-2786	382	-344	105	-52	189	1371	781	-117	496	292	0.82	602	-204	366	412	-45	0.83	205	645	-352
ENSG00000152127	2	134119983	134454621	1	MGAT5	6544	5879	7179	6363	7462	7662	5507	5979	7233	6599	6813	7258	5817	7631	6107	7634	7331	7662	6913	7.4	7282	7321	7384	7196	7497	6874	6951	6295
ENSG00000082258	2	134918235	134959342	1	CCNT2	4709	4797	4591	4522	4744	4646	4736	5012	4657	4963	4.06	4217	4059	4441	4621	4711	4553	4333	4828	4816	4902	4159	4338	4.89	4621	4752	4316	4943
ENSG00000115839	2	135052265	135176394	1	RAB3GAP1	6655	6.38	6984	6693	6519	6505	6406	6721	6266	6789	6356	6.26	6525	7023	6315	6424	6.4	6.11	6912	6934	6722	6109	6356	6357	6559	6548	6314	6448
ENSG00000121988	2	135136916	135531236	-1	ZRANB3	2568	2966	2538	2744	2446	2.99	2858	2788	2836	2677	2304	2788	2192	2359	2978	3099	2533	2939	2624	2607	2997	2719	2709	2905	2519	2651	2707	2891
ENSG00000048991	2	135531455	135725270	1	R3HDM1	5303	5662	5043	5042	5.28	5466	5423	5191	5558	5296	4607	5279	5092	5163	5508	5535	5442	5276	5.53	5606	5786	5.26	5324	5613	5519	5454	5335	5646
ENSG00000144224	2	135741619	135785055	1	UBXN4	6921	6705	6885	6968	6.91	6.45	6752	7094	6697	6971	6448	5963	6507	6875	6558	6.89	6589	6266	6866	6807	6918	6094	6287	6836	6767	6803	6595	6828
ENSG00000076003	2	135839626	135876426	-1	MCM6	6019	7106	5465	5938	5489	6905	6441	6078	7243	5.31	5787	6617	6131	5451	6806	6866	6595	6977	7071	5871	6939	6726	7333	6638	6609	6662	6619	6938
ENSG00000115866	2	135906677	135986100	-1	DARS	6268	6434	6013	6344	6141	6265	6389	6291	6407	6483	5944	6.14	6025	6296	6435	6344	6.3	6396	6762	6142	6488	6025	6345	6161	6419	6554	6255	6604
ENSG00000150540	2	137964020	138016364	1	HNMT	1909	-1232	2924	1437	1935	329	1588	89	-777	1049	1649	498	1.55	1719	1441	-1831	1319	362	1363	1	969	-823	1079	-63	1725	1476	2021	2425
ENSG00000144228	2	138501801	138573547	1	SPOPL	3714	3935	3659	3053	3698	3439	3537	3685	4047	3565	2635	2837	2961	3577	3696	3529	3718	3437	4133	3922	4042	3198	3676	3999	4.28	4097	3622	4155
ENSG00000121964	2	143938068	144332568	-1	GTDC1	3712	2669	4593	4.33	4245	3638	3394	3.77	2975	3652	4088	2829	4033	4263	2779	3562	2975	2858	3199	3197	3469	2757	3015	2711	3259	3187	3441	3114
ENSG00000169554	2	144364364	144524583	-1	ZEB2	6663	5538	6658	6479	6165	5.49	6255	6643	5942	6236	6034	5518	5949	6696	5977	6059	5716	5347	6333	6421	6015	5.25	5524	5731	5863	5895	5379	5864
ENSG00000121989	2	147844517	147930826	1	ACVR2A	2939	1775	2166	2381	2016	1846	2131	2282	2113	2416	2249	1915	1822	2254	2012	2.15	2245	2399	2133	2052	2249	1888	2021	2175	2444	2547	2577	2313
ENSG00000115947	2	147930397	148021604	-1	ORC4	4203	4041	4436	4314	4185	4004	3932	4078	4.31	4156	3935	3869	4.18	3999	4065	4292	4204	4119	4188	4.17	4167	3883	4145	4307	4248	4303	4328	4343
ENSG00000204406	2	148021011	148516971	1	MBD5	4345	3886	4527	4665	4458	4028	4165	4546	3962	4505	4304	3885	4004	4545	3.83	4168	3868	3694	4059	4424	4238	3639	3516	4098	3768	3951	3839	3832
ENSG00000135999	2	148644440	148787568	1	EPC2	4229	4065	4105	4389	4266	4036	4249	4559	4.16	4356	3.64	3.75	3649	3811	4103	4323	3823	3966	4358	4161	4295	3539	3.9	4207	3932	3962	3655	4112
ENSG00000150556	2	149038107	149215262	1	LYPD6B	-0.55	1922	-2626	-1471	-4357	-2559	493	-242	3585	-115	-2851	877	-0.42	2436	1.67	3135	2784	2123	545	-56	3348	1665	1692	-419	-4286	-1.18	-642	787
ENSG00000187123	2	149329985	149474148	1	LYPD6	1907	3113	1373	1189	-354	1742	2433	2702	4875	2235	2109	2593	1476	2425	3292	4693	3901	1418	3.89	1882	4391	2229	3181	1642	-1662	-207	96	1147
ENSG00000168288	2	149569634	149587816	-1	MMADHC	6.65	6.66	6513	6671	6678	6465	6534	6514	6615	6764	6282	6387	6.49	6717	6687	6651	6.73	6824	6714	6642	6735	6484	6694	6669	6651	6846	7032	6.75
ENSG00000115963	2	150468195	150539011	-1	RND3	8111	8501	9.28	7.75	8253	7.62	7877	7706	7317	8263	7122	7.29	8114	8603	7334	7445	7978	7169	8.89	9.38	8.4	7306	7405	7935	8445	8235	8282	7619
ENSG00000184898	2	151247940	151261879	-1	RBM43	3753	2815	4247	4555	3842	2896	3329	3.3	2778	3.34	3026	1769	3704	3573	2852	3151	2717	2434	3.42	3612	3621	2055	2325	2907	3117	3184	3471	3014
ENSG00000123609	2	151270465	151290057	-1	NMI	2912	2631	2924	3434	2712	2541	3027	1913	2456	2.83	3111	2596	3154	2695	2653	2417	2837	2133	3186	2557	3035	2.08	2433	2.03	2.59	2323	3094	2185
ENSG00000123610	2	151357592	151380048	1	TNFAIP6	3477	2789	2906	3053	2.01	1717	4.08	1849	1419	2855	1087	1617	2086	1276	2272	2255	2892	3.23	482	1373	988	1804	1596	2406	3791	3368	4239	2963
ENSG00000080345	2	151409883	151508013	1	RIF1	5896	6436	5387	5449	5.62	5844	5799	6101	6405	5943	4995	5274	5.21	5092	5986	6028	5797	5742	6431	5828	6402	5245	5665	6286	6045	6067	5578	6396
ENSG00000162980	2	151788984	151828492	-1	ARL5A	3708	3658	3359	3263	3672	3442	3.4	3647	4136	3435	2728	3332	3291	3192	3848	3394	4062	4021	3694	3.37	3958	3502	3897	4393	4.57	4.56	4138	4763
ENSG00000115145	2	152116801	152175992	-1	STAM2	5315	5473	5439	5299	5323	5098	5233	5504	5306	5432	4847	5.06	5034	5342	5256	5309	5223	4998	5407	5538	5543	4922	5032	5522	5487	5531	5236	5494
ENSG00000157827	2	152335237	152649834	1	FMNL2	6354	6643	6666	7022	7736	6489	6754	6554	6835	6533	6246	5426	6077	6341	6221	7328	6247	6.22	5683	5376	5699	5453	5949	6491	5.89	6137	5481	5.78
ENSG00000196504	2	152651593	152717997	-1	PRPF40A	6844	7151	6637	6.58	6846	6.86	6896	6901	7232	6994	6341	6788	6.46	6609	7106	7105	6911	6867	7089	6786	7138	6706	6862	7172	7113	7198	6.76	7303
ENSG00000177917	2	152717893	152761253	1	ARL6IP6	4482	4851	3683	3944	3699	4233	4483	4366	5.13	4146	4221	4103	4018	3624	4774	4575	4627	4459	4698	4263	4424	4378	5008	4476	4715	4.78	4228	5009
ENSG00000153234	2	156324432	156342348	-1	NR4A2	1877	2.21	-0.36	905	2796	1663	1.96	1.34	0.46	1008	0.34	1.08	69	5	-474	1462	1862	3134	-294	956	-349	1.74	542	3077	2417	2.86	2473	1832
ENSG00000115159	2	156435290	156613735	1	GPD2	5.98	6476	5.63	5614	5992	5733	5837	5821	6049	5.61	5345	5088	5.22	5949	5831	6307	5969	5.75	6438	5816	6191	5597	6001	6404	6255	6194	5275	6212
ENSG00000136542	2	157257598	157314211	1	GALNT5	6.2	5392	5646	5868	6944	5.78	5046	5599	5144	6753	6482	5525	5735	7761	4116	5634	5972	4252	5765	8.02	6834	5721	4925	6009	5766	5482	5.91	5061
ENSG00000115170	2	157736444	157875862	-1	ACVR1	5913	5878	6508	6599	6188	5616	5964	6222	5589	6379	5887	5507	6169	5969	5411	5877	5831	5978	5353	5742	5671	5394	5563	5869	5552	5552	5602	5525
ENSG00000144283	2	158456964	158682879	1	PKP4	5059	5485	5218	5148	4969	5.26	5187	5164	5425	5407	5019	5217	5409	5538	5516	5301	5571	5126	6079	5.87	5827	5168	5672	5338	5567	5636	5434	5.89
ENSG00000115183	2	158968671	159232659	1	TANC1	5118	6164	5332	4892	5676	4769	5477	5364	5242	5308	3824	4.45	4433	4813	4.46	5488	4741	4412	5097	5629	5633	4569	4041	5.44	4861	4955	4263	5.07
ENSG00000196151	2	159235793	159286799	-1	WDSUB1	2812	2637	3.18	2809	3105	2796	2299	2791	2385	2959	2962	2419	2783	2896	2819	2632	2826	2.31	2804	2377	2504	2292	2.72	2343	2668	2304	2766	2684
ENSG00000123636	2	159318979	159616692	-1	BAZ2B	4409	4422	4539	4622	4736	3886	4431	4.65	4156	4576	3.68	3604	3503	4093	3979	4602	3499	3958	3998	4438	4295	3215	3072	4439	3568	3.61	3309	3625
ENSG00000136536	2	159712457	159771027	1	MARCH7	6425	6547	6.34	6386	6526	6237	6371	6579	6424	6463	5.55	5639	5586	6094	6381	6508	6205	6067	6607	6451	6648	5761	6012	6488	6554	6557	6272	6519
ENSG00000241399	2	159768630	159798255	-1	CD302	1395	416	1421	1192	443	-1.14	738	1422	602	31	-31	-565	263	-127	164	105	574	-688	799	202	817	-883	-56	432	741	718	306	903
ENSG00000153246	2	159932006	160062610	-1	PLA2R1	5256	3.65	5891	6178	4073	2813	4788	5544	3548	4237	5126	3079	5306	5217	3486	3716	4156	2901	4506	5459	4087	3501	3735	3774	4834	4297	4537	4496
ENSG00000153250	2	160272151	160493794	-1	RBMS1	7615	7242	7339	7451	7028	6829	7564	7551	7125	6902	7107	6872	7105	6466	7143	6.91	7.24	6617	7092	6879	7032	6501	6944	7095	7322	7362	7093	7447
ENSG00000136560	2	161136908	161236221	1	TANK	5336	5226	5.31	5387	5.18	5172	5285	5466	5059	5363	4912	4939	5.15	5381	5144	5241	5076	4851	5256	5188	5169	4926	5016	5152	5212	5328	4907	5299
ENSG00000115233	2	161308038	161411717	1	PSMD14	6318	6981	6467	5904	6328	6974	6499	6.36	7096	6492	6056	6949	6369	6579	7225	6883	7172	7265	7012	6747	6972	7032	7161	7079	7.11	7095	7087	7134
ENSG00000197635	2	161992241	162074542	-1	DPP4	5988	5669	8834	8868	7171	3212	5.68	7.12	4873	4.89	5578	4577	7267	5067	5019	3184	4578	5.14	4.7	5519	4782	5623	5473	5.16	6695	6272	6888	5467
ENSG00000078098	2	162170684	162245151	-1	FAP	6153	5461	5874	7.72	6.44	4848	5816	7163	5244	7099	5395	5084	6157	6312	5298	5302	5913	5907	5623	6247	6349	5469	5.55	5968	6586	6541	6126	6006
ENSG00000115267	2	162267079	162318703	-1	IFIH1	617	-164	1993	2476	1188	-1128	93	-186	-0.52	929	986	-1168	1498	796	-134	-876	-678	-458	1115	-1292	211	-937	-1.15	-293	-0.56	0.47	512	11
ENSG00000182263	2	163593396	163736012	-1	FIGN	1493	1973	1858	1797	2066	1537	1502	1096	2237	118	717	1324	1366	1707	1317	1.77	1.63	-1142	2255	2199	2529	881	1639	1847	2.03	1837	1824	1855
ENSG00000115290	2	164492812	164621848	-1	GRB14	1518	0.61	-63	1348	3374	5.5	-571	-599	3832	2089	595	4658	-335	3064	4308	2771	4141	5138	909	1798	303	5145	3977	4855	3.4	2713	-0.97	1393
ENSG00000082438	2	164653624	164843679	-1	COBLL1	2969	3863	2695	1428	2205	2173	2621	2394	3974	4068	999	3637	1749	3557	3576	3327	3.4	3196	3324	3164	3512	3398	4219	3479	3725	3802	1531	4045
ENSG00000136531	2	165194993	165392310	1	SCN2A	2281	-1739	1291	1942	3.12	681	1075	-1237	-887	1.74	-834	-832	233	277	-143	-12	-2044	229	-2439	0.15	-355	1.84	-0.62	2.04	-1442	-948	-163	-1718
ENSG00000123607	2	165857475	165953843	-1	TTC21B	4159	4294	4025	4056	4029	4179	3948	4301	4464	4177	3646	4027	3704	3813	4175	4427	4211	4.13	4518	4045	4.36	3692	4085	4372	4055	4041	3675	4283
ENSG00000169432	2	166195185	166376001	-1	SCN9A	2699	1278	1995	-11	4.76	1541	1306	-3122	466	5501	-2088	1.93	-544	3323	-3091	487	1117	1355	1373	2017	2.83	1131	-287	1606	3031	2276	1897	251
ENSG00000198648	2	167954020	168248141	-1	STK39	5519	5917	5797	5381	5409	6394	5204	5437	5991	5599	5351	5796	5724	5787	5705	5547	5709	5848	5906	5618	5564	5743	5986	5.75	6132	6.08	5758	5955
ENSG00000172292	2	168455862	168775137	1	CERS6	1.99	3611	4.24	1547	2446	2245	2236	3085	3632	3188	2092	3141	1911	3306	3013	3325	3211	2913	4234	4247	4016	1191	1.93	3036	3633	3533	582	3405
ENSG00000152253	2	168834132	168913371	-1	SPC25	1727	4618	294	731	2256	4011	3602	1085	4588	519	1634	3876	3374	1708	4.41	4159	4357	4211	4531	3256	4.42	3848	4695	4312	4.7	4535	4.29	4654
ENSG00000163093	2	169479178	169506655	1	BBS5	2677	2293	2833	2249	2188	2336	2391	2609	2387	2172	2528	2622	2769	2734	2631	2176	2.8	3084	2209	2244	2239	2936	2775	2.37	2854	2858	2706	2839
ENSG00000138399	2	169529749	169573875	-1	FASTKD1	4.13	4257	4028	3832	3713	4062	3838	3373	4138	3937	3687	4074	3.96	3359	4478	4.02	4279	4195	4318	3992	4352	3899	4.32	4319	4585	4656	4.31	4684
ENSG00000138398	2	169584340	169641406	1	PPIG	5951	6024	5798	5893	5967	6042	5858	5.96	6135	5.95	5902	5892	5771	5.75	6128	6057	5813	5762	5994	5728	6167	5805	5879	6028	5882	6003	5.72	6065
ENSG00000213160	2	169694488	169776989	1	KLHL23	2024	824	22	673	224	1862	1115	1369	1896	-275	605	44	-7	-1096	1458	1483	348	1398	-735	-2259	-305	-621	1118	621	195	223	129	638
ENSG00000138385	2	169791933	169812064	1	SSB	6584	6629	6773	6.68	6755	7115	6554	6561	6878	6762	6726	6999	6609	6915	7029	6928	6887	6819	6667	6358	6705	6929	6824	6823	6796	7152	6928	7372
ENSG00000138382	2	169810081	169824931	-1	METTL5	4612	4447	4635	4765	4743	4781	4338	4545	4737	4676	4693	4452	4742	4.63	4776	4844	4823	4928	4692	4439	4655	4639	4851	4472	4542	4702	5132	4893
ENSG00000144357	2	169827458	170084131	1	UBR3	5577	5656	5994	5347	5655	4888	5248	5.61	5445	5325	4694	4.57	5111	5823	5222	5288	5317	4873	5.82	6151	6017	4803	4917	5668	5569	5581	5032	5599
ENSG00000128692	2	170751805	170752788	1	EIF2S2P4	617	428	449	-174	-334	1.24	-495	392	402	446	-499	734	-5	567	401	461	448	-13	764	571	731	437	438	718	1018	1047	873	868
ENSG00000115806	2	170928464	170967129	1	GORASP2	6798	6573	6801	6848	6723	6654	6767	6852	6673	6929	6625	6572	6754	6931	6526	6637	6657	6699	6655	6919	6754	6707	6654	6659	6631	6672	6668	6714
ENSG00000198586	2	170990823	171231314	-1	TLK1	4976	4834	5195	5073	5008	4469	4766	4799	4862	4886	4224	4145	4793	4691	4772	4643	4752	4.56	5069	5.23	5.24	4331	4565	5017	5125	4998	5211	5.04
ENSG00000123600	2	171317405	171434802	-1	METTL8	4097	4508	4981	4376	4218	4229	3942	4226	4.31	4335	3955	4.11	4334	4.48	4507	4.27	4246	4265	4.29	4206	4196	4174	4252	4439	4558	4524	4277	4512
ENSG00000115827	2	171434217	171485052	1	DCAF17	4032	4001	4195	3825	4153	3878	3861	4257	4127	4165	3.55	3339	3703	3742	3982	3939	3738	3569	4083	3894	4191	3382	3775	4.09	3778	3682	3355	3952
ENSG00000233762	2	171517270	171517716	-1	AC007969.1	2116	1483	1.78	2.11	1521	1523	1891	2033	1371	1781	2511	1937	2505	1756	1639	1494	1807	1739	1367	1143	945	2062	1915	1343	2096	2225	2669	2209
ENSG00000071967	2	171522247	171558133	1	CYBRD1	8573	7046	9421	9249	8227	6476	7848	8851	7349	7754	8242	6718	8173	7935	6941	7.24	7201	6676	7644	7647	8024	6786	7084	7287	7289	7311	7481	7416
ENSG00000077380	2	171687409	171748420	1	DYNC1I2	7338	7453	7584	7522	7.33	7419	7527	7452	7495	7327	7389	7458	7346	7546	7596	7.67	7414	7.49	7529	7287	7.34	7355	7286	7455	7301	7296	7046	7169
ENSG00000115840	2	171784370	171999859	-1	SLC25A12	5179	4991	5466	5091	5252	4936	4888	4802	5016	4846	4837	4873	5.11	5274	5021	4877	5095	5109	4861	5082	4927	5057	4874	4956	5022	5081	4773	4.82
ENSG00000128708	2	171922448	171983682	1	HAT1	5783	6736	5289	5504	5658	6221	6026	5886	6706	5347	5371	6285	5.61	5.39	6716	6355	6512	6623	6551	6134	6528	6352	6783	6583	6.64	6639	6409	6644
ENSG00000172878	2	171999583	172082430	1	METAP1D	2996	2919	3138	3277	3012	3149	3083	3086	2968	3403	3026	3004	3.21	2906	3178	3066	3134	2974	3041	2734	2898	3005	3197	2.97	2415	2627	2846	2797
ENSG00000144355	2	172084740	172089677	1	DLX1	3522	3838	-11	1.92	4402	4745	3811	3.73	4682	2178	3029	3381	1374	2255	3712	4507	3636	4728	3338	2827	2034	4539	3818	4462	3944	3.61	3957	3373
ENSG00000115844	2	172099439	172102900	-1	DLX2	1727	2852	-2169	-1282	2243	1912	2448	1468	2892	0.9	-157	3182	-1028	-245	3.21	2238	3118	3874	921	1808	679	4015	2559	3839	3613	3607	2683	3562
ENSG00000091409	2	172427354	172506282	1	ITGA6	7152	8486	6725	6103	7792	8719	7642	6385	9494	7858	5513	8355	6491	7657	8646	8309	8642	7927	7865	8659	8464	7914	8595	8397	8107	6656	7374	6736
ENSG00000152256	2	172555373	172608669	1	PDK1	4477	3869	3.8	4287	4706	4366	4095	4249	4047	4445	3495	3346	3581	4737	3545	3937	3923	3334	5217	4644	4467	3425	3583	4014	4759	3959	4937	3998
ENSG00000091436	2	173075435	173268010	1	MAP3K20	7884	7.58	7.48	7823	7849	8014	7703	7633	7596	7343	7072	7135	6793	8027	7626	7945	7129	7057	7651	7344	7363	6686	7363	7608	7276	7344	7117	7334
ENSG00000144354	2	173354820	173368997	1	CDCA7	2761	3973	758	2387	2232	4588	3627	2838	5296	2702	2309	3783	2716	2064	4429	4438	4457	4544	4759	982	4.07	4075	5217	3984	3955	4711	3.48	5297
ENSG00000172845	2	173906459	173965702	-1	SP3	6616	6585	6286	6973	6685	6045	6615	6895	6489	6454	5794	5588	5737	5638	6461	6432	6148	6435	6502	6402	6565	5814	6167	6839	6356	6433	5.87	6516
ENSG00000138430	2	174072447	174248698	-1	OLA1	6.29	6336	6509	6671	6435	6478	6.32	6315	6429	6352	6558	6228	6513	6287	6439	6.44	6326	6666	6464	6141	6271	6328	6519	6267	6364	6321	6624	6563
ENSG00000138433	2	174348022	174395715	-1	CIR1	4.79	4359	5002	5.42	4971	4842	4809	4824	4.52	4978	5261	4777	4974	4989	4461	4863	4401	4482	4551	4.55	4618	4753	4434	4589	4576	4649	5044	4606
ENSG00000144306	2	174395730	174429575	1	SCRN3	4.45	4261	5047	4501	4305	3928	4.1	4395	4378	4302	4061	3669	4221	4443	4291	4187	4322	3931	4431	4279	4509	4012	4115	4134	4.29	4283	4093	4295
ENSG00000163328	2	174431571	174487094	-1	GPR155	2056	1.66	3304	2349	3.31	2191	1211	2.19	1.51	2.61	1.84	2.02	2264	3452	1581	1809	2136	1446	2821	3421	2358	1689	1405	2533	2491	2365	2372	2.05
ENSG00000115935	2	174559572	174682916	-1	WIPF1	6722	6422	6.28	7509	7039	6296	6.5	7016	6318	6855	6815	5.96	6381	6348	6251	6724	6179	6198	5769	6.16	5953	6056	6.19	6512	6256	5945	6164	5898
ENSG00000235655	2	174719908	174720318	1	H3F3AP4	2655	2461	2138	2.97	2146	2427	2874	2022	2264	2648	2315	2445	2139	1834	2145	2351	2726	2238	2419	2097	2085	2783	2885	2128	2544	1819	2361	1109
ENSG00000128656	2	174799363	175005369	-1	CHN1	4648	3581	4626	4316	4504	4173	4806	3693	4.58	4886	4931	4849	4589	5969	4032	5427	3951	4433	4591	5321	5328	3767	3945	3439	4501	4319	5618	3903
ENSG00000115966	2	175072250	175168382	-1	ATF2	5206	4718	5107	5.04	5.04	4902	5101	5402	4861	5473	4328	4442	4513	4911	4873	4916	4759	4.45	5083	5062	5137	4261	4443	5071	4949	4917	4636	5048
ENSG00000154518	2	175176258	175184607	-1	ATP5MC3	7297	7301	7252	7275	7.34	7313	7318	7209	7.39	6984	7.51	7572	7632	7259	7456	7262	7536	7632	7247	7116	7288	7607	7535	7357	7422	7577	7.76	7456
ENSG00000144320	2	175923892	176002839	-1	LNPK	5802	5847	6027	5768	5497	5.68	5558	5994	5704	5668	5223	5209	5536	5717	5572	5473	5797	5344	6216	6294	6118	5432	5799	5999	6325	6.09	5699	5861
ENSG00000128710	2	176108790	176119942	1	HOXD10	-3863	-6.47	-5217	3741	3396	3394	-5284	-4738	2703	2996	5376	4237	-5.78	-3647	-4858	-5.02	-4.24	-5044	4761	2641	653	1882	-5987	3.36	4446	2109	1367	-3457
ENSG00000237380	2	176121611	176137098	-1	HOXD-AS2	-345	-758	-322	836	539	505	-0.41	-832	0.51	606	2.05	1149	184	-106	76	-225	-152	-178	915	486	348	773	377	526	1389	657	778	-251
ENSG00000128709	2	176122720	176124937	1	HOXD9	529	-2832	-1549	3258	2173	2628	154	649	2034	2504	4894	3031	1.39	2.09	-59	-0.01	2036	-747	3049	1984	1367	1641	1673	2177	3333	2079	2116	-2.42
ENSG00000175879	2	176129694	176132695	1	HOXD8	3448	2001	2182	4.25	3416	4164	3405	3356	4082	4226	4136	3756	4333	4163	3154	3041	4273	3105	3905	3748	3487	3753	4103	3402	4035	3564	4155	2587
ENSG00000224189	2	176164051	176188958	-1	HAGLR	304	-2439	457	1094	189	1287	945	-378	2602	2.51	3537	2.36	2751	3511	-19	339	3.71	-974	3357	3407	2312	1153	2641	0.29	1463	461	1361	-333
ENSG00000218175	2	176200908	176201252	-1	AC016739.1	1521	961	1.26	1478	1001	1301	1033	1508	1431	1.77	2239	2043	2137	2218	1486	1414	1611	1514	1039	1346	1083	1877	1881	1335	1962	1925	2.67	1908
ENSG00000128654	2	176269395	176338025	1	MTX2	5068	4876	5131	5066	4937	5134	4991	5066	5061	5201	5334	5249	5353	5.32	4904	5039	5344	5244	5251	5281	5207	5201	5298	4937	5148	5154	5419	4908
ENSG00000163364	2	176629589	176637931	-1	LINC01116	4054	3.36	2.89	4854	4016	4597	4217	3809	4393	4678	4671	4406	5094	4631	3746	3168	5176	3824	4901	5184	4393	4525	4625	4076	5127	4275	5346	2.96
ENSG00000170144	2	177212563	177223958	1	HNRNPA3	8215	8619	7677	8035	8138	8692	8385	8.23	8697	8347	7954	8439	8012	7523	8584	8441	8454	8428	8532	7839	8668	8305	8667	8553	8386	8473	8286	8798
ENSG00000116044	2	177227595	177392697	-1	NFE2L2	6664	6245	6714	6941	6437	6184	6607	6618	6083	6863	6202	5952	6466	6339	6171	6344	6365	6214	6405	6392	6422	5946	5977	6.19	6169	6361	6623	6431
ENSG00000018510	2	177392644	177559299	1	AGPS	5752	5849	5661	5391	5295	5485	5519	5726	5715	5781	5238	5506	5583	5581	5795	5594	5973	5785	6.09	6.01	6193	5401	5895	5952	6217	6258	5823	6263
ENSG00000196659	2	177548998	177553014	-1	TTC30B	1733	2053	1696	2184	2258	1534	2017	1.73	2096	2027	1.86	1444	1.87	1587	2081	2062	1814	1799	1882	1574	1977	1744	1902	2045	1584	1822	1997	1.76
ENSG00000197557	2	177612992	177618966	-1	TTC30A	2721	2047	2906	2657	2581	2081	2498	2318	2652	2918	2616	2166	2789	2753	2605	2606	2543	2254	3064	2.31	2513	2332	2388	2752	2295	2352	2652	2432
ENSG00000155636	2	178112424	178139011	1	RBM45	3.78	3818	3.81	3606	3681	3699	3723	3691	3886	3757	3876	3885	3802	3.85	3976	3726	3.9	3.91	3881	3829	3893	3848	3956	3.68	3795	3848	3883	3865
ENSG00000079156	2	178194481	178402891	1	OSBPL6	2503	3771	4188	1946	3366	2878	2807	2853	4.58	4112	2854	4.7	4034	3881	3043	4025	4199	3799	4691	4741	5094	3104	4329	3358	4231	3663	2891	3641
ENSG00000223960	2	178413939	178440243	1	PRKRA-AS1	2348	3054	2129	2389	2.61	3114	2944	2043	3048	2436	1971	2521	2201	2079	2994	2855	2835	2333	2775	2673	2922	2323	2644	3153	2801	2753	2434	2782
ENSG00000180228	2	178431414	178451512	-1	PRKRA	4828	4787	4525	4871	4747	4889	4808	4926	5005	4804	4681	4.79	4838	4865	5002	4894	4976	5079	4848	4779	4979	4783	4946	4918	5058	5072	5129	5123
ENSG00000079150	2	178463664	178478600	-1	FKBP7	5636	4729	5231	5939	5126	4.72	5.07	5666	4606	4898	5509	4917	4683	4828	4881	5315	4628	4906	4257	4803	4758	4816	4585	4843	4887	3851	5391	4358
ENSG00000116095	2	178480468	178516462	1	PLEKHA3	3.9	3826	3956	3562	3764	3798	3656	3828	4346	4071	3.38	3534	3646	3975	4002	3724	4259	4338	4233	4261	4176	3974	4068	4273	4265	4276	4.13	4326
ENSG00000237298	2	178521183	178779963	1	TTN-AS1	928	222	-0.29	376	525	982	1272	795	949	537	358	-49	575	842	806	672	856	779	0.62	1448	1.73	279	799	754	887	0.78	-77	874
ENSG00000155657	2	178525989	178830802	-1	TTN	3303	2846	2676	2588	2.96	3103	3.37	3546	3411	3227	2748	1.77	2449	3192	3001	2932	3085	2376	2936	3961	3996	2377	2695	3107	2699	2753	1609	2941
ENSG00000187231	2	179101692	179264790	-1	SESTD1	5752	5342	5179	5577	5132	5364	5437	5.81	5663	5036	5209	5004	4992	5139	5328	5387	5058	5239	5333	5198	5309	4818	5137	5312	5123	5059	4718	5236
ENSG00000163510	2	179944876	180007113	-1	CWC22	4942	4958	4827	5022	4742	5104	4891	4981	4985	5052	4794	4598	4646	4742	5004	5153	4767	4815	4911	4555	5036	4707	4808	4.84	4987	4991	4682	4988
ENSG00000226564	2	180872867	180873414	-1	FTH1P20	375	-981	1277	1199	-37	-805	-174	606	-1005	692	637	128	914	822	-682	-457	0.52	9	-459	221	-173	-159	-592	-1507	481	293	703	-186
ENSG00000170035	2	180967248	181076585	1	UBE2E3	6.88	6227	7.3	7947	7321	7316	6952	7094	7.4	6868	7652	6734	7417	6966	6764	7191	7407	6964	7057	7088	6768	7335	7042	6958	7.16	7086	7294	6525
ENSG00000115232	2	181457202	181536187	1	ITGA4	6333	6.58	8086	6099	5807	4069	6423	5744	5539	5287	5027	4211	5544	5.48	4.5	5188	5894	4746	6728	6523	6657	4779	4871	5.06	5857	5933	4.7	6101
ENSG00000188452	2	181536676	181680665	-1	CERKL	3918	3982	5493	4306	3534	2583	4015	3311	3284	3067	4282	3207	4445	3.66	2471	3174	4259	3181	4396	3887	4177	3648	3483	2861	4171	4089	3845	4144
ENSG00000138434	2	181891833	181930738	1	ITPRID2	6.3	7038	6676	5877	6944	6914	6203	6074	6925	7.16	5.72	5782	5928	7698	6112	6434	6711	7002	6797	6.78	7053	6463	6563	6886	7088	7207	6682	6904
ENSG00000077232	2	182716041	182794464	1	DNAJC10	7.11	7117	7654	6949	7.08	7057	6907	7.32	7305	8158	6427	6788	6835	6993	7317	7318	7367	7345	7368	7305	7461	6893	7047	7507	7318	7362	7049	7474
ENSG00000061676	2	182909115	183038858	-1	NCKAP1	7857	8032	8241	7666	7953	7482	7551	7833	8056	8.01	6802	6973	7466	7762	7824	7857	7786	7692	8238	8172	8221	7048	7508	7963	7977	7982	7441	8054
ENSG00000162999	2	183078559	183100005	1	DUSP19	-407	-124	272	351	-136	263	-112	-594	0.17	0.27	-28	-648	154	-496	187	-252	457	218	-187	-585	713	-119	-223	-215	-301	121	433	363
ENSG00000163002	2	183117513	183161680	1	NUP35	3296	4456	2744	2609	2764	3866	3578	3331	4407	2874	2578	4016	2897	2773	4555	4177	4237	4274	4037	3377	4019	4219	4441	4305	4517	4.41	3.82	4409
ENSG00000177855	2	183607442	183608119	-1	CACYBPP2	-972	235	-962	-896	-853	192	-615	-613	516	-806	-595	432	-167	-1365	538	-308	241	302	358	-664	-101	-112	683	388	612	472	501	397
ENSG00000170396	2	184598366	184939492	1	ZNF804A	3156	3735	653	903	2533	4183	3241	2273	4278	2.82	-2518	2509	-1778	695	3671	2854	2568	4651	-2604	-3079	-815	2926	3501	4.52	721	2903	1428	3099
ENSG00000065548	2	186486156	186509363	1	ZC3H15	6248	6344	6054	6045	6161	6516	6217	6.27	6481	6.41	5696	6216	6012	6135	6542	6362	6405	6.53	6483	6.07	6471	6339	6.47	6522	6594	6656	6386	6716
ENSG00000138448	2	186590065	186680901	1	ITGAV	7151	6614	7528	6857	6847	6261	6.61	7572	6331	6991	5893	5994	6056	6593	6423	6699	6482	6548	7181	7517	7254	5858	6217	7265	7537	7527	6972	7453
ENSG00000144369	2	186693971	186765965	1	FAM171B	4112	3872	4454	3989	4097	3147	3568	4288	3428	4192	3.22	2268	3875	4401	3265	4116	3177	3761	4612	4072	4118	3207	4226	4136	2878	3019	2842	3602
ENSG00000003436	2	187464230	187565760	-1	TFPI	5.69	5643	6811	6461	5412	5.12	5273	4514	5097	5046	5103	4199	6855	6581	5.11	4967	5654	5225	5596	5588	5468	5171	5108	5599	6426	6464	7264	6228
ENSG00000144366	2	188291669	188595931	1	GULP1	2059	3557	3025	1343	2885	19	2611	2179	1891	2841	752	-1116	992	1243	1796	2317	1986	3062	1.72	1279	3015	1943	1658	2.66	3634	3677	3271	3271
ENSG00000168542	2	188974320	189012746	1	COL3A1	11881	10959	11643	12545	10959	7698	12079	12995	9377	10487	11089	9391	10201	9621	10149	10602	9729	10992	10.49	10474	10.68	9822	9597	10325	10718	11273	11246	10899
ENSG00000204262	2	189031896	189225312	-1	COL5A2	9508	8399	9346	9608	9172	7805	9525	9784	8336	9058	8888	8004	8557	8527	8339	9055	8712	8749	9036	9392	9466	7.99	7746	8424	8878	8.87	8927	8715
ENSG00000115368	2	189441433	189475565	1	WDR75	5368	5664	5176	5231	5448	5734	5407	5712	5907	5779	5209	5579	5225	5371	5918	5738	5775	5903	5537	5203	5.61	5615	5892	5861	5896	5957	5841	6055
ENSG00000138381	2	189661385	189670831	1	ASNSD1	5.68	5693	5724	5737	5626	5691	5458	5861	5946	5807	5404	5817	5746	5572	6006	5.67	5907	5.96	5888	5536	5782	5.81	6164	5895	6046	6097	5.83	5977
ENSG00000151687	2	189674290	189761193	1	ANKAR	461	69	376	418	-62	-323	-78	253	-208	397	0.66	-279	-327	-457	-207	-248	-0.15	-354	-23	604	331	-254	-0.15	5	0.25	314	-71	164
ENSG00000128694	2	189746660	189763227	-1	OSGEPL1	2308	3382	2178	2.52	2397	3073	2753	2423	3139	2625	2196	2904	2.55	1905	3377	3129	3208	3549	2698	2593	2963	3004	3238	3238	3227	3222	3002	3203
ENSG00000128699	2	189770323	189784371	-1	ORMDL1	5219	4927	5015	5317	5253	5107	5002	4978	4945	5399	5297	5097	5244	5129	5023	4774	5115	4.95	5251	5027	5182	5.12	5075	5151	5387	5397	5638	5.31
ENSG00000064933	2	189784085	189877629	1	PMS1	3991	3947	3881	3999	4167	4258	3635	4163	4255	4.32	3687	3788	3743	3692	4185	4057	4	4111	4.47	4096	4273	3883	4.19	4329	4043	4434	4172	4437
ENSG00000187699	2	189879609	190203484	1	C2orf88	701	386	1556	716	-222	33	-183	1816	1197	2812	108	1279	512	-282	3108	0.25	2.79	3059	568	697	2225	1367	3249	957	2.19	982	106	1287
ENSG00000204253	2	189923336	189924216	1	HNRNPCP2	2424	2622	2117	2238	1949	2899	2605	2008	2748	2078	2261	2802	2102	2298	2826	2625	2505	2652	2656	2257	2575	2689	2809	2.19	2277	2292	2396	2465
ENSG00000198130	2	190189735	190344193	-1	HIBCH	4249	4065	4651	4694	4356	4402	4.13	4128	4232	4066	4167	4298	4423	4098	4484	4231	4193	4464	4075	4316	4198	4252	4297	4006	4206	4214	4476	4154
ENSG00000151689	2	190343470	190371665	1	INPP1	4098	4146	4517	4493	4251	4018	4219	4044	4203	4297	4664	4399	4942	4.65	4212	3984	4543	4086	4.3	4.36	4474	4371	4586	3844	4.53	4341	4611	4226
ENSG00000151690	2	190408355	190509205	1	MFSD6	3122	3.45	4487	4079	2259	0.91	3363	2505	2744	2917	3.36	2244	3.97	2.21	2806	2752	2501	2884	2956	3131	1159	2007	2952	1966	2861	3439	3739	2718
ENSG00000189362	2	190504342	190534722	-1	NEMP2	2343	2958	1544	2558	1838	2.28	2815	2247	2836	2239	1959	2228	2418	1274	2827	2409	2858	2378	3027	2245	3029	2077	3164	2558	3347	2943	3007	3093
ENSG00000138386	2	190646746	190692766	1	NAB1	4.65	4371	4032	4733	5053	4344	4663	4633	4451	4635	4091	4075	4086	3999	4888	4514	4238	4404	4471	4406	4668	4.15	4452	5154	5569	5406	4724	4883
ENSG00000115419	2	190880827	190965552	1	GLS	6285	6411	6619	6023	6311	5999	5.67	6551	6227	6747	5501	6145	6139	6.64	6.18	5929	6638	5954	7276	7518	7814	6044	6275	6.58	7089	6996	6281	7.09
ENSG00000115415	2	190964358	191020960	-1	STAT1	7922	7188	8847	7758	7555	6723	7.28	7643	6.74	7435	6826	6292	7021	7647	6845	6979	6913	6708	7445	7335	7291	6.73	6527	7286	7.37	7535	7.72	7499
ENSG00000128641	2	191245185	191425389	1	MYO1B	7829	7903	8767	8054	7.78	7784	7683	8053	8025	8124	7552	7346	7666	8337	7981	8095	7968	7.81	8387	8079	8261	7436	7807	8043	7764	7752	7.32	7933
ENSG00000173559	2	191678068	191696659	1	NABP1	6741	6.58	6284	6.38	6416	6733	6093	6289	6061	6306	6097	6339	6163	6807	5986	5797	6109	5982	6523	7059	6899	6363	6275	6641	6.28	6667	6093	6995
ENSG00000168497	2	191834302	191847255	-1	CAVIN2	376	886	2126	1776	2396	1108	0.55	-291	2237	1017	2284	1512	2932	3969	336	1.6	1867	634	2554	2221	3256	1.54	0.88	832	1.34	1448	1877	2027
ENSG00000196950	2	195575977	195737702	1	SLC39A10	5474	5036	5265	5388	4.98	4702	5255	5599	5088	5429	4332	4822	4186	4764	4.77	4963	5359	4734	5531	5745	5816	4418	4502	5438	5554	5819	4851	5677
ENSG00000081320	2	196133566	196176503	-1	STK17B	5.48	5652	4912	4811	5433	5831	4515	4969	5769	5004	4193	4917	5.14	4956	5579	5447	5505	5399	5447	5457	5362	5096	5539	5977	6177	5697	4879	5.3
ENSG00000138411	2	196189099	196593692	-1	HECW2	3822	4415	4216	4274	5066	4146	3388	4041	4168	4468	3883	3604	3778	4841	3812	4146	3704	2289	4357	5225	4063	3793	3377	4317	3885	3081	2801	2411
ENSG00000144395	2	196639554	196763490	1	CCDC150	0.9	3184	806	1365	1604	2817	2222	1232	2856	617	1607	2692	1508	861	3001	2522	2583	2517	2647	2206	2708	2644	2738	2579	2711	2574	1983	2491
ENSG00000119041	2	196763032	196799725	-1	GTF3C3	5477	5725	5162	5507	5511	5538	5626	5545	5535	5705	5036	5259	5.14	5346	5572	5599	5375	5358	5587	5309	5511	5194	5412	5475	5193	5336	5249	5542
ENSG00000197121	2	196833004	196927796	-1	PGAP1	3476	3419	3917	3834	4455	3.21	3182	4103	3.74	3708	3115	2725	3203	3144	3202	3848	3451	2.63	3871	3823	4403	2148	2463	3691	3311	3079	2903	3204
ENSG00000065413	2	196967017	197311173	-1	ANKRD44	1947	2228	2133	1755	3.57	2609	1473	1888	2284	1998	1.16	1801	1585	2091	1518	2.32	1988	2376	2009	2513	2507	1745	2069	2765	2447	1687	1387	1731
ENSG00000115524	2	197389784	197435091	-1	SF3B1	8714	8536	8546	8813	8772	8.32	8664	8889	8347	8604	8169	7.86	8114	8248	8.28	8564	8041	7948	8469	8336	8562	7814	7952	8.44	8073	8202	7899	8325
ENSG00000115520	2	197453423	197475308	1	COQ10B	4603	4796	4861	4.26	4894	4614	4228	4402	4747	4834	4199	4844	4701	4994	4852	4385	5236	5084	4867	5166	4888	4.93	4842	5231	5487	5353	5431	5158
ENSG00000144381	2	197486581	197516737	-1	HSPD1	8616	9.48	8241	8088	8.67	9426	8767	8608	9393	8793	7.97	8949	8218	8054	9291	9128	9031	9473	8982	8281	8908	9127	9271	9241	9108	9207	8966	9438
ENSG00000115541	2	197499994	197503457	1	HSPE1	4865	5351	4746	4621	5026	5.49	4849	4863	5646	4758	4688	5.38	5118	4456	5673	5287	5492	5722	4978	4511	4819	5426	5608	5447	5444	5497	5774	5514
ENSG00000115540	2	197515571	197553699	1	MOB4	4074	4221	3919	3809	4055	4319	3743	3953	4515	3895	3849	4131	4079	4054	4357	4043	4637	4546	4362	3988	4304	4283	4522	4801	4964	4966	4.75	4939
ENSG00000162944	2	197568224	197676045	-1	RFTN2	2347	1895	2857	3429	1976	1778	2179	2601	2299	1862	2824	1835	2232	1344	2077	2862	1212	2039	1055	768	1677	1203	1263	1915	951	575	-226	891
ENSG00000247626	2	197705369	197708387	1	MARS2	1636	3184	1873	1026	1838	2584	1851	1751	3159	2159	1271	2991	1539	2355	3119	2312	3.11	2878	2818	2452	2724	2997	3158	3153	3258	3319	1.63	3385
ENSG00000115896	2	197804702	198572581	1	PLCL1	48	1273	2302	-656	-2034	-1643	1206	98	1.12	117	-173	-366	-129	691	-486	0.91	681	-1.71	1868	1609	1659	0.04	-295	159	-1817	-2416	-3943	-241
ENSG00000119042	2	199269500	199471266	-1	SATB2	4113	4296	4464	4266	4095	4244	3893	4286	4427	4307	4244	3858	4617	4711	4211	4689	4172	4276	4594	4663	4505	3696	4069	4452	3964	4032	3346	4189
ENSG00000178074	2	199911256	199955935	1	C2orf69	4065	4576	4011	3583	3905	3995	3.94	4247	4525	3.95	3.16	3478	3462	3631	4408	4074	4411	4105	4523	4.21	4582	3964	4113	4763	5007	5048	4347	5022
ENSG00000162971	2	199929975	199955736	-1	TYW5	2605	3188	2909	2717	2951	3101	2.77	2598	2912	3115	2388	2887	2688	2784	2885	2776	2918	2688	3113	2776	2998	2815	2791	3059	3303	3019	2854	3214
ENSG00000162972	2	199955317	200008540	1	MAIP1	3495	3674	3.25	3389	3347	3505	3.61	3206	3672	3481	3305	3629	3.56	3212	3739	3353	3516	3767	3442	3407	3369	3802	3795	3486	3659	3496	3866	3647
ENSG00000196141	2	200305881	200482263	1	SPATS2L	7327	7627	6645	6916	6975	7343	7657	6938	7575	7171	6577	7467	6902	7079	7467	7169	7505	7369	7477	7397	7706	7587	7361	7393	7679	7376	7297	7278
ENSG00000155729	2	200488952	200519784	-1	KCTD18	4207	3774	4591	4594	4219	3983	4115	4205	3675	4294	4305	3793	4355	4577	3.82	4.18	3989	3691	4082	4211	4084	3869	3734	3677	3685	3731	3842	3733
ENSG00000163535	2	200510008	200583782	1	SGO2	3.97	6.22	3596	3656	4.29	5131	5049	3447	5888	3255	3525	5134	4588	3247	6087	5.58	5672	5169	6014	5002	6.21	5123	5685	6102	6355	6206	5539	6.3
ENSG00000138356	2	200585868	200677064	1	AOX1	5.29	4914	6521	5545	4174	4898	5227	4366	5436	4993	4366	5303	6076	7254	4879	4673	5484	2424	5713	6149	6565	4.59	5292	3844	5581	5368	5549	5648
ENSG00000082153	2	200810594	200827338	1	BZW1	8017	8441	8133	7635	7835	8092	7927	7771	8438	7748	7354	7682	7645	7771	8176	8194	8	8047	8406	7772	8335	7796	8	8116	8175	8202	7958	8201
ENSG00000013441	2	200853009	200864744	-1	CLK1	5728	5047	5401	6062	5479	5459	5248	6184	5214	5935	5922	5092	5879	5508	5355	5538	5256	4936	5548	5203	5459	5163	5098	5302	5378	5361	5433	5413
ENSG00000240344	2	200870907	200889303	-1	PPIL3	4108	4736	3653	3822	4036	4488	4464	4389	4564	4727	4768	4.13	4504	4385	3743	4692	4235	4621	4554	3.89	4202	3326	4615	4462	4376	4453	4473	4403
ENSG00000196290	2	200889327	200903930	1	NIF3L1	4528	5394	4123	4384	4.38	5054	4936	4623	5259	4514	4493	5106	4585	4478	5309	5125	5103	5387	4902	4546	4867	5022	5289	5143	5026	4948	5018	4998
ENSG00000115942	2	200908973	200963680	-1	ORC2	4477	4995	4092	4387	4521	4858	4762	4613	4954	4547	4051	4661	4245	4284	4918	4842	4719	4.97	4802	4709	4896	4679	4849	5066	4915	4931	4712	5058
ENSG00000155744	2	200973718	201071671	-1	FAM126B	3319	3578	3359	2841	3208	2587	3181	3402	3287	3067	2394	2643	2532	2667	3011	2901	3066	2619	3493	3.7	3695	2.53	2816	3641	3607	3.63	3069	3.66
ENSG00000119013	2	201071433	201085750	1	NDUFB3	5367	5.49	5.71	5466	5546	5773	5516	5107	5507	5343	5797	6038	5871	5953	5658	5564	5723	5856	5527	5351	5506	6012	5756	5345	5466	5561	6009	5495
ENSG00000003402	2	201116104	201176687	1	CFLAR	6031	5428	6276	6178	5793	5511	5831	5866	5459	5603	6021	5.99	6244	6312	5176	5519	5525	4926	6062	6324	5656	5276	5271	5469	5.94	5869	5.51	5622
ENSG00000003400	2	201182881	201229406	1	CASP10	3.29	2678	4476	4009	3224	438	2262	1879	931	1327	2071	1129	3296	1026	1601	1234	1127	569	1.8	3.09	3189	2137	2379	1857	2.24	1975	3.1	1705
ENSG00000064012	2	201233443	201287711	1	CASP8	4922	4543	4473	4877	4821	4125	4656	4441	3974	4501	4025	3919	4344	4353	4629	4912	4378	4823	3841	3943	4513	4.66	4742	4754	4813	4629	4766	4416
ENSG00000115993	2	201377207	201451579	-1	TRAK2	6587	6767	6871	6391	6746	6391	6551	6604	6431	6714	6018	6365	6295	6582	6213	6522	6159	6.21	6.61	6847	6804	6315	6029	6463	6631	6557	6228	6445
ENSG00000082146	2	201387858	201480846	1	STRADB	5084	5235	5697	5579	5994	5391	5236	4787	4973	5335	5203	4979	5845	5228	4397	5298	4768	4744	5129	5023	5155	4868	4707	4761	4.98	4966	5537	4674
ENSG00000155754	2	201487425	201619178	-1	C2CD6	0.84	817	-103	256	1057	-1.92	215	-429	0.5	-127	-1766	-977	84	742	112	-558	-357	-1235	47	-0.5	335	118	78	721	0.19	0.72	589	861
ENSG00000155755	2	201620184	201643570	-1	TMEM237	5106	5887	4997	5428	5658	5686	5.31	5439	5676	5634	5078	5.76	5098	4703	5769	5728	5567	5723	5628	5849	5977	5706	5528	5699	5388	5296	5374	5091
ENSG00000082126	2	201644870	201698694	-1	MPP4	793	2118	2.92	1728	2.24	1887	1389	-147	2202	2152	2072	2763	2271	3319	2886	2397	2625	3.38	3274	3291	1793	2684	2526	2119	2835	2624	2971	2183
ENSG00000003393	2	201700554	201781189	-1	ALS2	5272	5662	5567	5388	5738	5277	5505	5481	5441	5786	4869	5018	5229	5629	5234	5461	5347	4861	5754	5792	5837	5006	5.12	5355	5.43	5306	5144	5.09
ENSG00000138395	2	201790461	201895550	1	CDK15	3257	4571	1422	2303	3112	2514	3046	1.71	3044	4491	1759	3335	3654	5071	2861	2.53	3.41	2398	3667	3764	4038	3.12	3787	2606	3697	3.75	4196	3227
ENSG00000155760	2	202034587	202038445	1	FZD7	5762	5746	3825	4912	5666	5	5583	5725	5449	6121	4988	5443	5081	6189	4885	5659	5884	4997	5906	6243	5943	5663	5586	5283	6357	5.83	6228	5184
ENSG00000116030	2	202206180	202238608	-1	SUMO1	6879	6.72	6798	7053	7018	7117	6816	6752	6979	6937	7166	6932	7138	6959	6.9	7136	6925	6.95	6919	6541	6887	6996	6982	6799	6766	6827	7.32	6832
ENSG00000055044	2	202265716	202303666	1	NOP58	6045	6716	5719	5837	6089	6.83	6253	6239	6713	6161	5985	6798	6057	5911	6.88	6537	6638	6807	6516	5949	6496	6773	6952	6671	6.85	6843	6.6	6968
ENSG00000204217	2	202376936	202567751	1	BMPR2	6.53	6.63	6682	6392	6502	6197	6453	6798	6446	6576	5956	6344	6138	6.16	6.19	6442	6311	6101	6716	7031	6975	5.94	5973	6942	6654	6401	6177	6481
ENSG00000138439	2	202635188	202769757	1	FAM117B	1211	933	1.2	1744	1.05	941	1.11	1825	1366	1691	887	846	658	695	1039	1327	611	1589	977	0.3	618	574	485	1.55	478	552	0.96	1237
ENSG00000163596	2	202773150	202871985	-1	ICA1L	2089	2134	2467	2199	1.84	1813	1.78	2453	2079	2044	1639	1322	1694	1076	1565	2.2	1466	1905	2099	1888	2174	1753	1263	2032	1886	1851	1406	1.74
ENSG00000138442	2	202874782	203014798	-1	WDR12	5005	5651	5071	4828	5135	5679	5167	5235	5659	5367	4733	5706	4883	4935	5767	5443	5579	5887	5319	5.1	5403	5654	5744	5.66	5421	5581	5304	5688
ENSG00000138380	2	202912214	202987063	1	CARF	2349	1796	2135	2515	2636	2043	2116	2591	1571	2255	1952	1452	1811	2566	1476	2.2	1538	1306	2142	2033	2151	1189	933	1565	1313	1496	1431	1278
ENSG00000144426	2	203014879	203226378	1	NBEAL1	4.05	4.57	5026	2946	4055	2992	3725	4.12	3568	4089	2.25	3063	2691	3775	3.26	3472	3034	2484	4481	5195	4599	2.3	2.52	3996	3552	3422	2888	3602
ENSG00000119004	2	203238940	203305611	1	CYP20A1	3395	3515	3502	3516	3462	3345	3.51	3.52	3645	3948	3371	3626	3537	3876	3525	3603	3534	3445	3572	3777	3.58	3373	3536	3.49	3231	3438	3423	3378
ENSG00000138443	2	203328219	203447723	1	ABI2	5.51	5725	5224	5.76	5843	5852	5688	5726	5756	5715	5.58	5.49	5679	5522	5.33	5719	5.45	5469	5421	5443	5818	5472	5374	5741	5401	5452	5.46	5647
ENSG00000173166	2	203394345	203535410	-1	RAPH1	2852	3536	3.29	1.48	2312	2157	2.77	2919	3167	2999	788	1962	1286	2.8	2389	2186	2311	1.46	3441	4085	3251	1424	1753	2.78	2644	2.5	1315	2586
ENSG00000116117	2	204545793	205620162	1	PARD3B	3322	2141	5331	3331	2628	2403	2192	3558	1.72	2635	3695	1758	3.37	4382	1792	2253	1456	1019	3158	3.43	2974	1379	1272	1.12	1439	792	976	1541
ENSG00000118257	2	205681990	205798133	1	NRP2	5655	5.43	6524	4813	6.26	6.08	5033	6196	6866	6551	5658	6555	5508	6.11	5204	6585	6385	6.29	5913	6117	6262	4531	5833	5.71	5495	5515	4939	5536
ENSG00000114933	2	205993721	206086303	-1	INO80D	3038	3497	3508	3185	3202	3335	2944	3325	3208	3.38	2.93	3077	3378	3025	3003	2944	3.13	2909	3461	3485	3421	2622	2921	3.37	3506	3.25	3086	3388
ENSG00000023228	2	206114817	206159603	-1	NDUFS1	6998	7258	7206	6869	6951	7071	6944	6876	6954	6.91	6714	6993	6754	6879	7066	7017	6997	7.12	7114	6.99	6975	6981	6807	7038	6822	6.93	6743	6958
ENSG00000114942	2	206159585	206162928	1	EEF1B2	8513	8.46	8446	8728	8397	8943	8613	8938	8502	8859	8879	8848	8591	8705	8703	8675	8538	8876	8593	8.33	8576	8868	8835	8575	8862	8842	9052	8794
ENSG00000183671	2	206175316	206218047	-1	GPR1	3379	1999	5149	3916	2424	2883	2688	2476	3462	4.53	4448	2463	3334	4875	3298	3227	3326	3.68	4562	5012	4336	3	3842	2.03	2771	2548	3369	2519
ENSG00000204186	2	206274663	206314438	1	ZDBF2	3271	3272	3685	3.14	3053	2481	3098	2817	2702	3065	1.98	1628	2122	2716	1804	2845	2263	1785	3474	3286	3744	1697	1819	3256	2577	2881	2384	2721
ENSG00000114948	2	206443539	206621130	1	ADAM23	3181	2897	5.31	4062	5059	5345	4096	4325	3826	4397	4121	4202	4112	4429	1341	4653	4404	3279	3605	4316	3725	4247	3867	3457	3718	3296	3403	3295
ENSG00000118246	2	206765357	206792509	1	FASTKD2	5296	5662	5218	5207	5295	5291	5195	5.36	5658	5426	4877	5381	5118	5069	5783	5353	5601	5624	5.55	5304	5641	5319	5635	5736	5777	5781	5534	5836
ENSG00000118263	2	207074137	207167267	-1	KLF7	4166	4167	4768	4931	4106	4334	4514	4951	4.79	5478	4084	4726	4257	4545	4404	4152	4706	4456	5228	4997	4784	3845	4269	4856	4545	4854	3798	5061
ENSG00000118260	2	207529737	207603431	1	CREB1	5.45	5119	4982	5433	5127	5338	5251	5.55	5342	5277	5077	5051	4967	4986	5108	5233	5056	4808	5274	5261	5395	4895	4984	5333	4991	5048	4968	5174
ENSG00000144401	2	207580631	207625928	-1	METTL21A	2721	3001	2547	2743	2392	2436	2791	2927	3174	2129	2.31	2759	2679	2017	2844	2875	2969	3007	2487	2286	2706	2779	3032	2862	2547	2693	3238	2917
ENSG00000163249	2	207711540	207761839	1	CCNYL1	4715	4791	5446	4619	4328	4294	4478	4678	4575	4.2	3934	3936	4561	4414	4567	4356	4399	4.14	4442	4605	4508	3869	4366	4524	4917	4816	4618	4691
ENSG00000163251	2	207762586	207769563	-1	FZD5	-5	1574	167	-24	634	-728	0.4	-415	424	-392	-1547	-0.62	354	-2533	-697	-575	399	69	153	-215	-594	-51	718	-92	182	64	185	708
ENSG00000178385	2	207821288	208025560	-1	PLEKHM3	3825	4066	4493	3959	4.28	3.67	3757	3992	3875	4138	3201	3.46	3435	3989	3593	3987	3701	2709	3906	4396	4044	3185	3346	4128	3426	3473	2873	3428
ENSG00000138413	2	208236227	208266074	-1	IDH1	7038	6351	7257	7511	7033	6322	7044	6962	6193	7581	7142	5946	7264	6724	6265	6.83	5875	6118	5961	6121	6345	5812	5728	6257	6118	5874	6504	5.81
ENSG00000115020	2	208266267	208358751	1	PIKFYVE	5741	5821	5579	5414	5768	4844	5073	5788	5283	5.66	4522	4674	4.62	4976	5046	5518	4943	4677	5632	5658	5958	4266	4426	5539	5206	5181	4959	5221
ENSG00000197713	2	210002565	210022259	1	RPE	5685	5664	5583	5397	5504	5.64	5469	5657	5744	5591	5085	5363	5286	5504	5669	5423	5592	5531	5.59	5403	5701	5552	5682	5803	5761	5818	5694	5771
ENSG00000144445	2	210021423	210171383	-1	KANSL1L	2672	2408	2735	3268	2967	2.7	2693	3077	2.69	3044	2782	2473	2642	2602	2697	2796	2.46	2649	2815	2446	2761	1962	2306	2777	2447	2.52	2153	2588
ENSG00000115365	2	210431249	210477652	-1	LANCL1	6396	6389	6385	6623	6704	6019	6073	6345	6277	6028	5616	5296	5837	5822	5986	6321	5919	6009	6189	6125	6132	5584	5782	6497	6054	6234	6.28	6158
[truncated: 10,774 more rows]
